# Supplementary material for: Characterization of BRCA1-deficient premalignant tissues and cancers identifies Plekha5 as a tumor metastasis suppressor
Source: Nat Commun. 2020 Sep 25;11:4875. doi: 10.1038/s41467-020-18637-9 (PMC7519681; doi:10.1038/s41467-020-18637-9)
Supplement: Supplementary file 4 — Supplementary Data 1 [file 41467_2020_18637_MOESM4_ESM.xlsx]

## Sheet: Key
Supplementary Table 1. Summary of bulk and single-cell samples and sequencing data
WT	Wild type
MT	Mutant
V	Vigin
MMG	Mutant mammary gland
WMG	Wild-type mammary gland
PT	Primary tumor
LMT	Liver metastatic tumor

## Sheet: Bulk
	Genotype	Sample	Total reads (millions)	Total mapped reads (millions)	Mapped rate	Mean depth of coverage(X)	Percentage of target regions covered by at least 10X
Mice	Brca1+/+; MMTV-Cre; mT/mG	WT	510	508.3	0.996	936.1	0.873
	Brca1co/co; MMTV-Cre; mT/mG	VMGB	385.8	383.8	0.9948	706.8	0.796
	Brca1co/co; MMTV-Cre; mT/mG	476MGB	183.8	183.4	0.998	337.8	0.772
	Brca1co/co; p53+/co; Wap-Cre	2321-3L	106.22	106.1	0.99887	248.672	0.6162
	Brca1co/co; p53+/co; Wap-Cre	2305-4L	88.52	88.44	0.999096	207.188	0.5966
	Brca1co/co; p53+/co; Wap-Cre	2306-2R	74.38	73.22	0.984404	171.562	0.4512
	Brca1co/co; p53+/co; Wap-Cre	2307-2R	87.61	87.48	0.998516	205.078	0.5966
	Brca1co/co; p53+/co; Wap-Cre	2307-5R	80.47	80.39	0.999006	188.438	0.6012
	Brca1co/co; p53+/co; Wap-Cre	2313-2L	113.25	113.08	0.998499	265.078	0.6157
	Brca1co/co; p53+/co; Wap-Cre	2313-3R	148.19	148.08	0.999258	347.109	0.7121
	Brca1co/co; p53+/co; Wap-Cre	2313-4R	133.09	132.97	0.999098	311.719	0.6783
	Brca1co/co; p53+/co; Wap-Cre	2384-2R	83.06	82.95	0.998676	194.297	0.4854
	Brca1co/co; p53+/co; Wap-Cre	2384-5R	92.46	91.35	0.987995	214.219	0.5298
	Brca1co/co; p53+/co; Wap-Cre	2303-5R	93.5	93.34	0.998289	218.672	0.5424
	Brca1co/co; p53+/co; Wap-Cre	2315-2L	90.73	90.46	0.997024	212.109	0.6318
	Brca1co/co; p53+/co; Wap-Cre	2318-3R	121.83	121.7	0.998933	285.234	0.658
	Brca1co/co; p53+/co; Wap-Cre	2378-1L	125.74	125.62	0.999046	294.375	0.6638
	Brca1co/co; p53+/co; Wap-Cre	2388-3R	95.06	94.92	0.998527	222.422	0.5843
	Brca1co/co; p53+/co; Wap-Cre	2404-3R	67.22	67.11	0.998364	157.266	0.42
	Brca1co/co; MMTV-Cre	958-5L	42.19	42.13	0.998578	98.6719	0.7169
	Brca1co/co; MMTV-Cre	1949-3L	41.36	41.29	0.998308	96.7969	0.7058
	Brca1co/co; MMTV-Cre	1949-5R	43.57	43.52	0.998852	101.953	0.7147
	Brca1co/co; MMTV-Cre	1867-5L	44.59	44.5	0.997982	104.297	0.7216
	Brca1co/co; MMTV-Cre; mT/mG	476PTB	253.5	253	0.998	465.9	0.786
	Brca1co/co; MMTV-Cre; mT/mG	153PTB	162.2	161.8	0.998	298	0.742
	Brca1co/co; MMTV-Cre; mT/mG	153LMTB	280	279.4	0.998	514.5	0.79
	Brca1-WT	2321 Kidney	207.23	207.13	0.999517	485.391	0.7839
	Brca1-WT	2305 Kidney	106.81	106.72	0.999157	250.078	0.6314
	Brca1-WT	2306 Kidney	113.58	111.88	0.985033	262.266	0.6563
	Brca1-WT	2307 Kidney	96.92	96.69	0.997627	226.641	0.6225
	Brca1-WT	2313 Kidney	115.32	115.24	0.999306	270	0.692
	Brca1-WT	2384 Kidney	83.7	83.65	0.999403	195.938	0.5508
	Brca1-WT	2303 Kidney	105.3	105.21	0.999145	246.562	0.6773
	Brca1-WT	2315 Kidney	77.51	77.38	0.998323	181.406	0.6463
	Brca1-WT	2318 Kidney	143.94	143.83	0.999236	337.031	0.7019
	Brca1-WT	2378 Kidney	144.86	144.75	0.999241	339.375	0.7082
	Brca1-WT	2388 Kidney	82.81	82.75	0.999275	194.062	0.5381
	Brca1-WT	2404 Kidney	130.28	130.18	0.999232	305.156	0.6847
	Brca1-WT	958 Kidney	45.96	45.89	0.998477	107.578	0.722
	Brca1-WT	1949 Kidney	41.7	41.65	0.998801	97.5	0.7076
	Brca1-WT	1867 Kidney	45.9	45.85	0.998911	107.344	0.7185
	Brca1-WT	VKidney	481.6	480.637	0.998	885.2	0.838
	Brca1-WT	476 Kidney	371.9	371.156	0.998	683.6	0.814
	Brca1-WT	153 Kidney	98.63	98.56	0.999	272.265	0.654
Human	BRCA1-MT	TM00089 Bulk	272.84	234.33	0.858871	566.927	0.959
	BRCA1-MT	TM00091 Bulk	223.38	185.18	0.827525	448.016	0.826

## Sheet: Single cell
	Group	Cell	Genotype of Brca1	Total reads (millions)	Total mapped reads (millions)	Mapped rate	Mean depth of coverage(X)	Percentage of target regions covered by at least 10X
Mice	VWMG	VWMG1	WT	116.9	116.7	0.998289	214.917	0.262
		VWMG2	WT	135.2	134.8	0.997041	248.25	0.17
		VWMG3	WT	114.8	114.5	0.997387	210.866	0.532
		VWMG4	WT	129.7	129.3	0.996916	238.122	0.427
		VWMG5	WT	137.4	137	0.997089	252.302	0.393
		VWMG6	WT	112.1	111.7	0.996432	205.709	0.426
		VWMG7	WT	111.5	111.1	0.996413	204.604	0.366
	VMMG	VMMG1	MT	101.5	101.3	0.99803	186.556	0.393
		VMMG2	MT	118.9	118.7	0.998318	218.6	0.511
		VMMG3	MT	120.3	120	0.997506	220.994	0.347
		VMMG4	MT	123.3	123	0.997567	226.519	0.585
		VMMG5	MT	112.4	112	0.996441	206.262	0.378
		VMMG6	MT	114.6	114.3	0.997382	210.497	0.347
		VMMG7	MT	118.6	118.4	0.998314	218.048	0.488
		VMMG8	MT	130.8	130.5	0.997706	240.331	0.59
		VMMG9	MT	117.1	116.8	0.997438	215.101	0.549
		VMMG10	MT	110.5	110.3	0.99819	203.131	0.384
		VMMG11	MT	119	118.7	0.997479	218.6	0.613
		VMMG12	MT	115.1	114.8	0.997394	211.418	0.465
		VMMG13	MT	113.5	113.1	0.996476	208.287	0.27
		VMMG14	MT	111.2	110.9	0.997302	204.236	0.615
		VMMG15	MT	112.8	112.3	0.995567	206.814	0.462
		VMMG16	MT	108.4	108	0.99631	198.895	0.637
		VMMG17	MT	119	118.6	0.996639	218.416	0.629
	476WMG	476WMG1	WT	162.1	161.5	0.996299	297.422	0.635
		476WMG2	WT	168.6	168.5	0.999407	310.313	0.683
		476WMG3	WT	104.1	103.8	0.997118	191.16	0.563
		476WMG4	WT	171.3	171.2	0.999416	315.285	0.742
		476WMG5	WT	167	166.9	0.999401	307.366	0.737
		476WMG6	WT	149.1	148.8	0.997988	274.033	0.587
		476WMG7	WT	174.4	173.8	0.99656	320.074	0.505
	476MMG	476MMG1	MT	132	131.5	0.996212	242.173	0.612
		476MMG2	MT	85.2	85	0.997653	156.538	0.596
		476MMG3	MT	90.4	90	0.995575	165.746	0.36
		476MMG4	MT	103.6	103.3	0.997104	190.239	0.616
		476MMG5	MT	97.6	97.3	0.996926	179.19	0.573
		476MMG6	MT	95.7	95.4	0.996865	175.691	0.499
		476MMG7	MT	77.7	77.5	0.997426	142.726	0.52
		476MMG8	MT	97.2	96.9	0.996914	178.453	0.546
		476MMG9	MT	106	105.7	0.99717	194.659	0.582
	476PT	476PT1	MT	103.7	103.3	0.996143	190.239	0.568
		476PT2	MT	116.2	115.7	0.995697	213.076	0.409
		476PT3	MT	108.4	108	0.99631	198.895	0.6
		476PT4	MT	92.2	91.9	0.996746	169.245	0.559
		476PT5	MT	123.9	123.6	0.997579	227.624	0.356
		476PT6	MT	148.4	148.1	0.997978	272.744	0.592
		476PT7	MT	138.2	137.9	0.997829	253.959	0.363
		476PT8	MT	139.1	138.8	0.997843	255.617	0.61
		476PT9	MT	183.5	182.8	0.996185	336.648	0.717
		476PT10	MT	221.3	220.5	0.996385	406.077	0.736
		476PT11	MT	163.7	163	0.995724	300.184	0.649
		476PT12	MT	219.5	218.7	0.996355	402.762	0.664
		476PT13	MT	109.1	108.7	0.996334	200.184	0.56
		476PT14	MT	114	113.7	0.997368	209.392	0.573
		476PT15	MT	172.7	172.6	0.999421	317.864	0.566
		476PT16	MT	168.2	168.1	0.999405	309.576	0.627
		476PT17	MT	92.6	92.4	0.99784	170.166	0.549
		476PT18	MT	91	90.8	0.997802	167.219	0.581
		476PT19	MT	112.1	111.8	0.997324	205.893	0.574
		476PT20	MT	98	97.8	0.997959	180.11	0.535
	153PT	153PT1	MT	102.7	102.4	0.997079	188.582	0.532
		153PT2	MT	102.6	102.4	0.998051	188.582	0.582
		153PT3	MT	116.4	116.2	0.998282	213.996	0.589
		153PT4	MT	100.3	100	0.997009	184.162	0.594
		153PT5	MT	107.1	106.8	0.997199	196.685	0.475
		153PT6	MT	108.7	108.4	0.99724	199.632	0.63
		153PT7	MT	100.5	100.3	0.99801	184.715	0.606
		153PT8	MT	101.9	101.6	0.997056	187.109	0.609
		153PT9	MT	108.1	107.8	0.997225	198.527	0.598
		153PT10	MT	97.4	97.1	0.99692	178.821	0.538
		153PT11	MT	130.4	130	0.996933	239.411	0.548
		153PT12	MT	207.5	207.1	0.998072	381.4	0.722
		153PT13	MT	130.7	130.5	0.99847	240.331	0.7
		153PT14	MT	118.2	117.9	0.997462	217.127	0.51
		153PT15	MT	83.5	83.3	0.997605	153.407	0.56
		153PT16	MT	132.6	132	0.995475	243.094	0.311
		153PT17	MT	121.5	121.1	0.996708	223.02	0.482
		153PT18	MT	126.3	126	0.997625	232.044	0.679
	153LMT	153LMT1	MT	119.7	119.4	0.997494	219.89	0.576
		153LMT2	MT	105.8	105.3	0.995274	193.923	0.276
		153LMT3	MT	109.3	108.9	0.99634	200.552	0.33
		153LMT4	MT	134.7	134.4	0.997773	247.514	0.585
		153LMT5	MT	133.4	133.1	0.997751	245.12	0.596
		153LMT6	MT	139.4	139.1	0.997848	256.169	0.643
		153LMT7	MT	128.1	127.8	0.997658	235.359	0.568
		153LMT8	MT	128.6	128.3	0.997667	236.28	0.567
		153LMT9	MT	123.3	122.9	0.996756	226.335	0.591
		153LMT10	MT	137.2	136.8	0.997085	251.934	0.593
		153LMT11	MT	141.8	141.5	0.997884	260.589	0.625
		153LMT12	MT	137.6	137	0.99564	252.302	0.365
		153LMT13	MT	125.1	124.8	0.997602	229.834	0.69
		153LMT14	MT	143.6	143.3	0.997911	263.904	0.7
		153LMT15	MT	117.1	116.8	0.997438	215.101	0.676
		153LMT16	MT	140	139.7	0.997857	257.274	0.598
		153LMT17	MT	130	129.7	0.997692	238.858	0.693
		153LMT18	MT	145	144.6	0.997241	266.298	0.676
		153LMT19	MT	93.3	93.1	0.997856	171.455	0.508
		153LMT20	MT	128.1	128	0.999219	235.727	0.698
Human	TM00089	TM00089-1	MT	90.34	90.2	0.99845	218.226	0.606
		TM00089-2	MT	106.79	106.62	0.998408	257.952	0.789
		TM00089-3	MT	73.16	73.06	0.998633	176.758	0.726
		TM00089-4	MT	80.29	80.18	0.99863	193.984	0.729
		TM00089-5	MT	76.96	76.86	0.998701	185.952	0.783
		TM00089-6	MT	88.52	88.42	0.99887	213.919	0.798
		TM00089-7	MT	48.85	48.79	0.998772	118.04	0.66
		TM00089-8	MT	44.38	44.34	0.999099	107.274	0.7
		TM00089-9	MT	126.49	126.3	0.998498	305.565	0.796
		TM00089-10	MT	111.32	111.16	0.998563	268.935	0.794
		TM00089-11	MT	55.14	55.09	0.999093	133.282	0.697
		TM00089-12	MT	100.89	100.74	0.998513	243.726	0.849
		TM00089-13	MT	86.23	86.12	0.998724	208.355	0.763
		TM00089-14	MT	87	86.87	0.998506	210.169	0.841
		TM00089-15	MT	87	86.84	0.998161	210.097	0.753
		TM00089-16	MT	94.76	94.64	0.998734	228.968	0.814
		TM00089-17	MT	74.24	74.14	0.998653	179.371	0.797
		TM00089-18	MT	92.1	91.99	0.998806	222.556	0.772
		TM00089-19	MT	76.53	76.46	0.999085	184.984	0.797
		TM00089-20	MT	75.36	75.29	0.999071	182.153	0.71
		TM00089-21	MT	65.34	65.28	0.999082	157.935	0.726
		TM00089-22	MT	68.41	68.35	0.999123	165.363	0.758
		TM00089-23	MT	64.34	64.27	0.998912	155.492	0.729
		TM00089-24	MT	63.67	63.62	0.999215	153.919	0.735
		TM00089-25	MT	41.03	41	0.999269	99.1935	0.609
		TM00089-26	MT	43.91	43.88	0.999317	106.161	0.6
		TM00089-27	MT	55.69	55.64	0.999102	134.613	0.717
	TM00091	TM00091-1	MT	90.8	90.68	0.998678	219.387	0.284
		TM00091-2	MT	74.88	74.78	0.998665	180.919	0.548
		TM00091-3	MT	87.73	87.61	0.998632	211.96	0.483
		TM00091-4	MT	74.55	74.43	0.99839	180.073	0.466
		TM00091-5	MT	76.33	76.2	0.998297	184.355	0.517
		TM00091-6	MT	85.86	85.72	0.998369	207.387	0.67
		TM00091-7	MT	94.36	94.23	0.998622	227.976	0.562
		TM00091-8	MT	81.36	81.26	0.998771	196.597	0.535
		TM00091-9	MT	53.59	48.47	0.90446	117.266	0.493
		TM00091-10	MT	75.66	75.57	0.99881	182.831	0.667
	Total number of cells	135
