# Supplementary material for: Characterization of BRCA1-deficient premalignant tissues and cancers identifies Plekha5 as a tumor metastasis suppressor
Source: Nat Commun. 2020 Sep 25;11:4875. doi: 10.1038/s41467-020-18637-9 (PMC7519681; doi:10.1038/s41467-020-18637-9)
Supplement: Supplementary file 5 — Supplementary Data 2 [file 41467_2020_18637_MOESM5_ESM.xlsx]

## Sheet: Key
Table S2. Mutations in mouse bulk samples
CHROM	Chromosome
POS	Genomic position of the mutation
REF	Reference allele
ALT	Alternative allele
GENE	Gene
TRANSCRIPT	Canonical transcript
BASE PAIR CHANGE	Base pair change
AMINO ACID CHANGE	Amino acid change
EFFECT	SnpEff predicted effect of the mutation
samples	genotype:wild-type allele-supporting reads:variant allele-supporting reads:variant allele fraction

## Sheet: Bulk
CHROM	POS	REF	ALT	GENE	TRANSCRIPT	BASE PAIR CHANGE	AMINO ACID CHANGE	EFFECT	VMGB	476MGB	476PT	153PT	153LMT	1867-5L	1949-3L	1949-5R	958-5L	2307-2R	2307-5R	2313-2L	2384-5R	2388-3R	2303-5R	2305-4L	2306-2R	2313-3R	2313-4R	2315-2L	2318-3R	2321-3L	2378-1L	2384-2R	2404-3R
1	100369797	C	T	Cntnap5b	ENSMUST00000188735.1	c.1291C>T	p.Pro431Ser	missense_variant	-	-	-	-	-	0/1:130:6:0.042	-	-	-	-	-	-	-	-	-	-	-	-	-	-	-	-	-	-	-
1	117929748	A	G	Gm28168	ENSMUST00000191265.1	c.31A>G	p.Met11Val	missense_variant	-	-	-	-	-	-	-	-	-	-	-	-	-	-	-	-	-	-	-	-	-	0/1:24;9:0.269	-	-	-
1	118199264	A	T	Gm29106	ENSMUST00000186264.1	c.685A>T	p.Asn229Tyr	missense_variant	-	-	-	0/1:17:5:0.2273	-	-	-	-	-	-	-	-	-	-	-	-	-	-	-	-	-	-	-	-	-
1	130812681	G	T	Fcamr	ENSMUST00000112477.7	c.836G>T	p.Trp279Leu	missense_variant	-	-	-	-	-	-	0/1:20:7:0.261	-	-	-	-	-	-	-	-	-	-	-	-	-	-	-	-	-	-
1	130908375	G	T	Il20	ENSMUST00000027673.9	c.430C>A	p.Gln144Lys	missense_variant	-	-	-	-	-	-	-	-	-	-	-	-	-	-	-	-	-	0/1:61:6:0.128	-	-	-	-	-	-	-
1	135827709	C	T	Lad1	ENSMUST00000038760.9	c.722C>T	p.Pro241Leu	missense_variant	-	-	-	-	-	-	-	-	-	-	-	-	-	-	-	-	-	-	-	-	-	0/1:14;12:0.391	-	-	-
1	150362880	C	T	BC003331	ENSMUST00000111913.7	c.1285G>A	p.Ala429Thr	missense_variant	-	-	-	-	-	-	-	-	-	-	-	-	-	-	-	0/1:23:6:0.200	-	-	-	-	-	-	-	-	-
1	150382319	G	T	BC003331	ENSMUST00000111913.7	c.564C>A	p.His188Gln	missense_variant	-	-	-	-	-	-	-	-	-	-	-	-	-	-	-	-	0/1:30:7:0.160	-	-	-	-	-	-	-	-
1	150386367	G	A	BC003331	ENSMUST00000111913.7	c.321C>T	p.Ala107Ala	synonymous_variant	-	-	-	-	-	-	-	-	-	-	-	0/1:156:11:0.045	-	-	-	-	-	-	-	-	-	-	-	-	-
1	150424758	G	T	Tpr	ENSMUST00000124973.7	c.3920G>T	p.Arg1307Leu	missense_variant	-	-	-	-	-	-	-	-	-	0/1:41:5:0.121	-	-	-	-	-	-	-	-	-	-	-	-	-	-	-
1	152852593	C	A	Smg7	ENSMUST00000043560.13	c.1316+5G>T		splice_region_variant&intron_variant	-	-	-	-	-	-	-	-	-	-	-	-	-	-	-	-	-	-	-	-	-	-	-	0/1:139:5:0.047	-
1	156366412	G	T	Gm2000	ENSMUST00000102782.3	c.335G>T	p.Arg112Leu	missense_variant	0/1:76:24:0.24	-
1	156524880	G	T	Gm10031	ENSMUST00000190422.1	c.650G>T	p.Ser217Ile	missense_variant	-	-	0/1:127:33:0.2062	-	-	-	-	-	-	-	-	-	-	-	-	-	-	-	-	-	-	-	-	-	-
1	164068876	T	C	Sell	ENSMUST00000192047.4	c.662T>C	p.Val221Ala	missense_variant	-	-	-	-	-	-	-	-	-	-	-	-	-	-	-	-	-	-	-	-	-	-	0/1:22:10:0.333	-	-
1	171271928	C	A	B4galt3	ENSMUST00000064272.8	c.186C>A	p.Pro62Pro	synonymous_variant	-	-	-	-	-	-	-	-	-	0/1:21:5:0.167	-	-	-	-	-	-	-	-	-	-	-	-	-	-	-
1	173690671	A	G	Pydc3	ENSMUST00000085876.9	c.1343A>G	p.Lys448Arg	missense_variant	0/1:39:17:0.3036	-
1	173690672	G	T	Pydc3	ENSMUST00000085876.9	c.1344G>T	p.Lys448Asn	missense_variant	0/1:39:17:0.3036	-
1	173690683	A	G	Pydc3	ENSMUST00000085876.9	c.1355A>G	p.His452Arg	missense_variant	0/1:41:24:0.3692	-
1	173928819	T	G	Ifi203	ENSMUST00000129829.6	c.1397A>C	p.Asn466Thr	missense_variant	-	-	0/1:37:18:0.3273	-	-	-	-	-	-	-	-	-	-	-	-	-	-	-	-	-	-	-	-	-	-
1	173936528	G	T	Ifi203	ENSMUST00000129829.6	c.377C>A	p.Pro126Gln	missense_variant	-	-	-	-	-	-	-	-	-	-	-	0/1:59:5:0.065	-	-	-	-	-	-	-	-	-	-	-	-	-
1	177097065	C	A	Akt3	ENSMUST00000111160.7	c.463G>T	p.Gly155Cys	missense_variant	-	-	-	-	-	-	-	-	-	-	-	-	-	-	-	-	-	-	0/1:285:7:0.028	-	-	-	-	-	-
1	181211204	G	A	Wdr26	ENSMUST00000162819.6	c.234C>T	p.Ser78Ser	synonymous_variant	-	-	-	-	-	-	-	-	-	-	-	-	-	-	-	-	-	-	-	-	0/1:31:6:0.152	-	-	-	-
1	185352191	G	A	Bpnt1	ENSMUST00000027916.11	c.484G>A	p.Asp162Asn	missense_variant	-	-	-	-	-	-	-	-	-	-	0/1:31:8:0.241	-	-	-	-	-	-	-	-	-	-	-	-	-	-
1	38185366	G	T	Aff3	ENSMUST00000095027.7	c.3253C>A	p.His1085Asn	missense_variant	-	-	-	-	-	-	0/1:29:18:0.368	-	-	-	-	-	-	-	-	-	-	-	-	-	-	-	-	-	-
1	40495869	A	G	Il18r1	ENSMUST00000087983.6	c.1223A>G	p.Lys408Arg	missense_variant	-	-	-	-	-	-	-	-	-	-	-	-	-	-	-	-	-	-	-	-	-	0/1:39:7:0.143	-	-	-
1	44774114	G	T	Gulp1	ENSMUST00000160854.6	c.578G>T	p.Arg193Leu	missense_variant	-	-	-	-	-	-	-	-	-	-	-	0/1:441:9:0.018	-	-	-	-	-	-	-	-	-	-	-	-	-
1	52916661	G	T	Hibch	ENSMUST00000044478.6	c.1033G>T	p.Val345Phe	missense_variant	-	-	-	-	-	-	-	-	-	-	-	-	-	-	-	-	-	-	0/1:102:5:0.057	-	-	-	-	-	-
1	53577296	T	G	Dnah7a	ENSMUST00000094964.6	c.3505A>C	p.Thr1169Pro	missense_variant	-	-	-	-	-	-	-	-	-	-	-	-	-	0/1:135:18:0.110	-	-	-	-	-	-	-	-	-	-	-
1	54998241	C	A	Sf3b1	ENSMUST00000027127.12	c.2515G>T	p.Glu839*	stop_gained	-	-	-	-	-	-	-	-	-	-	-	-	-	-	-	-	-	0/1:113:7:0.043	-	-	-	-	-	-	-
1	55080347	C	CTGCACCA	Hspd1	ENSMUST00000027123.13	c.970-1_970insTGGTGCA		splice_acceptor_variant&intron_variant	-	-	-	-	-	-	-	0/1:115:6:0.064	-	-	-	-	-	-	-	-	-	-	-	-	-	-	-	-	-
1	58552286	C	A	Fam126b	ENSMUST00000097724.8	c.197G>T	p.Ser66Ile	missense_variant	-	-	-	-	-	-	-	-	-	-	-	-	-	-	-	-	-	-	0/1:128:5:0.044	-	-	-	-	-	-
1	65190488	G	T	Pikfyve	ENSMUST00000097707.4	c.161G>T	p.Arg54Leu	missense_variant	-	-	-	-	-	-	-	-	-	-	-	-	-	-	-	-	0/1:19:5:0.176	-	-	-	-	-	-	-	-
1	70724929	G	C	Spag16	ENSMUST00000065425.10	c.1907G>C	p.Arg636Pro	missense_variant	-	-	-	-	-	-	0/1:11:16:0.636	-	-	-	-	-	-	-	-	-	-	-	-	-	-	-	-	-	-
1	8445039	G	A	Sntg1	ENSMUST00000191683.4	c.1269C>T	p.Asp423Asp	synonymous_variant	-	-	-	-	-	-	0/1:48:32:0.463	-	-	-	-	-	-	-	-	-	-	-	-	-	-	-	-	-	-
1	85635575	A	C	Sp140	ENSMUST00000080204.9	c.989A>C	p.Asn330Thr	missense_variant	-	-	-	-	-	-	-	-	-	-	-	-	0/1:22:10:0.286	-	-	-	-	-	-	-	-	-	-	-	-
1	88215054	C	T	Ugt1a10	ENSMUST00000113142.8	c.866C>T	p.Ala289Val	missense_variant	-	-	-	-	-	-	-	-	-	-	-	-	-	-	-	-	-	-	-	0/1:23:6:0.190	-	-	-	-	-
1	88258633	C	T	Mroh2a	ENSMUST00000135948.1	c.159C>T	p.Ser53Ser	synonymous_variant	-	-	-	-	-	-	-	-	-	-	-	-	-	-	-	-	-	-	-	-	-	-	0/1:35:10:0.206	-	-
1	91344987	C	A	Espnl	ENSMUST00000088904.8	c.2068C>A	p.Pro690Thr	missense_variant	-	-	0/1:21:16:5:0.2381	-	-	-	-	-	-	-	-	-	-	-	-	-	-	-	-	-	-	-	-	-	-
2	101688604	G	T	Traf6	ENSMUST00000004949.7	c.437G>T	p.Arg146Ile	missense_variant	-	-	-	-	-	-	-	-	-	-	-	-	-	-	-	-	-	0/1:37:6:0.172	-	-	-	-	-	-	-
2	102837813	C	A	Cd44	ENSMUST00000005218.13	c.1519G>T	p.Asp507Tyr	missense_variant&splice_region_variant	-	0/1:17:5:0.2273
2	111306734	C	A	Olfr1279	ENSMUST00000090329.1	c.534C>A	p.Ser178Arg	missense_variant	-	-	-	-	-	-	0/1:93:7:0.051	-	-	-	-	-	-	-	-	-	-	-	-	-	-	-	-	-	-
2	118693445	C	T	Pak6	ENSMUST00000099557.8	c.1080C>T	p.Ile360Ile	synonymous_variant	-	0/1:20:5:0.2
2	118758417	G	T	A430105I19Rik	ENSMUST00000059997.8	c.1051C>A	p.Arg351Arg	synonymous_variant	-	-	-	-	-	-	-	-	-	-	-	-	-	-	-	-	-	0/1:64:5:0.059	-	-	-	-	-	-	-
2	119047488	G	T	Casc5	ENSMUST00000028799.10	c.-89G>T		5_prime_UTR_premature_start_codon_gain_variant	-	-	-	-	-	-	-	-	-	-	-	-	-	-	-	-	-	0/1:16:5:0.231	-	-	-	-	-	-	-
2	119070332	A	G	Casc5	ENSMUST00000028799.10	c.2513A>G	p.Asp838Gly	missense_variant	-	-	-	-	-	-	-	-	-	-	-	-	-	-	0/1:19:12:0.409	-	-	-	-	-	-	-	-	-	-
2	119610349	C	A	Oip5	ENSMUST00000123818.1	c.696G>T	p.Leu232Phe	missense_variant	-	-	-	-	-	-	-	-	-	-	-	-	-	-	-	-	-	-	-	0/1:165:5:0.039	-	-	-	-	-
2	121903070	G	T	Casc4	ENSMUST00000078752.8	c.494G>T	p.Cys165Phe	missense_variant	0/1:19:5:0.2083	-
2	122455277	T	A	Slc28a2	ENSMUST00000028652.10	c.1251T>A	p.Asp417Glu	missense_variant	-	-	-	-	-	-	-	-	-	-	-	-	-	-	-	-	-	-	-	-	-	-	-	0/1:31:5:0.148	-
2	127096937	C	A	Blvra	ENSMUST00000002064.13	c.832C>A	p.Leu278Met	missense_variant	-	-	-	-	-	-	-	-	-	-	-	-	-	-	-	-	-	-	-	0/1:30:6:0.107	-	-	-	-	-
2	127827478	C	T	Bub1	ENSMUST00000028858.7	c.245G>A	p.Arg82His	missense_variant	-	-	-	-	0/1:41:23:0.3594	-	-	-	-	-	-	-	-	-	-	-	-	-	-	-	-	-	-	-	-
2	136550056	C	T	Ankef1	ENSMUST00000028726.7	c.1164C>T	p.Gly388Gly	synonymous_variant	-	-	-	0/1:158:128:0.4476	0/1:233:117:0.3343	-	-	-	-	-	-	-	-	-	-	-	-	-	-	-	-	-	-	-	-
2	150192287	G	C	Gm14139	ENSMUST00000109926.6	c.527G>C	p.Arg176Thr	missense_variant	-	-	-	0/1:17:6:0.2609	-	-	-	-	-	-	-	-	-	-	-	-	-	-	-	-	-	-	-	-	-
2	150269511	G	T	Gm14124	ENSMUST00000109922.1	c.2120G>T	p.Arg707Leu	missense_variant	-	-	-	-	-	-	-	-	-	-	-	-	-	-	-	-	-	0/1:144:5:0.042	-	-	-	-	-	-	-
2	156073525	G	T	Cpne1	ENSMUST00000109607.8	c.1607C>A	p.Ala536Glu	missense_variant	-	0/1:18:5:0.2174
2	156551457	C	T	Aar2	ENSMUST00000029158.3	c.757+8C>T		splice_region_variant&intron_variant	1/1:12:36:0.75	-
2	158377076	G	T	Snhg11	ENSMUST00000109488.6	c.206+4G>T		splice_region_variant&intron_variant	-	-	0/1:16:5:0.2381	-	-	-	-	-	-	-	-	-	-	-	-	-	-	-	-	-	-	-	-	-	-
2	158436566	G	T	Ralgapb	ENSMUST00000109485.7	c.949G>T	p.Gly317Trp	missense_variant	-	-	-	-	-	-	-	-	-	-	-	-	-	-	-	-	-	-	-	-	0/1:283:5:0.024	-	-	-	-
2	160682714	C	A	Top1	ENSMUST00000109468.2	c.225C>A	p.Ser75Arg	missense_variant	-	-	-	-	-	-	-	-	-	-	-	-	-	-	-	-	0/1:63:6:0.119	-	-	-	-	-	-	-	-
2	170115010	G	A	Zfp217	ENSMUST00000063710.11	c.2067C>T	p.His689His	synonymous_variant	-	-	-	-	-	-	-	0/1:24:13:0.367	-	-	-	-	-	-	-	-	-	-	-	-	-	-	-	-	-
2	176721382	A	G	Gm14305	ENSMUST00000108981.7	c.1066A>G	p.Lys356Glu	missense_variant	-	-	-	0/1:16:5:0.2381	-	-	-	-	-	-	-	-	-	-	-	-	-	-	-	-	-	-	-	-	-
2	177264712	A	T	Gm14409	ENSMUST00000108963.1	c.992T>A	p.Val331Asp	missense_variant	-	-	-	-	-	-	-	-	-	-	-	-	-	-	-	-	-	-	-	-	-	-	0/1:137:23:0.083	-	-
2	181995993	G	T	Gm14496	ENSMUST00000071760.6	c.859G>T	p.Asp287Tyr	missense_variant	-	0/1:16:6:0.2727
2	18308878	T	A	Dnajc1	ENSMUST00000091418.10	c.431A>T	p.Lys144Ile	missense_variant	-	0/1:16:5:0.2381
2	23181108	G	T	Yme1l1	ENSMUST00000028117.3	c.855G>T	p.Gly285Gly	splice_region_variant&synonymous_variant	-	-	-	-	-	-	-	-	-	-	-	0/1:215:7:0.034	-	-	-	-	-	-	-	-	-	-	-	-	-
2	23517875	G	T	Spopl	ENSMUST00000132484.5	c.791C>A	p.Pro264Gln	missense_variant	-	-	-	-	-	-	-	-	-	-	-	-	-	-	-	0/1:304:7:0.022	-	-	-	-	-	-	-	-	-
2	27968145	C	T	Col5a1	ENSMUST00000028280.12	c.1888C>T	p.Arg630Cys	missense_variant	-	-	-	-	-	-	-	-	-	-	-	-	-	-	-	-	-	0/1:62:30:0.358	-	-	-	-	-	-	-
2	28542926	G	A	Ralgds	ENSMUST00000100241.8	c.560G>A	p.Gly187Asp	missense_variant	-	-	-	-	-	-	-	-	-	-	-	0/1:14:7:0.308	-	-	-	-	-	-	-	-	-	-	-	-	-
2	53072252	G	T	Fmnl2	ENSMUST00000090952.9	c.748G>T	p.Glu250*	stop_gained	-	-	-	-	-	-	-	-	-	-	-	-	-	-	0/1:38:14:0.281	-	-	-	-	-	-	-	-	-	-
2	65316429	TATAATAATAATAATAATA	T	Slc38a11	ENSMUST00000127623.6	c.*323_*340delTATTATTATTATTATTAT		splice_region_variant	-	-	-	-	-	-	-	-	-	-	-	-	-	-	-	-	-	-	0/1:320:19:0.031	-	-	-	0/1:469:37:0.033	-	-
2	65461145	G	A	Scn3a	ENSMUST00000066432.10	c.5256C>T	p.Phe1752Phe	synonymous_variant	0/1:21:6:0.2222	-
2	65514621	G	T	Scn3a	ENSMUST00000066432.10	c.1522C>A	p.Gln508Lys	missense_variant	-	-	-	-	-	-	-	-	-	-	-	0/1:13:7:0.313	-	-	-	-	-	-	-	-	-	-	-	-	-
2	71081992	C	A	Dcaf17	ENSMUST00000064141.10	c.920C>A	p.Thr307Lys	missense_variant	-	-	-	-	-	-	-	-	-	-	-	-	-	-	-	-	0/1:53:5:0.114	-	-	-	-	-	-	-	-
2	71840581	G	T	Itga6	ENSMUST00000028522.8	c.1874G>T	p.Gly625Val	missense_variant	-	-	-	-	-	-	-	-	-	-	0/1:27:5:0.192	-	-	-	-	-	-	-	-	-	-	-	-	-	-
2	71840810	C	A	Itga6	ENSMUST00000028522.8	c.1995C>A	p.Val665Val	synonymous_variant	-	-	-	-	-	-	-	-	-	-	0/1:54:6:0.095	-	-	-	-	-	-	-	-	-	-	-	-	-	-
2	73829932	C	A	Atf2	ENSMUST00000112010.7	c.664G>T	p.Ala222Ser	missense_variant	-	-	-	-	-	-	-	-	-	-	-	-	-	-	-	-	-	0/1:144:9:0.056	-	-	-	-	-	-	-
2	76738293	T	G	Ttn	ENSMUST00000099981.7	c.82255A>C	p.Ser27419Arg	missense_variant	-	-	0/1:41:12:0.2264	-	-	-	-	-	-	-	-	-	-	-	-	-	-	-	-	-	-	-	-	-	-
2	76832096	C	A	Ttn	ENSMUST00000156257.1	c.112+5G>T		splice_region_variant&intron_variant	-	-	-	-	-	-	-	-	-	-	-	-	-	-	-	0/1:125:8:0.073	-	-	-	-	-	-	-	-	-
2	78920019	G	A	Ube2e3	ENSMUST00000028398.12	c.588G>A	p.Arg196Arg	synonymous_variant	-	0/1:41:12:0.2264
3	102934826	C	A	Sycp1	ENSMUST00000029448.9	c.164G>T	p.Arg55Leu	missense_variant	-	-	-	-	-	-	-	-	-	0/1:155:7:0.042	-	-	-	-	-	-	-	-	-	-	-	-	-	-	-
3	103058955	G	C	Nras	ENSMUST00000029445.11	c.34G>C	p.Gly12Arg	missense_variant	-	-	-	-	-	-	-	-	-	-	-	-	-	-	-	0/1:30:124:0.800	-	-	-	-	-	-	-	-	-
3	108905120	C	A	Prpf38b	ENSMUST00000029480.8	c.776G>T	p.Arg259Leu	missense_variant	-	-	-	-	-	-	-	-	-	-	-	-	-	-	-	-	-	0/1:99:6:0.050	-	-	-	-	-	-	-
3	129830704	G	T	Gar1	ENSMUST00000029643.13	c.138C>A	p.Gly46Gly	synonymous_variant	0/1:27:13:0.325	-
3	136890475	G	A	Ppp3ca	ENSMUST00000056758.8	c.900G>A	p.Pro300Pro	synonymous_variant	-	-	-	-	-	-	0/1:39:23:0.364	-	-	-	-	-	-	-	-	-	-	-	-	-	-	-	-	-	-
3	138454682	G	T	Adh5	ENSMUST00000005964.5	c.976G>T	p.Glu326*	stop_gained		-	-	-	-	-	-	-	-	-	-	-	-	-	-	-	-	-	-	-	-	0/1:72:6:0.074	-	-	-
3	144447264	C	T	Hs2st1	ENSMUST00000043325.8	c.588+6G>A		splice_region_variant&intron_variant	-	-	-	-	-	-	-	-	-	-	-	-	-	-	-	-	-	-	0/1:19:30:0.622	-	-	-	-	-	-
3	145405058	A	AAAACCAGGTCGC	Col24a1	ENSMUST00000029848.4	c.2538_2539insCCAGGTCGCAAA	p.Pro843_Lys846dup	inframe_insertion	-	-	-	-	-	-	-	-	-	-	-	-	-	-	-	-	-	-	-	-	0/1:585:18:0.024	-	-	-	-
3	146584482	CATTCATACCATCAGT	C	Dnase2b	ENSMUST00000029836.7	c.718_724+8delACTGATGGTATGAAT	p.Asp241fs	frameshift_variant&splice_donor_variant&splice_region_variant&intron_variant	-	-	-	-	-	-	-	-	-	-	-	-	0/1:21:8:0.333	-	-	-	-	-	-	-	-	-	-	-	-
3	152253107	TCAGAAGCAAGCATTTCTTTAATCTAGGTGGTTGAATAAGTAAATATGAA	T	Nexn	ENSMUST00000199423.3	c.220-27_241delTTCATATTTACTTATTCAACCACCTAGATTAAAGAAATGCTTGCTTCTG	p.Ile74fs	frameshift_variant&splice_acceptor_variant&splice_region_variant&intron_variant	-	-	-	-	-	-	-	-	-	0/1:36:5:0.103	-	-	-	-	-	-	-	-	-	-	-	-	-	-	-
3	155193592	G	T	Lrriq3	ENSMUST00000029833.11	c.1728-1G>T		splice_acceptor_variant&intron_variant	-	-	-	-	-	-	-	-	-	-	-	-	-	-	-	-	-	-	-	-	-	-	-	-	0/1:51:7:0.122
3	157907403	C	A	Cth	ENSMUST00000118539.1	c.791G>T	p.Arg264Leu	missense_variant	-	-	-	-	-	-	-	-	-	-	-	-	-	-	-	0/1:15:6:0.231	-	-	-	-	-	-	-	-	-
3	33806933	G	GAAAACAAAGAAAATAGAAACAAGTGCAGAAAAGTTGCGTAA	Ttc14	ENSMUST00000099153.8	c.1287_1288insAAAACAAAGAAAATAGAAACAAGTGCAGAAAAGTTGCGTAA	p.Val430fs	frameshift_variant	-	-	-	-	-	-	-	-	-	-	-	-	-	-	-	-	-	-	-	-	-	-	0/1:663:99:0.072	-	-
3	35835260	C	A	Atp11b	ENSMUST00000029257.13	c.2862C>A	p.Leu954Leu	synonymous_variant	-	-	-	-	-	-	-	-	-	-	0/1:127:5:0.044	-	-	-	-	-	-	-	-	-	-	-	-	-	-
3	36180015	G	A	Qrfpr	ENSMUST00000091227.8	c.1176C>T	p.Ser392Ser	synonymous_variant	-	-	-	-	-	-	-	-	-	-	-	-	-	-	-	-	-	-	-	-	-	-	-	0/1:31:9:0.250	-
3	57820555	C	A	Rnf13	ENSMUST00000041826.12	c.655C>A	p.Arg219Ser	missense_variant	-	-	-	-	-	-	-	-	-	-	-	0/1:747:13:0.015	-	-	-	-	-	-	-	-	-	-	-	-	-
3	58545318	G	T	Eif2a	ENSMUST00000029387.13	c.640G>T	p.Ala214Ser	missense_variant	-	-	-	0/1:16:5:0.2381	-	-	-	-	-	-	-	-	-	-	-	-	-	-	-	-	-	-	-	-	-
3	63963454	C	A	Slc33a1	ENSMUST00000029402.13	c.737G>T	p.Arg246Leu	missense_variant	-	-	-	-	-	-	-	-	-	-	-	-	-	-	0/1:75:6:0.078	-	-	-	-	-	-	-	-	-	-
3	69081217	G	T	Kpna4	ENSMUST00000029353.7	c.1457C>A	p.Thr486Asn	missense_variant	-	-	-	-	-	-	-	-	-	-	0/1:270:10:0.031	-	-	-	-	-	-	-	-	-	-	-	-	-	-
3	75141090	T	C	Zbbx	ENSMUST00000124618.1	c.314A>G	p.Glu105Gly	missense_variant	0/1:16:6:0.2727	-
3	75640344	T	C	Serpini1	ENSMUST00000029423.8	c.1156+6T>C		splice_region_variant&intron_variant	-	-	-	-	-	-	-	-	-	-	-	-	-	-	0/1:18:7:0.353	-	-	-	-	-	-	-	-	-	-
3	87725751	C	T	Arhgef11	ENSMUST00000039476.13	c.2090C>T	p.Pro697Leu	missense_variant	-	-	-	0/1:41:24:0.3692	0/1:53:21:0.2838	-	-	-	-	-	-	-	-	-	-	-	-	-	-	-	-	-	-	-	-
3	88072402	C	G	Ttc24	ENSMUST00000050258.7	c.553G>C	p.Glu185Gln	missense_variant	-	-	-	-	-	-	-	-	0/1:20:17:0.464	-	-	-	-	-	-	-	-	-	-	-	-	-	-	-	-
3	89339917	G	A	Adam15	ENSMUST00000155868.1	n.666C>T		splice_region_variant&non_coding_exon_variant	-	-	-	-	-	0/1:39:6:0.105	-	-	-	-	-	-	-	-	-	-	-	-	-	-	-	-	-	-	-
3	90455139	C	T	Npr1	ENSMUST00000029540.11	c.2873G>A	p.Arg958His	missense_variant	-	-	-	-	-	0/1:23:5:0.15	-	-	-	-	-	-	-	-	-	-	-	-	-	-	-	-	-	-	-
3	90485765	C	A	Ilf2	ENSMUST00000001042.9	c.653C>A	p.Ser218Tyr	missense_variant	-	-	-	-	-	-	-	-	-	-	-	-	-	-	-	-	-	-	0/1:22:11:0.304	-	-	-	-	-	-
3	92750739	A	G	Lce1g	ENSMUST00000029527.5	c.261T>C	p.His87His	synonymous_variant	-	-	-	-	-	-	-	-	-	-	-	-	-	-	-	-	-	-	0/1:20:12:0.364	-	-	-	-	-	-
3	92945372	G	A	Lce3c	ENSMUST00000055375.5	c.139G>A	p.Gly47Ser	missense_variant	-	-	-	-	-	-	-	0/1:53:6:0.105	-	-	-	-	-	-	-	-	-	-	-	-	-	-	-	-	-
3	93213427	A	T	Flg2	ENSMUST00000098884.3	c.3605A>T	p.Gln1202Leu	missense_variant	-	-	-	-	-	-	-	-	-	-	-	-	-	-	-	-	-	-	-	0/1:205:35:0.071	-	-	-	-	-
3	93214653	G	A	Flg2	ENSMUST00000098884.3	c.4129G>A	p.Glu1377Lys	missense_variant	-	-	-	-	-	-	-	-	-	-	-	-	-	-	-	0/1:61:8:0.090	-	-	-	-	-	-	-	-	-
3	93214982	C	A	Flg2	ENSMUST00000098884.3	c.4458C>A	p.Val1486Val	synonymous_variant	-	-	-	-	-	-	-	-	-	-	-	-	-	-	-	-	-	-	-	-	-	0/1:240:12:0.056	-	-	-
3	93219340	G	A	Flg2	ENSMUST00000098884.3	c.5558G>A	p.Ser1853Asn	missense_variant	-	0/1:37:12:0.2449
3	93445659	G	T	Tchh	ENSMUST00000064257.5	c.2405G>T	p.Arg802Leu	missense_variant	-	-	-	-	-	-	-	-	-	-	-	-	-	-	-	-	-	-	0/1:137:5:0.033	-	-	-	-	-	-
3	93692462	A	G	Gm37596	ENSMUST00000193565.1	c.599T>C	p.Val200Ala	missense_variant	-	-	-	-	-	-	-	-	-	-	-	-	-	-	-	0/1:39:6:0.188	-	-	-	-	-	-	-	-	-
3	93773165	T	A	Gm5773	ENSMUST00000090853.4	c.143T>A	p.Val48Glu	missense_variant	-	-	-	-	-	-	-	-	-	-	0/1:68:5:0.096	-	-	-	-	-	-	-	-	-	-	-	-	-	-
3	93797023	G	A	Tdpoz4	ENSMUST00000075953.1	c.626G>A	p.Arg209His	missense_variant	-	-	-	-	-	-	-	-	-	-	-	-	-	-	-	-	-	-	-	0/1:68:5:0.094	-	-	-	-	-
3	93797218	A	T	Tdpoz4	ENSMUST00000075953.1	c.821A>T	p.Asp274Val	missense_variant	-	-	-	-	-	-	-	0/1:241:61:0.135	-	-	-	-	-	-	-	-	-	-	-	-	-	-	-	-	-
3	93826935	A	T	Tdpoz3	ENSMUST00000081780.3	c.916A>T	p.Lys306*	stop_gained	-	-	-	-	-	-	-	0/1:257:77:0.113	-	-	-	-	-	-	-	-	-	-	-	-	-	-	-	-	-
3	94175981	A	C	Gm10696	ENSMUST00000161475.1	c.522T>G	p.Ile174Met	missense_variant	-	-	-	0/1:16:6:0.2727	-	-	-	-	-	-	-	-	-	-	-	-	-	-	-	-	-	-	-	-	-
3	94871009	G	T	Pogz	ENSMUST00000107270.7	c.1198G>T	p.Glu400*	stop_gained	-	-	-	-	-	-	-	-	-	-	-	-	-	-	-	-	-	-	-	-	-	-	-	0/1:22:7:0.292	-
3	96162654	GGAACAGGATGCCGGAGCCCA	G	Mtmr11	ENSMUST00000054356.14	c.94_113delAACAGGATGCCGGAGCCCAG	p.Asn32fs	frameshift_variant	-	-	-	-	-	-	-	-	-	-	-	-	-	-	-	0/1:123:7:0.047	-	-	-	-	-	-	-	-	-
3	97673065	TAAA	T	Prkab2	ENSMUST00000152731.1	n.3442_*2delAAA		splice_region_variant&non_coding_exon_variant	-	-	-	-	-	-	-	-	-	-	-	-	-	-	-	-	-	-	-	-	-	-	-	-	0/1:52:59:0.058
3	99214662	A	T	Wars2	ENSMUST00000004343.5	c.522A>T	p.Thr174Thr	synonymous_variant	-	-	-	-	-	-	-	-	-	-	-	-	-	-	0/1:23:6:0.190	-	-	-	-	-	-	-	-	-	-
4	104828045	C	T	C8a	ENSMUST00000064873.8	c.1132G>A	p.Gly378Ser	missense_variant	-	-	-	-	-	0/1:71:9:0.115	-	-	-	-	-	-	-	-	-	-	-	-	-	-	-	-	-	-	-
4	113236497	G	C	Skint6	ENSMUST00000138966.7	c.448C>G	p.Leu150Val	missense_variant	-	0/1:21:7:0.25	0/1:28:18:0.3913	-	-	-	-	-	-	-	-	-	-	-	-	-	-	-	-	-	-	-	-	-	-
4	113236519	A	G	Skint6	ENSMUST00000138966.7	c.426T>C	p.Ala142Ala	splice_region_variant&synonymous_variant	-	-	0/1:29:11:0.275	-	-	-	-	-	-	-	-	-	-	-	-	-	-	-	-	-	-	-	-	-	-
4	113238078	T	C	Skint6	ENSMUST00000138966.7	c.383A>G	p.Asp128Gly	missense_variant	-	-	-	-	-	-	-	-	-	-	-	-	-	-	-	-	-	-	0/1:20:5:0.250	-	-	-	-	-	-
4	11359842	G	C	Esrp1	ENSMUST00000155519.1	c.1306C>G	p.Arg436Gly	missense_variant	-	-	-	-	-	0/1:39:6:0.118	-	-	-	-	-	-	-	-	-	-	-	-	-	-	-	-	-	-	-
4	113763523	C	T	Skint5	ENSMUST00000169631.6	c.1993G>A	p.Val665Met	missense_variant	-	-	-	-	-	-	-	0/1:138:5:0.026	-	-	-	-	-	-	-	-	-	-	-	-	-	-	-	-	-
4	119422210	G	T	Ppcs	ENSMUST00000030385.11	c.144C>A	p.Pro48Pro	synonymous_variant	0/1:150:41:0.2147	-
4	12094598	A	G	Rbm12b2	ENSMUST00000063839.5	c.1456A>G	p.Ile486Val	missense_variant	-	-	-	0/1:32:8:0.20	-	-	-	-	-	-	-	-	-	-	-	-	-	-	-	-	-	-	-	-	-
4	127050583	G	T	Zmym1	ENSMUST00000055013.8	c.668C>A	p.Pro223Gln	missense_variant	-	-	-	-	-	-	-	-	-	-	-	-	-	0/1:229:8:0.030	-	-	-	-	-	-	-	-	-	-	-
4	138240663	C	T	Hp1bp3	ENSMUST00000030541.11	c.1296C>T	p.Asp432Asp	synonymous_variant	0/1:31:10:0.2439	-
4	143136003	G	A	Prdm2	ENSMUST00000105778.6	c.716C>T	p.Ala239Val	missense_variant	-	-	0/1:23:8:0.2581	-	-	-	-	-	-	-	-	-	-	-	-	-	-	-	-	-	-	-	-	-	-
4	143571780	A	C	BC080695	ENSMUST00000105765.8	c.292A>C	p.Arg98Arg	synonymous_variant	0/1:9:12:0.5714	-
4	144362452	G	C	Gm13119	ENSMUST00000094526.4	c.339G>C	p.Trp113Cys	missense_variant	-	-	-	-	-	-	-	-	-	-	-	-	-	-	-	-	-	-	-	-	-	-	-	0/1:18:50:0.686	-
4	145537249	A	G	Gm13225	ENSMUST00000105742.6	c.816A>G	p.Gln272Gln	synonymous_variant	-	-	-	-	-	-	-	-	-	-	-	-	0/1:286:8:0.027	-	-	-	-	-	-	-	-	-	-	-	-
4	145537455	A	ATCATCACCCACAAATCCCATCTTAATAG	Gm13225	ENSMUST00000105742.6	c.1028_1029insCCCACAAATCCCATCTTAATAGTCATCA	p.Gln343fs	frameshift_variant&stop_gained	-	-	-	-	-	-	-	-	-	-	-	-	-	-	-	-	-	-	-	-	0/1:1444:73:0.013	-	-	-	-
4	145623246	A	G	Gm13212	ENSMUST00000105739.6	c.1252A>G	p.Lys418Glu	missense_variant	-	-	-	0/1:25:9:0.2647	-	-	-	-	-	-	-	-	-	-	-	-	-	-	-	-	-	-	-	-	-
4	145624018	G	A	Gm13212	ENSMUST00000105739.6	c.2024G>A	p.Ser675Asn	missense_variant	-	-	-	-	1/1:24:114:0.8261	-	-	-	-	-	-	-	-	-	-	-	-	-	-	-	-	-	-	-	-
4	145899537	A	T	Gm13235	ENSMUST00000123460.1	c.766A>T	p.Thr256Ser	missense_variant	0/1:20:7:0.2593	-
4	145899615	A	C	Gm13235	ENSMUST00000123460.1	c.844A>C	p.Asn282His	missense_variant	-	-	-	-	1/1:7:31:0.8158	-	-	-	-	-	-	-	-	-	-	-	-	-	-	-	-	-	-	-	-
4	145899911	C	T	Gm13235	ENSMUST00000123460.1	c.1140C>T	p.Tyr380Tyr	synonymous_variant	-	-	0/1:22:9:0.2903	-	-	-	-	-	-	-	-	-	-	-	-	-	-	-	-	-	-	-	-	-	-
4	145899913	A	C	Gm13235	ENSMUST00000123460.1	c.1142A>C	p.Lys381Thr	missense_variant	-	-	0/1:22:9:0.2903	-	-	-	-	-	-	-	-	-	-	-	-	-	-	-	-	-	-	-	-	-	-
4	146502087	G	C	Gm13247	ENSMUST00000105735.7	c.-205G>C		5_prime_UTR_premature_start_codon_gain_variant	-	-	-	-	-	-	-	-	-	-	-	-	-	-	-	0/1:105:5:0.020	-	-	-	-	-	-	-	-	-
4	147058405	G	T	Rex2	ENSMUST00000075775.5	c.1349G>T	p.Ser450Ile	missense_variant	-	-	-	-	1/1:7:23:0.7667	-	-	-	-	-	-	-	-	-	-	-	-	-	-	-	-	-	-	-	-
4	147178435	A	G	Gm13139	ENSMUST00000084149.8	c.268A>G	p.Ser90Gly	missense_variant	-	-	-	-	-	0/1:110:6:0.06.8	-	-	-	-	-	-	-	-	-	-	-	-	-	-	-	-	-	-	-
4	147510860	CA	C	Gm13152	ENSMUST00000063704.7	c.140delA	p.Asn47fs	frameshift_variant	-	-	-	-	-	-	-	-	-	-	-	-	-	-	-	-	-	0/1:195:22:0.070	-	-	-	-	-	-	-
4	147675682	C	T	Zfp534	ENSMUST00000117638.1	c.529G>A	p.Asp177Asn	missense_variant	-	-	-	-	-	-	-	-	-	-	0/1:206:6:0.041	-	-	-	-	-	-	-	-	-	-	-	-	-	-
4	147755732	G	GGGTAAAGCATTTGTCACTTCCCTGATGGATACTAAGATGGATCTGATA	Gm13157	ENSMUST00000105734.8	c.660_661insTATCAGATCCATCTTAGTATCCATCAGGGAAGTGACAAATGCTTTACC	p.Thr220_His221insTyrGlnIleHisLeuSerIleHisGlnGlySerAspLysCysPheThr	inframe_insertion	-	-	-	-	-	-	-	-	-	-	-	-	-	-	-	-	-	-	0/1:1109:60:0.037	-	-	-	-	-	-
4	14978168	C	A	Necab1	ENSMUST00000041606.12	c.680G>T	p.Arg227Ile	missense_variant	-	-	-	-	-	-	-	-	-	-	-	-	-	-	-	-	-	-	-	-	0/1:34:6:0.156	-	-	-	-
4	150406512	A	G	Rere	ENSMUST00000131600.1	c.119A>G	p.Asp40Gly	missense_variant	-	-	-	-	-	-	-	-	-	0/1:12:8:0.333	-	-	-	-	-	-	-	-	-	-	-	-	-	-	-
4	153960626	C	T	A430005L14Rik	ENSMUST00000058393.7	c.225C>T	p.Asp75Asp	synonymous_variant	-	0/1:25:7:0.2188
4	153960697	A	G	A430005L14Rik	ENSMUST00000058393.7	c.296A>G	p.Asp99Gly	missense_variant	-	0/1:15:7:0.3182
4	155069070	G	T	Pex10	ENSMUST00000103180.3	c.594+1G>T		splice_donor_variant&intron_variant	-	-	0/1:16:5:0.2381	-	-	-	-	-	-	-	-	-	-	-	-	-	-	-	-	-	-	-	-	-	-
4	16151926	T	C	Ripk2	ENSMUST00000037035.10	c.632A>G	p.Asp211Gly	missense_variant	-	-	-	-	-	-	-	-	0/1:70:6:0.103	-	-	-	-	-	-	-	-	-	-	-	-	-	-	-	-
4	24598864	A	T	Mms22l	ENSMUST00000050446.11	c.3338A>T	p.Gln1113Leu	missense_variant	-	-	-	-	-	-	-	-	0/1:36:5:0.138	-	-	-	-	-	-	-	-	-	-	-	-	-	-	-	-
4	34607230	T	TAAA	Orc3	ENSMUST00000048706.8	c.101-5_101-3dupTTT		splice_region_variant&intron_variant	-	-	-	-	-	-	-	-	-	-	-	-	-	-	-	-	-	0/1:357:63:0.072	-	-	-	-	-	-	-
4	35152094	G	T	Ifnk	ENSMUST00000058595.6	c.21G>T	p.Trp7Cys	missense_variant	-	-	-	-	-	-	-	-	0/1:42:7:0.128	-	-	-	-	-	-	-	-	-	-	-	-	-	-	-	-
4	3585987	A	G	Tgs1	ENSMUST00000052712.5	c.863A>G	p.Asp288Gly	missense_variant	-	-	-	-	-	-	-	-	0/1:51:5:0.098	-	-	-	-	-	-	-	-	-	-	-	-	-	-	-	-
4	40807192	G	T	B4galt1	ENSMUST00000030121.11	c.1193C>A	p.Pro398Gln	missense_variant	-	-	-	-	-	-	-	-	-	-	-	-	-	-	-	-	-	-	0/1:34:6:0.138	-	-	-	-	-	-
4	47045016	G	T	Anks6	ENSMUST00000107747.6	c.889C>A	p.Gln297Lys	missense_variant	-	-	0/1:18:5:0.2174	-	-	-	-	-	-	-	-	-	-	-	-	-	-	-	-	-	-	-	-	-	-
4	53701143	CT	C	Fsd1l	ENSMUST00000159415.7	c.1505delT	p.Leu502fs	frameshift_variant	-	-	-	-	-	0/1:40:13:0.262	-	-	-	-	-	-	-	-	-	-	-	-	-	-	-	-	-	-	-
4	53849047	C	A	Tmem38b	ENSMUST00000030127.11	c.451C>A	p.Arg151Arg	synonymous_variant	-	-	-	-	-	-	-	-	-	-	-	-	-	-	-	-	-	0/1:44:5:0.093	-	-	-	-	-	-	-
4	65189329	T	A	Pappa	ENSMUST00000084501.3	c.1976T>A	p.Val659Glu	missense_variant	-	-	-	-	-	-	-	-	0/1:33:42:0.519	-	-	-	-	-	-	-	-	-	-	-	-	-	-	-	-
4	83014116	C	G	Frem1	ENSMUST00000071708.10	c.348-1G>C		splice_acceptor_variant&intron_variant	-	-	-	-	-	-	-	-	-	-	-	-	-	-	-	-	-	-	-	-	-	0/1:14:6:0.250	-	-	-
4	83460519	C	A	Psip1	ENSMUST00000030207.13	c.1038G>T	p.Met346Ile	missense_variant	-	-	-	0/1:19:5:0.2083	-	-	-	-	-	-	-	-	-	-	-	-	-	-	-	-	-	-	-	-	-
4	88592054	C	T	Ifna9	ENSMUST00000102807.1	c.332G>A	p.Gly111Asp	missense_variant	-	0/1:95:25:0.2083
4	88592057	G	T	Ifna9	ENSMUST00000102807.1	c.329C>A	p.Thr110Asn	missense_variant	-	0/1:94:26:0.2167
4	88820392	T	A,C	Ifna11	ENSMUST00000170428.2	c.434T>A	p.Ile145Lys	missense_variant	0/1:44:33:0.4286	-
5	100663788	T	C	Coq2	ENSMUST00000135146.1	c.207A>G	p.Ser69Ser	synonymous_variant	0/1:77:20:0.2062	-	-	-	-	0/1:35:8:0.176	-	-	-	-	-	-	-	-	-	-	-	-	-	-	-	-	-	-	-
5	104059758	G	A	Nudt9	ENSMUST00000031250.12	c.765G>A	p.Ala255Ala	synonymous_variant	-	-	-	-	-	-	-	-	-	-	-	-	-	-	-	-	-	0/1:22:6:0.208	-	-	-	-	-	-	-
5	104177497	C	T	Dspp	ENSMUST00000112771.1	c.1725C>T	p.Ser575Ser	synonymous_variant	0/1:36:17:0.3208	-
5	105222052	G	A	Gbp10	ENSMUST00000065588.6	c.713C>T	p.Thr238Met	missense_variant	-	-	0/1:134:37:0.2164	-	-	-	-	-	-	-	-	-	-	-	-	-	-	-	-	-	-	-	-	-	-
5	107507328	C	A	A830010M20Rik	ENSMUST00000112671.7	c.1456C>A	p.Gln486Lys	missense_variant	-	-	0/1:25:7:0.2188	-	-	-	-	-	-	-	-	-	-	-	-	-	-	-	-	-	-	-	-	-	-
5	107924700	C	A	Fam69a	ENSMUST00000031198.9	c.74G>T	p.Arg25Leu	missense_variant	-	-	-	-	-	-	-	-	-	-	0/1:189:7:0.036	-	-	-	-	-	-	-	-	-	-	-	-	-	-
5	111225887	G	T	Ttc28	ENSMUST00000040111.9	c.3188G>T	p.Arg1063Leu	missense_variant	-	-	0/1:19:5:0.2083	-	-	-	-	-	-	-	-	-	-	-	-	-	-	-	-	-	-	-	-	-	-
5	116006793	A	T	Cit	ENSMUST00000145363.6	n.5973A>T		splice_region_variant&non_coding_exon_variant	-	-	-	-	0/1:123:38:0.236	-	-	-	-	-	-	-	-	-	-	-	-	-	-	-	-	-	-	-	-
5	120659544	G	T	Rasal1	ENSMUST00000031606.8	c.340G>T	p.Ala114Ser	missense_variant	-	-	-	-	-	-	-	0/1:16:16:0.462	-	-	-	-	-	-	-	-	-	-	-	-	-	-	-	-	-
5	120659545	C	T	Rasal1	ENSMUST00000031606.8	c.341C>T	p.Ala114Val	missense_variant	-	-	-	-	-	-	-	0/1:16:16:0.462	-	-	-	-	-	-	-	-	-	-	-	-	-	-	-	-	-
5	121436658	G	T	Naa25	ENSMUST00000042163.13	c.2375-1G>T		splice_acceptor_variant&intron_variant	-	-	-	-	-	-	-	-	-	0/1:633:5:0.012	-	-	-	-	-	-	-	-	-	-	-	-	-	-	-
5	129020704	C	T	Ran	ENSMUST00000031383.12	c.57C>T	p.Gly19Gly	synonymous_variant	-	0/1:19:9:0.3214	0/1:29:14:0.3256	-	-	-	-	-	-	-	-	-	-	-	-	-	-	-	-	-	-	-	-	-	-
5	137525331	A	G	Gigyf1	ENSMUST00000031727.8	c.2924A>G	p.Gln975Arg	missense_variant	0/1:30:9:0.2308	-
5	13791728	AG	A	Speer3	ENSMUST00000124677.1	c.73delG	p.Asp25fs	frameshift_variant	-	-	-	-	-	-	-	-	-	-	0/1:53:31:0.382	-	-	-	-	-	-	-	-	-	-	-	-	-	-
5	138248785	G	A	Nxpe5	ENSMUST00000161047.6	c.1018G>A	p.Asp340Asn	missense_variant	-	-	-	-	-	-	-	-	-	-	-	-	0/1:21:5:0.158	-	-	-	-	-	-	-	-	-	-	-	-
5	138994800	G	A	Pdgfa	ENSMUST00000046901.12	c.-29C>T		5_prime_UTR_premature_start_codon_gain_variant	-	-	-	-	-	-	-	-	-	-	-	0/1:23:8:0.273	-	-	-	-	-	-	-	-	-	-	-	-	-
5	140760572	G	T	Amz1	ENSMUST00000176035.1	c.*1019-1G>T		splice_acceptor_variant&intron_variant	-	0/1:20:5:0.20
5	143373235	C	A	Grid2ip	ENSMUST00000110733.7	c.793C>A	p.Pro265Thr	missense_variant	0/1:24:6:0.20	-
5	144324564	C	A	Baiap2l1	ENSMUST00000055190.7	c.120G>T	p.Ala40Ala	synonymous_variant	-	-	-	-	-	-	-	-	-	0/1:1286:11:0.011	-	-	-	-	-	-	-	-	-	-	-	-	-	-	-
5	145126799	G	C	Arpc1b	ENSMUST00000196111.3	c.868G>C	p.Asp290His	missense_variant	0/1:28:9:0.2432	-
5	145126804	A	G	Arpc1b	ENSMUST00000196111.3	c.873A>G	p.Val291Val	synonymous_variant	0/1:25:9:0.2647	-
5	145126824	G	A	Arpc1b	ENSMUST00000196111.3	c.893G>A	p.Arg298His	missense_variant	0/1:26:9:0.2571	-
5	14934932	G	T	Speer4e	ENSMUST00000159973.2	c.611C>A	p.Thr204Asn	missense_variant	0/1:67:22:0.2472	-
5	14934935	T	G	Speer4e	ENSMUST00000159973.2	c.608A>C	p.Glu203Ala	missense_variant	0/1:92:65:22:0.2529	-
5	14935730	G	A	Speer4e	ENSMUST00000159973.2	c.442C>T	p.Arg148Cys	missense_variant&splice_region_variant	-	-	-	-	-	-	-	-	-	-	-	-	-	-	-	0/1:7:14:0.400	-	-	-	-	-	-	-	-	-
5	21925187	C	A	Reln	ENSMUST00000159768.1	n.649+3G>T		splice_region_variant&intron_variant	-	-	-	-	-	-	-	-	0/1:48:19:0.302	-	-	-	-	-	-	-	-	-	-	-	-	-	-	-	-
5	36486268	C	A	Ccdc96	ENSMUST00000060100.2	c.1617C>A	p.Asp539Glu	missense_variant	-	-	-	-	-	-	-	-	0/1:38:26:0.388	-	-	-	-	-	-	-	-	-	-	-	-	-	-	-	-
5	50002026	AAAATAAATAAATACATAAAT	A	Adgra3	ENSMUST00000030971.6	c.888-27_888-8delATTTATGTATTTATTTATTT		splice_region_variant&intron_variant	-	-	-	-	-	-	-	-	-	-	-	-	-	-	-	-	-	0/1:71:14:0.073	0/1:50:14:0.125	-	-	-	-	-	-
5	62614026	C	A	Arap2	ENSMUST00000076623.7	c.4494G>T	p.Trp1498Cys	missense_variant	-	-	-	-	-	-	-	-	-	-	-	-	-	-	-	-	-	0/1:473:7:0.017	-	-	-	-	-	-	-
5	65976880	GCCTTAGCCCC	G	Chrna9	ENSMUST00000031108.8	c.1075_1084delCTTAGCCCCC	p.Leu359fs	frameshift_variant	-	-	-	-	-	-	-	-	0/1:25:27:0.500	-	-	-	-	-	-	-	-	-	-	-	-	-	-	-	-
5	72604502	G	A	Cnga1	ENSMUST00000087213.10	c.1668C>T	p.Asn556Asn	synonymous_variant	-	-	-	-	-	-	-	-	-	-	-	-	-	-	-	-	-	0/1:27:13:0.314	-	-	-	-	-	-	-
5	73423956	C	A	Cwh43	ENSMUST00000031040.11	c.1228C>A	p.Leu410Ile	missense_variant	-	-	-	-	-	-	-	-	-	-	-	-	-	-	-	-	-	-	-	0/1:157:6:0.045	-	-	-	-	-
5	75077892	G	A	Gsx2	ENSMUST00000040477.3	c.*586G>A		splice_region_variant		-	0/1:18:5:0.2174	-	-	-	-	-	-	-	-	-	-	-	-	-	-	-	-	-	-	-	-	-	-
5	75944605	G	A	Kdr	ENSMUST00000113516.1	c.3104C>T	p.Ser1035Leu	missense_variant	-	-	-	-	-	-	0/1:42:7:0.125	-	-	-	-	-	-	-	-	-	-	-	-	-	-	-	-	-	-
5	81694483	ATTTTGGAGCTATTCCAAGCGCACAATGACAGGT	A	Adgrl3	ENSMUST00000117253.6	c.2459_2491delTTTGGAGCTATTCCAAGCGCACAATGACAGGTT	p.Phe820_Gly830del	disruptive_inframe_deletion	-	-	-	-	-	-	-	0/1:70:33:0.313	-	-	-	-	-	-	-	-	-	-	-	-	-	-	-	-	-
5	86020811	AGAGGAACAGTTTCCTACTTTCATG	A	Cenpc1	ENSMUST00000031170.9	c.2302_2308+17delCATGAAAGTAGGAAACTGTTCCTC	p.His768fs	frameshift_variant&splice_donor_variant&splice_region_variant&intron_variant	-	-	-	-	-	-	-	-	-	-	-	-	-	-	-	-	-	-	0/1:191:10:0.039	-	-	-	-	-	-
5	8622525	C	A	Rundc3b	ENSMUST00000047485.13	c.88G>T	p.Ala30Ser	missense_variant	-	-	-	-	-	-	-	-	-	-	-	-	-	-	0/1:33:12:0.206	-	-	-	-	-	-	-	-	-	-
5	87486655	C	A	Ugt2a1	ENSMUST00000147854.5	c.92G>T	p.Ser31Ile	missense_variant	-	-	-	-	-	0/1:75:7:0.085	-	-	-	-	-	-	-	-	-	-	-	-	-	-	-	-	-	-	-
5	8812665	TATTACACCGGG	T	Abcb1b	ENSMUST00000009058.8	c.350_360delACACCGGGATT	p.Tyr117fs	frameshift_variant	-	-	-	-	-	-	0/1:44:27:0.344	-	-	-	-	-	-	-	-	-	-	-	-	-	-	-	-	-	-
5	93154965	C	A	Sep11	ENSMUST00000202217.1	c.434C>A	p.Thr145Lys	missense_variant	-	-	-	-	-	-	-	0/1:45:29:0.390	-	-	-	-	-	-	-	-	-	-	-	-	-	-	-	-	-
5	95271365	A	T	Gm10424	ENSMUST00000201031.2	c.224T>A	p.Leu75*	stop_gained	-	-	-	-	-	-	-	-	0/1:164:36:0.108	-	-	-	-	-	-	-	-	-	-	-	-	-	-	-	-
5	97103444	C	A	Paqr3	ENSMUST00000069453.7	c.420G>T	p.Trp140Cys	missense_variant	-	-	-	-	-	-	-	-	-	-	-	-	-	-	-	-	-	-	-	0/1:24:7:0.182	-	-	-	-	-
6	101151257	G	A	Pdzrn3	ENSMUST00000075994.10	c.2447C>T	p.Thr816Ile	missense_variant	-	-	0/1:16:5:0.2381	-	-	-	-	-	-	-	-	-	-	-	-	-	-	-	-	-	-	-	-	-	-
6	115274276	C	T	Syn2	ENSMUST00000169345.2	c.1392C>T	p.Leu464Leu	synonymous_variant	-	-	-	-	-	-	0/1:56:34:0.224	-	-	-	-	-	-	-	-	-	-	-	-	-	-	-	-	-	-
6	116042972	C	T	Tmcc1	ENSMUST00000032222.14	c.1518G>A	p.Arg506Arg	synonymous_variant	-	0/1:159:48:0.2319
6	116241491	CA	C	Fam21	ENSMUST00000036759.9	c.1898delA	p.Asn633fs	frameshift_variant	-	-	-	-	-	-	-	-	-	-	-	-	-	-	-	-	-	-	-	-	-	0/1:20:5:0.235	-	-	-
6	116647689	G	C	Rassf4	ENSMUST00000035842.5	c.159C>G	p.Ile53Met	missense_variant	-	-	-	-	-	-	-	-	-	-	-	-	-	-	-	-	-	-	0/1:32:6:0.154	-	-	-	-	-	-
6	118129561	C	A	Csgalnact2	ENSMUST00000049344.13	c.-206G>T		5_prime_UTR_premature_start_codon_gain_variant	-	-	-	-	-	-	-	-	-	-	-	-	-	-	-	-	-	0/1:131:5:0.049	-	-	-	-	-	-	-
6	121187358	A	G	Pex26	ENSMUST00000088561.8	c.459A>G	p.Gly153Gly	synonymous_variant	-	-	-	-	-	-	-	-	-	-	-	-	-	-	-	-	-	0/1:25:18:0.394	-	-	-	-	-	-	-
6	122596627	C	T	Apobec1	ENSMUST00000112585.6	c.-103+5G>A		splice_region_variant&intron_variant	-	-	-	-	-	-	-	-	-	-	-	0/1:18:8:0.350	-	-	-	-	-	-	-	-	-	-	-	-	-
6	124540395	A	C	C1s1	ENSMUST00000160505.6	c.335T>G	p.Leu112Arg	missense_variant	-	-	-	-	-	-	-	-	-	-	-	-	-	-	-	-	-	-	-	-	-	-	0/1:34:9:0.235	-	-
6	125648825	G	T	Vwf	ENSMUST00000112254.6	c.5664G>T	p.Arg1888Ser	missense_variant&splice_region_variant	-	-	-	-	-	-	-	-	-	-	-	-	-	-	0/1:20:6:0.200	-	-	-	-	-	-	-	-	-	-
6	128784099	G	T	Klrb1c	ENSMUST00000174404.6	c.558+6C>A		splice_region_variant&intron_variant	-	-	-	0/1:22:9:0.2903	-	-	-	-	-	-	-	-	-	-	-	-	-	-	-	-	-	-	-	-	-
6	128785952	G	C	Klrb1c	ENSMUST00000174404.6	c.301C>G	p.Leu101Val	missense_variant	0/1:46:31:0.4026	-
6	128887650	G	A	Clec2i	ENSMUST00000162666.2	c.16G>A	p.Glu6Lys	missense_variant	0/1:52:13:0.20	-
6	128887666	T	C	Clec2i	ENSMUST00000162666.2	c.32T>C	p.Leu11Pro	missense_variant&splice_region_variant	0/1:52:13:0.2	-
6	129903548	G	T	Klra5	ENSMUST00000014683.11	c.656C>A	p.Pro219Gln	missense_variant	-	0/1:95:34:0.2636
6	129903573	G	C	Klra5	ENSMUST00000014683.11	c.631C>G	p.Gln211Glu	missense_variant	-	0/1:72:35:0.3271	0/1:230:85:0.2698	-	-	-	-	-	-	-	-	-	-	-	-	-	-	-	-	-	-	-	-	-	-
6	129988205	G	A	Gm15854	ENSMUST00000118879.1	n.128C>T		splice_region_variant&non_coding_exon_variant	-	-	-	-	-	-	-	-	-	-	-	-	-	-	-	-	-	-	0/1:61:8:0.130	-	-	-	-	-	-
6	130023665	T	A	Klra6	ENSMUST00000074056.2	c.175A>T	p.Ile59Leu	missense_variant	-	-	-	-	-	-	-	-	-	-	-	-	-	0/1:97:7:0.048	-	-	-	-	-	-	-	-	-	-	-
6	130062032	G	A	Klra4	ENSMUST00000119096.1	c.396C>T	p.Tyr132Tyr	synonymous_variant	-	-	-	-	-	-	-	-	-	-	-	-	-	-	-	-	-	-	-	-	-	-	-	0/1:65:6:0.079	-
6	134450955	C	A	Lrp6	ENSMUST00000032322.13	c.4673G>T	p.Ser1558Ile	missense_variant	-	0/1:28:8:0.2222
6	13839014	C	T	Gpr85	ENSMUST00000060442.12	c.-749G>A		5_prime_UTR_premature_start_codon_gain_variant	-	-	-	-	-	-	-	-	-	-	-	-	-	-	-	-	-	-	-	-	0/1:12:10:0.471	-	-	-	-
6	140543743	G	A	Plekha5	ENSMUST00000087622.4	c.872G>A	p.Ser291Asn	missense_variant	-	-	-	-	0/1:26:28:0.5185	-	-	-	-	-	-	-	-	-	-	-	-	-	-	-	-	-	-	-	-
6	145246771	C	A	Kras	ENSMUST00000032399.10	c.35G>T	p.Gly12Val	missense_variant	-	-	-	-	-	-	-	-	-	-	-	0/1:21:16:0.407	-	-	-	-	-	-	-	-	-	-	-	-	-
6	17533897	C	CTTTTT	Met	ENSMUST00000080469.10	c.1860-8_1860-4dupTTTTT		splice_region_variant&intron_variant	-	-	-	-	-	-	-	-	-	-	-	-	-	-	-	-	-	-	-	-	-	0/1:170:612:0.360	-	-	-
6	17694366	A	AGTCCC	St7	ENSMUST00000081635.11	c.151+5_151+6insTCCCG		splice_region_variant&intron_variant	-	-	-	-	-	-	-	-	-	-	-	-	-	-	-	-	-	-	-	-	-	0/1:516:15:0.020	-	-	-
6	18073786	G	A	Asz1	ENSMUST00000010940.9	c.921C>T	p.Thr307Thr	synonymous_variant	-	-	-	-	-	-	-	-	-	-	-	-	-	-	-	-	-	-	-	-	-	0/1:247:25:0.070	-	-	-
6	18367459	T	TTGCTGC	Cttnbp2	ENSMUST00000090601.10	c.4853_4858dupGCAGCA	p.Ser1618_Ser1619dup	inframe_insertion	-	-	-	-	-	-	-	-	-	-	-	-	-	-	-	-	-	-	-	-	-	-	0/1:78:5:0.061	-	-
6	23583389	T	C	Cadps2	ENSMUST00000115361.7	c.1188A>G	p.Glu396Glu	synonymous_variant	-	0/1:20:5:0.2
6	25666934	A	G	Gpr37	ENSMUST00000200812.1	c.1283T>C	p.Ile428Thr	missense_variant	-	0/1:16:5:0.2381
6	28418901	C	T	Gcc1	ENSMUST00000064377.6	c.1432G>A	p.Ala478Thr	missense_variant	-	-	-	-	-	-	-	-	-	-	-	-	-	-	-	-	-	-	-	-	0/1:21:12:0.308	-	-	-	-
6	37355664	G	A	Creb3l2	ENSMUST00000041093.5	c.894C>T	p.Ile298Ile	synonymous_variant	-	-	0/1:36:12:0.25	-	-	-	-	-	-	-	-	-	-	-	-	-	-	-	-	-	-	-	-	-	-
6	40612711	G	T	Tas2r138	ENSMUST00000076565.2	c.600C>A	p.Gly200Gly	synonymous_variant	-	-	-	-	-	-	-	-	-	-	-	-	-	-	-	-	-	0/1:18:9:0.368	-	-	-	-	-	-	-
6	42318231	G	T	Fam131b	ENSMUST00000143278.6	c.1011C>A	p.Ser337Arg	missense_variant	-	-	0/1:23:6:0.20.69	-	-	-	-	-	-	-	-	-	-	-	-	-	-	-	-	-	-	-	-	-	-
6	4756476	G	C	Peg10	ENSMUST00000166678.1	c.2254G>C	p.Ala752Pro	missense_variant	-	-	-	-	0/1:60:35:0.3684	-	-	-	-	-	-	-	-	-	-	-	-	-	-	-	-	-	-	-	-
6	4756478	A	C	Peg10	ENSMUST00000166678.1	c.2256A>C	p.Ala752Ala	synonymous_variant	-	-	-	-	0/1:63:35:0.3571	-	-	-	-	-	-	-	-	-	-	-	-	-	-	-	-	-	-	-	-
6	51475318	C	A	Cbx3	ENSMUST00000031862.12	c.112C>A	p.Arg38Ser	missense_variant	-	-	-	-	-	-	-	-	-	-	-	0/1:696:9:0.012	-	-	-	-	-	-	-	-	-	-	-	-	-
6	52729376	C	A	Tax1bp1	ENSMUST00000080723.9	c.361C>A	p.Arg121Arg	synonymous_variant	-	-	-	-	-	-	-	-	-	0/1:174:6:0.039	-	-	-	-	-	-	-	-	-	-	-	-	-	-	-
6	58665191	G	GA	Abcg2	ENSMUST00000031822.11	c.470dupA	p.Asn157fs	frameshift_variant	-	-	-	-	-	-	-	-	-	-	-	-	-	-	0/1:14:8:0.400	-	-	-	-	-	-	-	-	-	-
6	6878173	C	A	Dlx5	ENSMUST00000052609.8	c.856G>T	p.Gly286Trp	missense_variant	-	-	-	-	-	-	-	-	-	-	-	-	-	-	-	-	-	-	-	-	-	-	-	0/1:68:5:0.066	-
6	71862411	C	A	Immt	ENSMUST00000064062.11	c.960C>A	p.Thr320Thr	synonymous_variant	-	0/1:15:5:0.25
6	71929651	TTTGCTCTGTGTAGA	T	Polr1a	ENSMUST00000055296.9	c.1279-12_1280delTGCTCTGTGTAGAT	p.Ile427fs	frameshift_variant&splice_acceptor_variant&splice_region_variant&intron_variant	-	-	-	-	-	-	-	-	0/1:15:30:0.639	-	-	-	-	-	-	-	-	-	-	-	-	-	-	-	-
6	72337817	G	A	Usp39	ENSMUST00000070345.3	c.605C>T	p.Ala202Val	missense_variant	-	-	-	-	-	-	-	-	-	-	-	-	-	-	-	-	-	-	-	-	-	-	0/1:31:15:0.333	-	-
6	76497595	G	T	Gm9008	ENSMUST00000097218.6	c.37C>A	p.Leu13Met	missense_variant	-	-	-	-	-	-	-	-	0/1:54:6:0.089	-	-	-	-	-	-	-	-	-	-	-	-	-	-	-	-
6	81958036	C	A	Gcfc2	ENSMUST00000043195.9	c.2275C>A	p.Leu759Met	missense_variant	-	-	-	-	-	-	-	-	-	0/1:22:6:0.150	-	-	-	-	-	-	-	-	-	-	-	-	-	-	-
6	95118635	C	A	Kbtbd8	ENSMUST00000032107.8	c.129C>A	p.Tyr43*	stop_gained	-	-	-	-	-	-	-	-	-	-	-	-	-	-	-	-	-	-	-	-	0/1:36:6:0.176	-	-	-	-
7	103826780	A	G	Hbb-bs	ENSMUST00000023934.6	c.329T>C	p.Met110Thr	missense_variant	0/1:46:14:0.2333	-
7	103826781	T	C	Hbb-bs	ENSMUST00000023934.6	c.328A>G	p.Met110Val	missense_variant	0/1:42:15:0.2632	-
7	106158159	C	A	Gvin1	ENSMUST00000006667.9	c.7102G>T	p.Asp2368Tyr	missense_variant	-	-	-	0/1:7:30:0.8108	0/1:94:53:0.3605	-	-	-	-	-	-	-	-	-	-	-	-	-	-	-	-	-	-	-	-
7	106714551	T	G	Olfr695	ENSMUST00000080925.2	c.129A>C	p.Gly43Gly	synonymous_variant	-	-	-	-	-	0/1:107:13:0.093	-	-	-	-	-	-	-	-	-	-	-	-	-	-	-	-	-	-	-
7	110039168	C	G	Ipo7	ENSMUST00000084731.3	c.641C>G	p.Thr214Arg	missense_variant	-	-	-	0/1:16:5:0.2381	-	-	-	-	-	-	-	-	-	-	-	-	-	-	-	-	-	-	-	-	-
7	111077307	C	A	Eif4g2	ENSMUST00000162415.6	c.914G>T	p.Arg305Leu	missense_variant	-	-	-	-	-	-	-	-	-	-	-	-	-	-	-	-	-	0/1:189:6:0.027	-	-	-	-	-	-	-
7	114551893	C	A	Cyp2r1	ENSMUST00000032908.13	c.1190G>T	p.Gly397Val	missense_variant	-	-	-	-	-	-	-	-	-	-	-	-	-	-	-	-	-	-	-	0/1:88:5:0.070	-	-	-	-	-
7	118623776	G	C	Tmc5	ENSMUST00000121715.6	c.698G>C	p.Gly233Ala	missense_variant	-	-	0/1:15:5:0.25	-	-	-	-	-	-	-	-	-	-	-	-	-	-	-	-	-	-	-	-	-	-
7	119786813	G	T	Eri2	ENSMUST00000150844.1	c.658C>A	p.Arg220Arg	synonymous_variant	-	-	-	-	-	-	-	-	-	-	-	-	-	-	-	-	-	-	-	-	0/1:89:6:0.056	-	-	-	-
7	122600781	G	T	Prkcb	ENSMUST00000064989.10	c.1814G>T	p.Trp605Leu	missense_variant	-	-	-	-	-	-	-	-	-	-	-	-	-	-	-	-	-	-	-	-	0/1:109:5:0.047	-	-	-	-
7	127978235	C	T	Fus	ENSMUST00000106251.8	c.1010C>T	p.Pro337Leu	missense_variant	-	-	-	-	0/1:58:33:0.3626	-	-	-	-	-	-	-	-	-	-	-	-	-	-	-	-	-	-	-	-
7	127978239	T	A	Fus	ENSMUST00000106251.8	c.1014T>A	p.Pro338Pro	synonymous_variant	-	-	-	-	0/1:63:33:0.3438	-	-	-	-	-	-	-	-	-	-	-	-	-	-	-	-	-	-	-	-
7	130623699	G	T	Tacc2	ENSMUST00000084513.9	c.2113G>T	p.Glu705*	stop_gained	-	-	0/1:20:5:0.20	-	-	-	-	-	-	-	-	-	-	-	-	-	-	-	-	-	-	-	-	-	-
7	139638903	T	TTTC	Cfap46	ENSMUST00000129990.6	c.4143_4144insGAA	p.Lys1381dup	inframe_insertion	-	-	-	-	-	-	-	-	-	-	-	-	-	-	-	-	-	0/1:111:5:0.040	-	-	-	-	-	-	-
7	141323007	C	A	Deaf1	ENSMUST00000080553.7	c.403G>T	p.Ala135Ser	missense_variant	-	-	-	-	-	-	-	-	0/1:15:22:0.594	-	-	-	-	-	-	-	-	-	-	-	-	-	-	-	-
7	141637838	A	T	Muc6	ENSMUST00000190907.1	c.6921T>A	p.Thr2307Thr	synonymous_variant	-	-	-	0/1:107:29:0.2132	-	-	-	-	-	-	-	-	-	-	-	-	-	-	-	-	-	-	-	-	-
7	141637922	T	C	Muc6	ENSMUST00000190907.1	c.6837A>G	p.Thr2279Thr	synonymous_variant	-	-	-	0/1:94:25:0.2101	0/1:92:25:0.2137	-	-	-	-	-	-	-	-	-	-	-	-	-	-	-	-	-	-	-	-
7	143561860	C	A	Cars	ENSMUST00000010899.12	c.2216G>T	p.Arg739Met	missense_variant&splice_region_variant	-	-	-	-	-	-	-	-	-	0/1:45:5:0.088	-	-	-	-	-	-	-	-	-	-	-	-	-	-	-
7	145308283	G	A	Mrgprf	ENSMUST00000033386.10	c.581G>A	p.Cys194Tyr	missense_variant	-	-	-	-	-	-	-	-	-	-	-	-	-	-	-	0/1:19:9:0.286	-	-	-	-	-	-	-	-	-
7	145308285	C	T	Mrgprf	ENSMUST00000033386.10	c.583C>T	p.Arg195Cys	missense_variant	-	-	-	-	-	-	-	-	-	-	-	-	-	-	-	0/1:19:9:0.286	-	-	-	-	-	-	-	-	-
7	15833491	C	A	Obox6	ENSMUST00000108513.4	c.1030G>T	p.Glu344*	stop_gained	-	-	-	-	-	-	-	-	-	-	-	-	-	-	-	-	-	0/1:146:6:0.042	-	-	-	-	-	-	-
7	15903853	C	T	Crxos	ENSMUST00000098801.7	c.658C>T	p.Leu220Phe	missense_variant	-	-	-	-	-	-	-	-	-	-	-	-	-	-	-	-	-	-	-	-	-	-	0/1:46:10:0.190	-	-
7	18478527	C	T	Psg26	ENSMUST00000094798.3	c.902G>A	p.Gly301Asp	missense_variant	-	-	-	-	0/1:65:19:0.2262	-	-	-	-	-	-	-	-	-	-	-	-	-	-	-	-	-	-	-	-
7	18478577	G	A	Psg26	ENSMUST00000094798.3	c.852C>T	p.His284His	synonymous_variant	-	-	-	-	0/1:52:20:0.2778	-	-	-	-	-	-	-	-	-	-	-	-	-	-	-	-	-	-	-	-
7	21011640	G	A	Vmn1r119	ENSMUST00000164683.1	c.816C>T	p.Phe272Phe	synonymous_variant	0/1:22:11:0.3333	-
7	21360777	G	A	Vmn1r129	ENSMUST00000165961.1	c.515C>T	p.Ser172Leu	missense_variant	0/1:12:10:0.4545	-
7	24054912	A	C	Vmn1r183	ENSMUST00000086012.3	c.139A>C	p.Lys47Gln	missense_variant	-	-	0/1:12:11:0.4783	-	-	-	-	-	-	-	-	-	-	-	-	-	-	-	-	-	-	-	-	-	-
7	24105496	G	A	Zfp180	ENSMUST00000068975.4	c.1339G>A	p.Ala447Thr	missense_variant	-	-	-	-	-	-	-	-	-	-	-	-	-	-	-	-	-	0/1:50:15:0.235	-	-	-	-	-	-	-
7	24998969	G	T	Atp1a3	ENSMUST00000080882.9	c.402C>A	p.Gly134Gly	synonymous_variant	-	-	-	-	-	-	-	-	-	-	-	-	-	-	-	-	-	-	-	-	-	-	0/1:15:5:0.333	-	-
7	24998970	C	T	Atp1a3	ENSMUST00000080882.9	c.401G>A	p.Gly134Asp	missense_variant	-	-	-	-	-	-	-	-	-	-	-	-	-	-	-	-	-	-	-	-	-	-	0/1:15:5:0.333	-	-
7	28986687	G	T	Map4k1	ENSMUST00000085835.6	c.353G>T	p.Cys118Phe	missense_variant	-	-	-	-	-	-	-	-	-	-	-	-	-	-	-	-	-	-	-	-	0/1:13:8:0.375	-	-	-	-
7	30134559	G	T	Zfp382	ENSMUST00000098596.8	c.1634G>T	p.Gly545Val	missense_variant	-	-	-	-	-	-	-	-	-	-	-	-	-	-	-	-	-	-	0/1:94:8:0.064	-	-	-	-	-	-
7	34748166	C	T	Chst8	ENSMUST00000078686.6	c.26G>A	p.Arg9Gln	missense_variant	-	-	0/1:18:6:0.25	-	-	-	-	-	-	-	-	-	-	-	-	-	-	-	-	-	-	-	-	-	-
7	3694688	G	A	Tsen34	ENSMUST00000108627.3	c.87G>A	p.Gly29Gly	synonymous_variant	-	-	0/1:42:12:0.2222	-	-	-	-	-	-	-	-	-	-	-	-	-	-	-	-	-	-	-	-	-	-
7	39411104	C	A	Gm5114	ENSMUST00000108017.1	c.320G>T	p.Arg107Met	missense_variant	-	-	-	-	-	-	-	-	-	-	-	-	-	0/1:24:5:0.174	-	-	-	-	-	-	-	-	-	-	-
7	40992980	T	C	4930433I11Rik	ENSMUST00000171664.1	c.72T>C	p.Ser24Ser	synonymous_variant	-	-	-	-	-	-	-	-	-	0/1:15:8:0.389	-	-	-	-	-	-	-	-	-	-	-	-	-	-	-
7	41044169	G	A	Gm4884	ENSMUST00000164422.1	c.1561G>A	p.Ala521Thr	missense_variant	-	-	-	-	-	-	-	-	-	-	-	-	-	-	-	-	-	0/1:37:5:0.132	-	-	-	-	-	-	-
7	41044269	G	A	Gm4884	ENSMUST00000164422.1	c.1661G>A	p.Arg554Lys	missense_variant	-	-	-	-	-	-	-	-	-	-	-	-	-	-	-	-	-	-	-	0/1:21:7:0.238	-	-	-	-	-
7	41289294	C	T	Gm5592	ENSMUST00000097044.2	c.1999C>T	p.Pro667Ser	missense_variant	-	-	-	-	-	-	-	-	-	-	-	-	-	-	-	-	-	0/1:40:18:0.340	-	-	-	-	-	-	-
7	44852766	C	T	Akt1s1	ENSMUST00000107885.6	c.402C>T	p.His134His	synonymous_variant	-	0/1:17:13:0.4333
7	44852776	C	G	Akt1s1	ENSMUST00000107885.6	c.412C>G	p.Gln138Glu	missense_variant	-	0/1:22:8:0.2667
7	44852781	G	A	Akt1s1	ENSMUST00000107885.6	c.417G>A	p.Ala139Ala	synonymous_variant	-	0/1:15:12:0.4444
7	44852792	C	T	Akt1s1	ENSMUST00000107885.6	c.428C>T	p.Ala143Val	missense_variant	-	0/1:11:13:0.5417
7	44852793	C	A	Akt1s1	ENSMUST00000107885.6	c.429C>A	p.Ala143Ala	synonymous_variant	-	0/1:12:13:0.52
7	44852810	C	T	Akt1s1	ENSMUST00000107885.6	c.446C>T	p.Pro149Leu	missense_variant	-	0/1:13:13:0.5
7	45125961	G	A	Rpl13a	ENSMUST00000150350.6	c.597C>T	p.Asn199Asn	synonymous_variant	-	0/1:36:11:0.234
7	45458191	C	T	Ftl1	ENSMUST00000094434.9	c.468G>A	p.Ala156Ala	synonymous_variant	0/1:28:16:0.36360	-
7	56184805	C	T	Herc2	ENSMUST00000076226.11	c.9530C>T	p.Ser3177Phe	missense_variant	-	-	-	-	-	-	-	-	0/1:25:6:0.200	-	-	-	-	-	-	-	-	-	-	-	-	-	-	-	-
7	65322494	C	A	Tjp1	ENSMUST00000102592.8	c.1921G>T	p.Ala641Ser	missense_variant&splice_region_variant	-	-	-	-	-	-	-	-	-	-	-	-	-	-	-	-	-	-	-	-	-	-	0/1:39:5:0.091	-	-
7	80900443	T	A	Wdr73	ENSMUST00000026816.13	c.110-7A>T		splice_region_variant&intron_variant	-	-	-	0/1:19:6:0.24	-	-	-	-	-	-	-	-	-	-	-	-	-	-	-	-	-	-	-	-	-
7	83722477	C	T	Il16	ENSMUST00000001792.9	c.120G>A	p.Lys40Lys	synonymous_variant	-	0/1:19:17:0.4722
7	83722486	T	G	Il16	ENSMUST00000001792.9	c.111A>C	p.Pro37Pro	synonymous_variant	-	0/1:21:19:0.475
7	97406988	C	A	Ndufc2	ENSMUST00000032882.8	c.292C>A	p.Pro98Thr	missense_variant	-	-	-	-	-	-	-	-	-	-	-	-	-	-	-	-	-	-	-	-	-	-	-	-	0/1:104:8:0.099
7	97579930	G	GGCGGTGGCGGCA	Rsf1	ENSMUST00000042399.12	c.31_32insTGGCGGCAGCGG	p.Ala10_Ala11insValAlaAlaAla	disruptive_inframe_insertion	-	-	-	-	-	-	-	-	-	0/1:90:14:0.059	-	-	-	-	-	-	-	-	-	-	-	-	-	-	-
8	104495151	C	A	Ccdc79	ENSMUST00000064576.6	c.516G>T	p.Gln172His	missense_variant	-	0/1:16:5:0.2381
8	10506579	C	A	Myo16	ENSMUST00000042103.8	c.3039C>A	p.Thr1013Thr	synonymous_variant	-	-	-	-	-	-	-	-	-	-	-	-	-	-	-	-	-	-	-	-	0/1:307:8:0.022	-	-	-	-
8	110446347	G	T	Hydin	ENSMUST00000043141.6	c.2668-7G>T		splice_region_variant&intron_variant	-	-	0/1:20:5:0.20	-	-	-	-	-	-	-	-	-	-	-	-	-	-	-	-	-	-	-	-	-	-
8	111890369	G	T	Chst5	ENSMUST00000034430.4	c.618C>A	p.Ala206Ala	synonymous_variant	-	0/1:20:5:0.2
8	114289431	G	T	Vat1l	ENSMUST00000049509.6	c.1060G>T	p.Ala354Ser	missense_variant	-	-	-	-	-	-	-	-	-	-	-	-	-	-	-	-	-	0/1:16:12:0.435	-	-	-	-	-	-	-
8	124002988	G	A	Taf5l	ENSMUST00000093039.5	c.961C>T	p.Leu321Leu	synonymous_variant	-	-	-	-	-	-	-	-	-	-	-	-	-	-	-	-	-	-	-	0/1:16:6:0.333	-	-	-	-	-
8	15042104	A	G	BB014433	ENSMUST00000050493.3	c.748T>C	p.Trp250Arg	missense_variant	-	-	-	0/1:54:50:0.4808	0/1:50:29:0.3671	-	-	-	-	-	-	-	-	-	-	-	-	-	-	-	-	-	-	-	-
8	16033537	G	A	Csmd1	ENSMUST00000082104.6	c.5881C>T	p.Arg1961Cys	missense_variant	-	-	-	-	-	-	-	-	-	-	-	-	-	-	-	-	-	-	-	-	-	-	0/1:17:15:0.409	-	-
8	19752150	G	T	4930467E23Rik	ENSMUST00000098909.3	c.975-8G>T		splice_region_variant&intron_variant	0/1:23:8:0.2581	-
8	21325887	T	C	Defa-rs1	ENSMUST00000098890.3	c.*112A>G		splice_region_variant	-	-	-	0/1:67:50:0.4274	0/1:202:111:0.3546	-	-	-	-	-	-	-	-	-	-	-	-	-	-	-	-	-	-	-	-
8	24611128	C	A	Adam18	ENSMUST00000033957.10	c.2017G>T	p.Ala673Ser	missense_variant	-	-	-	-	-	-	-	-	-	-	-	-	-	-	0/1:25:5:0.158	-	-	-	-	-	-	-	-	-	-
8	25899800	G	T	Kcnu1	ENSMUST00000098858.8	c.1765G>T	p.Ala589Ser	missense_variant	-	-	-	-	-	-	-	-	0/1:16:53:0.760	-	-	-	-	-	-	-	-	-	-	-	-	-	-	-	-
8	27344575	G	A	Tex24	ENSMUST00000095375.4	c.130G>A	p.Asp44Asn	missense_variant	-	-	-	-	-	-	-	-	-	0/1:61:5:0.116	0/1:75:5:0.083	-	-	-	-	-	-	-	-	-	-	-	-	-	-
8	40680898	G	GT	Adam24	ENSMUST00000051614.3	c.1404_1405insT	p.Glu469fs	frameshift_variant&stop_gained	-	-	-	-	-	-	-	0/1:57:5:0.054	-	-	-	-	-	-	-	-	-	-	-	-	-	-	-	-	-
8	40795453	G	T	Adam20	ENSMUST00000056331.7	c.599G>T	p.Arg200Leu	missense_variant	-	-	-	-	-	-	-	-	-	-	-	-	-	-	-	-	-	0/1:86:5:0.068	-	-	-	-	-	-	-
8	40796093	G	A	Adam20	ENSMUST00000056331.7	c.1239G>A	p.Met413Ile	missense_variant	-	-	0/1:37:18:0.3273	-	-	-	-	-	-	-	-	-	-	-	-	-	-	-	-	-	-	-	-	-	-
8	43520887	A	T	Adam26b	ENSMUST00000080135.3	c.1077T>A	p.Asn359Lys	missense_variant	-	-	-	-	-	-	-	-	-	-	-	-	-	-	-	-	-	-	-	-	-	-	0/1:87:6:0.070	-	-
8	43521324	T	G	Adam26b	ENSMUST00000080135.3	c.640A>C	p.Asn214His	missense_variant	-	-	-	-	-	-	-	-	-	-	-	-	-	-	-	-	-	0/1:185:9:0.044	-	-	-	-	-	-	-
8	70864048	GATGCACCCGCGACCGGCGCGGGTTGCGAGCGCCCCTCCCACCGCGGAGCCGCGGGCGGGC	G	A230052G05Rik	ENSMUST00000050921.2	c.473_532delATGCACCCGCGACCGGCGCGGGTTGCGAGCGCCCCTCCCACCGCGGAGCCGCGGGCGGGC	p.Asp158_Arg178delinsGly	disruptive_inframe_deletion	-	-	-	-	-	-	-	-	-	-	-	-	-	0/1:133:21:0.113	-	-	-	-	-	-	-	-	-	-	-
8	71348944	G	A	Myo9b	ENSMUST00000170242.6	c.3742G>A	p.Val1248Met	missense_variant	-	0/1:45:24:0.3478	0/1:51:21:0.2917	-	-	-	-	-	-	-	-	-	-	-	-	-	-	-	-	-	-	-	-	-	-
8	75554907	C	A	1700007B14Rik	ENSMUST00000034033.13	c.17C>A	p.Ala6Asp	missense_variant	0/1:22:7:0.2414	-
8	83934292	C	T	Gm10644	ENSMUST00000098595.2	c.-578G>A		5_prime_UTR_premature_start_codon_gain_variant	0/1:18:5:0.2174	-
8	91070413	G	T	Rbl2	ENSMUST00000034091.7	c.231+7G>T		splice_region_variant&intron_variant	-	0/1:15:5:0.25
8	94331710	G	T	Slc12a3	ENSMUST00000034218.3	c.483G>T	p.Thr161Thr	synonymous_variant	-	-	-	-	-	-	-	-	-	-	-	-	-	-	-	-	-	-	-	-	0/1:34:5:0.107	-	-	-	-
9	106282936	G	T	Poc1a	ENSMUST00000072206.11	c.103G>T	p.Ala35Ser	missense_variant&splice_region_variant	-	-	-	-	-	-	-	-	-	-	-	-	-	-	-	-	-	-	-	-	0/1:69:5:0.063	-	-	-	-
9	106836594	C	A	Vprbp	ENSMUST00000159645.6	c.409C>A	p.Arg137Arg	synonymous_variant	-	-	-	-	-	-	-	-	-	-	-	-	-	0/1:109:7:0.048	-	-	-	-	-	-	-	-	-	-	-
9	119946681	C	A	Ttc21a	ENSMUST00000035100.5	c.963C>A	p.Ala321Ala	synonymous_variant	-	0/1:19:5:0.2083
9	19920673	G	A	Olfr77	ENSMUST00000057596.7	c.463G>A	p.Val155Ile	missense_variant	-	-	-	-	-	0/1:117:6:0.053	-	-	-	-	-	-	-	-	-	-	-	-	-	-	-	-	-	-	-
9	25296410	C	A	2019-09-07	ENSMUST00000115272.7	c.646C>A	p.Gln216Lys	missense_variant	-	-	-	-	-	-	-	-	-	-	-	-	-	-	-	-	-	0/1:1020:13:0.013	-	-	-	-	-	-	-
9	3004106	G	A	Gm11168	ENSMUST00000178077.1	c.347G>A	p.Cys116Tyr	missense_variant&splice_region_variant	-	-	-	-	0/1:73:31:0.2981	-	-	-	-	-	-	-	-	-	-	-	-	-	-	-	-	-	-	-	-
9	3004468	T	A	Gm11168	ENSMUST00000178348.1	c.12T>A	p.Ile4Ile	synonymous_variant	-	-	0/1:39:12:0.2353	-	-	-	-	-	-	-	-	-	-	-	-	-	-	-	-	-	-	-	-	-	-
9	3005237	T	A	Gm11168	ENSMUST00000179881.1	c.75T>A	p.Pro25Pro	synonymous_variant	-	-	0/1:29:10:0.2564	-	-	-	-	-	-	-	-	-	-	-	-	-	-	-	-	-	-	-	-	-	-
9	3005251	T	C	Gm11168	ENSMUST00000179881.1	c.89T>C	p.Leu30Pro	missense_variant	0/1:55:20:0.2667	-
9	3005271	A	C	Gm11168	ENSMUST00000179881.1	c.109A>C	p.Lys37Gln	missense_variant	0/1:49:17:0.2576	-
9	3006505	C	T	Gm11168	ENSMUST00000179881.1	c.524C>T	p.Thr175Ile	missense_variant	-	-	-	-	0/1:20:7:0.2593	-	-	-	-	-	-	-	-	-	-	-	-	-	-	-	-	-	-	-	-
9	3016943	G	T,A	Gm10720	ENSMUST00000099050.3	c.467G>T	p.Cys156Phe	missense_variant	-	-	0/1:35:12:0.2553	-	-	-	-	-	-	-	-	-	-	-	-	-	-	-	-	-	-	-	-	-	-
9	3021249	T	C	Gm10719	ENSMUST00000099047.3	c.550-6T>C		splice_region_variant&intron_variant	0/1:31:12:0.2791	-
9	3025773	T	A	Gm10717	ENSMUST00000075573.6	c.357T>A	p.Phe119Leu	missense_variant	-	-	-	-	-	-	-	-	0/1:22:7:0.261	-	-	-	-	-	-	-	-	-	-	-	-	-	-	-	-
9	3027659	G	T	Gm10717	ENSMUST00000177601.1	c.337G>T	p.Asp113Tyr	missense_variant	-	-	-	0/1:581:233:0.2862	-	-	-	-	-	-	-	-	-	-	-	-	-	-	-	-	-	-	-	-	-
9	3027773	A	G	Gm10717	ENSMUST00000177601.1	c.451A>G	p.Ile151Val	missense_variant	-	-	-	0/1:885:247:0.2182	-	-	-	-	-	-	-	-	-	-	-	-	-	-	-	-	-	-	-	-	-
9	3028943	A	G	Gm10717	ENSMUST00000177875.6	c.484A>G	p.Met162Val	missense_variant	-	0/1:56:22:0.2821
9	3029331	A	T	Gm10717	ENSMUST00000177875.6	c.575A>T	p.Tyr192Phe	missense_variant	-	-	-	0/1:72:36:0.3333	-	-	-	-	-	-	-	-	-	-	-	-	-	-	-	-	-	-	-	-	-
9	3034733	G	A	Gm17535	ENSMUST00000178641.1	c.131G>A	p.Arg44His	missense_variant	-	-	-	0/1:25:16:0.3902	-	-	-	-	-	-	-	-	-	-	-	-	-	-	-	-	-	-	-	-	-
9	3037086	C	T	Gm10715	ENSMUST00000155807.2	c.206C>T	p.Ser69Leu	missense_variant	0/1:18:9:0.33330	-
9	44402113	C	T	Slc37a4	ENSMUST00000165839.1	c.1025C>T	p.Ser342Phe	missense_variant	-	-	-	-	-	0/1:47:17:0.28%	-	-	-	-	-	-	-	-	-	-	-	-	-	-	-	-	-	-	-
9	53506583	G	T	Atm	ENSMUST00000118282.6	c.2423C>A	p.Ser808*	stop_gained	-	-	-	-	-	-	-	-	-	-	-	-	-	-	0/1:445:12:0.027	-	-	-	-	-	-	-	-	-	-
9	60871120	G	A	Uaca	ENSMUST00000050183.6	c.2788G>A	p.Glu930Lys	missense_variant	-	-	-	-	-	-	0/1:21:12:0.385	-	-	-	-	-	-	-	-	-	-	-	-	-	-	-	-	-	-
9	75393495	G	A	Mapk6	ENSMUST00000049355.10	c.735C>T	p.Leu245Leu	synonymous_variant	-	0/1:65:18:0.2169
9	78329347	C	A	Omt2b	ENSMUST00000187667.5	c.354C>A	p.Phe118Leu	missense_variant	-	-	-	-	-	-	-	-	-	-	-	-	-	-	-	0/1:6:16:0.727	-	-	-	-	-	-	-	-	-
9	7860354	C	A	Birc3	ENSMUST00000013949.13	c.862G>T	p.Asp288Tyr	missense_variant	-	-	-	-	-	-	-	-	-	-	0/1:913:11:0.012	-	-	-	-	-	-	-	-	-	-	-	-	-	-
9	86554219	G	T	Dopey1	ENSMUST00000034987.13	c.7287G>T	p.Lys2429Asn	missense_variant	-	-	-	-	-	-	-	-	-	-	-	-	-	-	-	-	-	-	-	-	0/1:117:5:0.052	-	-	-	-
10	105369993	C	T	Tmtc2	ENSMUST00000061506.8	c.1440G>A	p.Glu480Glu	synonymous_variant	0/1:26:38:0.5938	-
10	111126090	C	A	Gm5428	ENSMUST00000171120.1	c.240C>A	p.Tyr80*	stop_gained	-	-	-	-	0/1:35:20:0.3636	-	-	-	-	-	-	-	-	-	-	-	-	-	-	-	-	-	-	-	-
10	11191039	G	T	Shprh	ENSMUST00000044053.11	c.4179G>T	p.Gln1393His	missense_variant	-	-	-	-	-	-	-	-	-	-	-	-	-	-	-	-	-	-	-	-	-	-	-	-	0/1:33:5:0.185
10	116362541	G	T	Ptprb	ENSMUST00000092167.5	c.5045G>T	p.Cys1682Phe	missense_variant	-	-	-	-	-	-	-	-	-	-	-	0/1:39:5:0.118	-	-	-	-	-	-	-	-	-	-	-	-	-
10	127332621	G	T	Gli1	ENSMUST00000026474.3	c.1362C>A	p.His454Gln	missense_variant	0/1:16:6:0.2727	-
10	130418328	C	A	Vmn2r85	ENSMUST00000171811.2	c.2486G>T	p.Cys829Phe	missense_variant	-	-	-	-	-	-	0/1:84:95:0.544	-	-	-	-	-	-	-	-	-	-	-	-	-	-	-	-	-	-
10	18216193	G	T	Ccdc28a	ENSMUST00000173962.1	c.*12C>A		splice_region_variant	-	-	-	-	-	-	-	-	-	0/1:442:8:0.018	-	-	-	-	-	-	-	-	-	-	-	-	-	-	-
10	22148617	A	G	E030030I06Rik	ENSMUST00000179054.6	c.396T>C	p.Asn132Asn	synonymous_variant	0/1:49:18:0.2687	-
10	22287041	A	ATTTT	H60b	ENSMUST00000105522.7	c.527-7_527-4dupTTTT		splice_region_variant&intron_variant	-	-	-	-	-	-	-	-	-	-	0/1:145:8:0.015	-	-	0/1:143:12:0.02	-	-	-	-	-	-	-	-	-	-	-
10	34092231	A	G	Fam26e	ENSMUST00000069125.6	c.825T>C	p.Arg275Arg	synonymous_variant	-	-	-	-	-	-	-	-	-	-	-	-	-	-	-	0/1:13:15:0.556	-	-	-	-	-	-	-	-	-
10	58223757	C	T	AW822073	ENSMUST00000204003.1	c.1174G>A	p.Glu392Lys	missense_variant	-	-	-	0/1:33:24:0.4211	0/1:40:48:0.5455	-	-	-	-	-	-	-	-	-	-	-	-	-	-	-	-	-	-	-	-
10	58223769	T	C	AW822073	ENSMUST00000204003.1	c.1162A>G	p.Thr388Ala	missense_variant	-	-	-	0/1:53:38:0.4176	0/1:49:54:0.5243	-	-	-	-	-	-	-	-	-	-	-	-	-	-	-	-	-	-	-	-
10	58223798	A	C	AW822073	ENSMUST00000204003.1	c.1133T>G	p.Met378Arg	missense_variant	-	-	-	0/1:67:42:0.3853	0/1:80:51:0.3893	-	-	-	-	-	-	-	-	-	-	-	-	-	-	-	-	-	-	-	-
10	58223836	A	G	AW822073	ENSMUST00000204003.1	c.1095T>C	p.Asp365Asp	synonymous_variant	-	-	-	0/1:108:36:0.25	0/1:104:36:0.2571	-	-	-	-	-	-	-	-	-	-	-	-	-	-	-	-	-	-	-	-
10	58231127	A	C	Duxf3	ENSMUST00000176875.3	c.1549T>G	p.Ser517Ala	missense_variant	-	-	-	0/1:113:32:0.2207	-	-	-	-	-	-	-	-	-	-	-	-	-	-	-	-	-	-	-	-	-
10	58231154	T	G	Duxf3	ENSMUST00000176875.3	c.1522A>C	p.Thr508Pro	missense_variant	-	-	-	0/1:92:32:0.2581	-	-	-	-	-	-	-	-	-	-	-	-	-	-	-	-	-	-	-	-	-
10	58232401	G	A	Duxf3	ENSMUST00000176875.3	c.275C>T	p.Ser92Leu	missense_variant	-	0/1:19:6:0.24
10	7767955	T	TA	Ginm1	ENSMUST00000124838.1	c.*521dupT		splice_region_variant	-	-	-	-	-	-	-	-	-	-	-	-	-	-	0/1:12:10:0.333	-	-	-	-	-	-	-	-	-	-
10	81279273	C	A	Tjp3	ENSMUST00000045744.6	c.1170G>T	p.Val390Val	synonymous_variant	-	-	-	-	-	-	-	-	-	-	0/1:24:5:0.200	-	-	-	-	-	-	-	-	-	-	-	-	-	-
10	82060401	G	A	Zfp873	ENSMUST00000105313.1	c.965G>A	p.Ser322Asn	missense_variant	-	-	-	0/1:21:7:0.25	-	-	-	-	-	-	-	-	-	-	-	-	-	-	-	-	-	-	-	-	-
10	91118075	C	A	Slc25a3	ENSMUST00000076694.11	c.771G>T	p.Gln257His	missense_variant	-	-	-	-	-	-	-	-	-	-	-	-	-	-	0/1:24:8:0.182	-	-	-	-	-	-	-	-	-	-
10	91123571	G	T	Slc25a3	ENSMUST00000076694.11	c.132C>A	p.Ala44Ala	synonymous_variant	-	-	-	-	-	-	-	-	-	-	-	-	-	0/1:18:5:0.222:5	-	-	-	-	-	-	-	-	-	-	-
10	9789427	C	A	Stxbp5	ENSMUST00000151435.6	n.186G>T		splice_region_variant&non_coding_exon_variant	-	-	-	-	-	-	-	-	-	0/1:204:7:0.027	-	-	-	-	-	-	-	-	-	-	-	-	-	-	-
11	100463256	TTC	T	Klhl11	ENSMUST00000056665.3	c.1736_1737delGA	p.Arg579fs	frameshift_variant	-	-	-	-	-	-	-	-	0/1:172:12:0.056	-	-	-	-	-	-	-	-	-	-	-	-	-	-	-	-
11	101738208	G	A	Dhx8	ENSMUST00000039152.12	c.582G>A	p.Arg194Arg	synonymous_variant	0/1:40:12:0.2308	-
11	103503742	C	A	Lrrc37a	ENSMUST00000153273.1	c.856G>T	p.Glu286*	stop_gained	-	-	-	-	-	-	-	-	-	-	-	-	-	-	-	-	-	-	-	-	0/1:17:8:0.381	-	-	-	-
11	105260245	C	CT	Tlk2	ENSMUST00000106941.7	c.1369-6dupT		splice_region_variant&intron_variant	-	-	-	-	-	-	-	-	-	-	-	-	-	-	-	-	-	-	-	-	0/1:40:34:0.199	-	-	-	-
11	107168379	C	A	Nol11	ENSMUST00000018577.7	c.1958G>T	p.Trp653Leu	missense_variant	-	-	-	-	-	-	-	-	-	-	-	-	-	-	0/1:172:7:0.042	-	-	-	-	-	-	-	-	-	-
11	116234242	C	T	Evpl	ENSMUST00000037007.3	c.393G>A	p.Ser131Ser	synonymous_variant	-	-	-	-	-	-	-	-	0/1:72:10:0.117	-	-	-	-	-	-	-	-	-	-	-	-	-	-	-	-
11	120786345	G	T	Gps1	ENSMUST00000172809.1	c.469G>T	p.Glu157*	stop_gained	-	-	-	-	-	-	0/1:40:16:0.277	-	-	-	-	-	-	-	-	-	-	-	-	-	-	-	-	-	-
11	120903685	G	T	Ccdc57	ENSMUST00000056781.4	c.619-5C>A		splice_region_variant&intron_variant	-	0/1:18:5:0.2174
11	121841986	C	T	Ptchd3	ENSMUST00000036690.6	c.1701C>T	p.Phe567Phe	synonymous_variant	-	-	-	-	-	-	-	-	-	-	-	0/1:72:7:0.108	-	-	-	-	-	-	-	-	-	-	-	-	-
11	121842766	C	T	Ptchd3	ENSMUST00000036690.6	c.2481C>T	p.His827His	synonymous_variant	-	0/1:19:5:0.2083
11	16872867	G	A	Egfr	ENSMUST00000020329.11	c.1229G>A	p.Trp410*	stop_gained	-	-	-	-	-	-	-	-	-	-	-	-	-	-	-	-	-	-	-	-	-	-	0/1:23:5:0.143	-	-
11	21275082	G	T	Vps54	ENSMUST00000006221.12	c.577G>T	p.Gly193Trp	missense_variant	-	-	-	-	-	-	-	-	-	-	-	-	-	-	0/1:220:9:0.034	-	-	-	-	-	-	-	-	-	-
11	23454566	G	T	Usp34	ENSMUST00000137823.6	c.7653G>T	p.Glu2551Asp	missense_variant	-	0/1:15:6:0.2857
11	25648059	A	T	5730522E02Rik	ENSMUST00000109511.6	c.398T>A	p.Ile133Lys	missense_variant	-	-	-	-	-	-	-	-	-	-	-	-	-	0/1:16:34:0.211	-	-	-	-	-	-	-	-	-	-	-
11	29234358	C	A	Cfap36	ENSMUST00000020754.8	c.397G>T	p.Gly133Cys	missense_variant&splice_region_variant	-	-	-	-	-	-	-	-	-	-	0/1:33:5:0.125	-	-	-	-	-	-	-	-	-	-	-	-	-	-
11	30845836	T	C	Psme4	ENSMUST00000041231.12	c.3851T>C	p.Val1284Ala	missense_variant	-	-	-	-	-	-	-	-	-	-	-	-	-	-	-	-	-	-	-	-	0/1:37:20:0.333	-	-	-	-
11	3179441	G	A	Sfi1	ENSMUST00000081318.11	c.333C>T	p.Ser111Ser	synonymous_variant	-	-	0/1:36:9:0.20	-	-	-	-	-	-	-	-	-	-	-	-	-	-	-	-	-	-	-	-	-	-
11	51602672	G	A	Hnrnpab	ENSMUST00000109103.3	c.708C>T	p.Pro236Pro	synonymous_variant	-	-	0/1:61:17:0.2179	-	-	-	-	-	-	-	-	-	-	-	-	-	-	-	-	-	-	-	-	-	-
11	59055630	G	A	Obscn	ENSMUST00000052872.12	c.13248C>T	p.Pro4416Pro	synonymous_variant	-	0/1:90:23:0.2035
11	59122753	G	A	Obscn	ENSMUST00000047441.12	c.3267C>T	p.Ser1089Ser	synonymous_variant	-	-	-	-	-	-	-	-	-	-	-	-	-	-	-	-	-	-	-	-	-	-	0/1:95:6:0.040	-	-
11	60538533	C	CGCT	Alkbh5	ENSMUST00000044250.3	c.112_113insCTG	p.Ala37dup	disruptive_inframe_insertion	-	-	-	-	-	-	-	-	-	-	-	-	-	-	-	0/1:23:9:0.238	-	-	-	-	-	-	-	-	-
11	60778151	G	T	Smcr8	ENSMUST00000056907.6	c.124G>T	p.Ala42Ser	missense_variant	-	-	0/1:22:6:0.2143	-	-	-	-	-	-	-	-	-	-	-	-	-	-	-	-	-	-	-	-	-	-
11	66525713	T	C	Shisa6	ENSMUST00000066679.6	c.252A>G	p.Ala84Ala	synonymous_variant	0/1:108:27:0.20	-
11	67253207	T	C	Myh4	ENSMUST00000170942.1	c.3402T>C	p.Ala1134Ala	synonymous_variant	-	-	-	-	-	-	-	-	0/1:74:5:0.083	-	-	-	-	-	-	-	-	-	-	-	-	-	-	-	-
11	68971805	T	C	Slc25a35	ENSMUST00000102606.8	c.729+2T>C		splice_donor_variant&intron_variant	-	-	-	-	-	0/1:62:8:0.105	-	-	-	-	-	-	-	-	-	-	-	-	-	-	-	-	-	-	-
11	69587598	TGCAGTCTG	T	Trp53	ENSMUST00000108658.8	c.334_341delCAGTCTGG	p.Gln112fs	frameshift_variant	-	-	-	-	-	-	-	0/1:6:48:0.875	-	-	-	-	-	-	-	-	-	-	-	-	-	-	-	-	-
11	69589635	GC	G	Trp53	ENSMUST00000108658.8	c.838delC	p.Arg280fs	frameshift_variant	-	-	-	-	-	-	-	-	0/1:4:23:0.818	-	-	-	-	-	-	-	-	-	-	-	-	-	-	-	-
11	71099479	T	C	Nlrp1a	ENSMUST00000048514.9	c.3246+3A>G		splice_region_variant&intron_variant	-	-	-	0/1:63:19:0.2317	-	-	-	-	-	-	-	-	-	-	-	-	-	-	-	-	-	-	-	-	-
11	71099485	T	C	Nlrp1a	ENSMUST00000048514.9	c.3243A>G	p.Arg1081Arg	synonymous_variant	-	-	-	0/1:63:16:0.2025	-	-	-	-	-	-	-	-	-	-	-	-	-	-	-	-	-	-	-	-	-
11	71217907	G	A	Nlrp1b	ENSMUST00000136493.6	c.767C>T	p.Ser256Phe	missense_variant	-	-	0/1:22:15:0.4054	-	-	-	-	-	-	-	-	-	-	-	-	-	-	-	-	-	-	-	-	-	-
11	71217935	G	A	Nlrp1b	ENSMUST00000136493.6	c.739C>T	p.Leu247Leu	synonymous_variant	-	1/1:5:23:0.8214	0/1:24:28:0.5385	-	-	-	-	-	-	-	-	-	-	-	-	-	-	-	-	-	-	-	-	-	-
11	79390289	CTGCCGTGAAGGAAACCAACA	C	Nf1	ENSMUST00000071325.7	c.373_392delCGTGAAGGAAACCAACATGC	p.Arg125fs	frameshift_variant	-	-	-	-	-	-	-	-	-	-	-	-	-	-	-	-	-	-	-	-	-	-	-	-	0/1:3:20:0.857
11	80666580	G	T	Myo1d	ENSMUST00000070997.5	c.1533C>A	p.Asp511Glu	missense_variant	-	-	-	-	-	-	-	-	-	-	-	-	-	-	0/1:18:5:0.231	-	-	-	-	-	-	-	-	-	-
11	82987557	T	C	Slfn9	ENSMUST00000038211.10	c.745A>G	p.Lys249Glu	missense_variant	-	-	-	0/1:76:24:0.24	-	-	-	-	-	-	-	-	-	-	-	-	-	-	-	-	-	-	-	-	-
11	83578371	TACCACCACAGGACTC	T	Ccl9	ENSMUST00000019266.5	c.76+3_76+17delGAGTCCTGTGGTGGT		splice_region_variant&intron_variant	-	-	-	-	-	-	-	-	0/1:50:5:0.103	-	-	-	-	-	-	-	-	-	-	-	-	-	-	-	-
11	86516160	C	T	Rps6kb1	ENSMUST00000154617.6	c.619G>A	p.Gly207Arg	missense_variant	-	-	-	-	-	-	-	-	-	-	-	-	0/1:20:19:0.519	-	-	-	-	-	-	-	-	-	-	-	-
11	99210187	C	T	Smarce1	ENSMUST00000103133.3	c.1118G>A	p.Gly373Glu	missense_variant	-	-	-	-	-	-	-	-	-	-	-	-	-	-	-	-	-	0/1:27:5:0.179	-	-	-	-	-	-	-
12	104240387	G	T	Serpina3g	ENSMUST00000043315.12	c.446G>T	p.Arg149Ile	missense_variant	-	-	-	-	0/1:22:29:0.5686	-	-	-	-	-	-	-	-	-	-	-	-	-	-	-	-	-	-	-	-
12	104391556	T	A	Serpina3m	ENSMUST00000101078.10	c.738T>A	p.Phe246Leu	missense_variant	-	-	-	-	0/1:77:27:0.2596	-	-	-	-	-	-	-	-	-	-	-	-	-	-	-	-	-	-	-	-
12	104409011	A	C	Serpina3n	ENSMUST00000021506.5	c.341A>C	p.His114Pro	missense_variant	-	-	-	-	-	-	-	-	-	-	-	-	-	-	-	-	-	-	-	-	-	-	0/1:9:18:0.727	-	-
12	104409023	G	A	Serpina3n	ENSMUST00000021506.5	c.353G>A	p.Gly118Glu	missense_variant	-	-	-	-	-	-	-	-	-	-	-	-	-	-	0/1:19:5:0.294	-	-	-	-	-	-	-	-	-	-
12	108806497	A	T	Yy1	ENSMUST00000021692.7	c.698A>T	p.Asp233Val	missense_variant	-	-	-	-	-	-	-	-	-	-	-	-	-	-	-	-	-	-	-	-	0/1:34:15:0.306	-	-	-	-
12	113796237	G	A	Ighv2-6-8	ENSMUST00000192911.1	c.251C>T	p.Ser84Phe	missense_variant	-	-	-	-	-	-	-	-	0/1:164:18:0.109	-	-	-	-	-	-	-	-	-	-	-	-	-	-	-	-
12	114059930	A	G	Ighv14-3	ENSMUST00000103469.3	c.266T>C	p.Ile89Thr	missense_variant	0/1:17:6:0.2609	-
12	114094229	G	A	Ighv9-1	ENSMUST00000195884.1	c.50C>T	p.Ala17Val	missense_variant	0/1:60:16:0.2105	-
12	114094230	C	T	Ighv9-1	ENSMUST00000195884.1	c.49G>A	p.Ala17Thr	missense_variant&splice_region_variant	0/1:61:16:0.2078	-
12	114583979	G	A	Ighv1-9	ENSMUST00000193893.4	c.24C>T	p.Leu8Leu	synonymous_variant	-	0/1:11:13:0.5417
12	114746552	T	G	Ighv1-22	ENSMUST00000103507.1	c.72A>C	p.Gln24His	missense_variant	-	0/1:54:26:0.325
12	114851450	C	A	Ighv1-34	ENSMUST00000103512.2	c.91G>T	p.Val31Leu	missense_variant	-	0/1:15:8:0.3478
12	114880021	T	G	Ighv1-36	ENSMUST00000191862.4	c.218A>C	p.Tyr73Ser	missense_variant	-	0/1:35:21:0.375
12	114880036	C	T	Ighv1-36	ENSMUST00000191862.4	c.203G>A	p.Gly68Glu	missense_variant	-	0/1:36:20:3571
12	114946234	G	A	Ighv1-43	ENSMUST00000195417.1	c.67C>T	p.Leu23Leu	synonymous_variant	0/1::26:21:0.4468	-
12	115145524	A	G	Ighv1-52	ENSMUST00000192554.4	c.314T>C	p.Leu105Pro	missense_variant	-	0/1::39:15:0.2778	0/1:42:19:0.3115	-	-	-	-	-	-	-	-	-	-	-	-	-	-	-	-	-	-	-	-	-	-
12	115145634	A	C	Ighv1-52	ENSMUST00000192554.4	c.204T>G	p.Gly68Gly	synonymous_variant	0/1::9:11:0.55	-
12	115335092	T	A	Ighv1-59	ENSMUST00000195359.4	c.341A>T	p.Tyr114Phe	missense_variant	-	0/1:28:12:0.30	0/1:34:10:0.2273	-	-	-	-	-	-	-	-	-	-	-	-	-	-	-	-	-	-	-	-	-	-
12	115335243	G	A	Ighv1-59	ENSMUST00000195359.4	c.190C>T	p.Leu64Phe	missense_variant	-	-	0/1:37:11:0.2292	-	-	-	-	-	-	-	-	-	-	-	-	-	-	-	-	-	-	-	-	-	-
12	115335278	C	A	Ighv1-59	ENSMUST00000195359.4	c.155G>T	p.Trp52Leu	missense_variant	-	-	0/1:61:19:0.2375	-	-	-	-	-	-	-	-	-	-	-	-	-	-	-	-	-	-	-	-	-	-
12	115593114	G	T	Ighv1-66	ENSMUST00000103537.2	c.347C>A	p.Ala116Glu	missense_variant	0/1:30:11:0.2683	-
12	115593117	C	T	Ighv1-66	ENSMUST00000103537.2	c.344G>A	p.Cys115Tyr	missense_variant	0/1:31:11:0.2619	-
12	115593136	C	T	Ighv1-66	ENSMUST00000103537.2	c.325G>A	p.Asp109Asn	missense_variant	0/1:40:10:0.20	-
12	115623235	T	C	Ighv1-69	ENSMUST00000199933.3	c.277A>G	p.Lys93Glu	missense_variant	-	0/1:79:21:0.21
12	115802781	G	T	Ighv1-74	ENSMUST00000196587.3	c.218C>A	p.Ser73Tyr	missense_variant	-	-	0/1:33:10:0.2326	-	-	-	-	-	-	-	-	-	-	-	-	-	-	-	-	-	-	-	-	-	-
12	115802810	G	A	Ighv1-74	ENSMUST00000196587.3	c.189C>T	p.Gly63Gly	synonymous_variant	-	0/1:32:9:0.2195	0/1:30:18:0.375	-	-	-	-	-	-	-	-	-	-	-	-	-	-	-	-	-	-	-	-	-	-
12	115912733	G	GAGCCCCTTACCTT	Ighv1-80	ENSMUST00000103547.1	c.43_44insAAGGTAAGGGGCT	p.Ala15fs	frameshift_variant	-	-	-	-	-	-	-	0/1:209:12:0.026	-	-	-	-	-	-	-	-	-	-	-	-	-	-	-	-	-
12	115920675	C	A	Ighv1-81	ENSMUST00000103548.2	c.38G>T	p.Gly13Val	missense_variant	-	-	0/1:32:8:0.20	-	-	-	-	-	-	-	-	-	-	-	-	-	-	-	-	-	-	-	-	-	-
12	115952630	C	T	Ighv1-82	ENSMUST00000196991.1	c.259G>A	p.Ala87Thr	missense_variant	-	-	-	-	-	-	-	-	-	-	-	-	-	-	-	-	-	-	-	0/1:52:5:0.100	-	-	-	-	-
12	115952786	C	A	Ighv1-82	ENSMUST00000196991.1	c.103G>T	p.Ala35Ser	missense_variant	-	-	0/1:76:25:0.2475	-	-	-	-	-	-	-	-	-	-	-	-	-	-	-	-	-	-	-	-	-	-
12	115952794	T	C	Ighv1-82	ENSMUST00000196991.1	c.95A>G	p.Lys32Arg	missense_variant	-	-	0/1:75:26:0.2574	-	-	-	-	-	-	-	-	-	-	-	-	-	-	-	-	-	-	-	-	-	-
12	116000120	C	T	Ighv1-85	ENSMUST00000103552.1	c.259G>A	p.Ala87Thr	missense_variant	-	0/1::62:40:0.3922	0/1:87:31:0.2627	-	-	-	-	-	-	-	-	-	-	-	-	-	-	-	-	-	-	-	-	-	-
12	116000145	C	A	Ighv1-85	ENSMUST00000103552.1	c.234G>T	p.Lys78Asn	missense_variant	0/1:126:32:0.2025	-
12	116000190	T	G	Ighv1-85	ENSMUST00000103552.1	c.189A>C	p.Gly63Gly	synonymous_variant	0/1:129:34:0.2086	-
12	118130991	C	A	Dnah11	ENSMUST00000084806.6	c.2341G>T	p.Ala781Ser	missense_variant	-	0/1:19:5:0.2083
12	16926921	C	CTTTTT	Rock2	ENSMUST00000020904.6	c.142-11_142-7dupTTTTT		splice_region_variant&intron_variant	-	-	-	-	-	-	-	-	-	-	-	-	0/1:69:101:0.146	0/1:88:96:0.126	-	-	-	0/1:134:219:0.181	-	-	-	-	-	-	-
12	16961671	GTTTAGAACAAGAAGAAGCTGAA	G	Rock2	ENSMUST00000020904.6	c.2100_2121delTTTAGAACAAGAAGAAGCTGAA	p.Leu701fs	frameshift_variant	-	-	-	-	-	-	-	-	-	-	-	-	-	-	-	-	-	-	-	-	0/1:354:8:0.019	-	-	-	-
12	18854136	T	C	Gm3944	ENSMUST00000101582.3	c.265T>C	p.Ser89Pro	missense_variant	-	0/1:30:23:0.434
12	20900641	C	T	Zfp125	ENSMUST00000079237.5	c.227G>A	p.Arg76His	missense_variant	-	-	-	0/1:17:7:0.2917	-	-	-	-	-	-	-	-	-	-	-	-	-	-	-	-	-	-	-	-	-
12	20900654	A	G	Zfp125	ENSMUST00000079237.5	c.214T>C	p.Ser72Pro	missense_variant	-	-	-	0/1:16:6:0.2727	-	-	-	-	-	-	-	-	-	-	-	-	-	-	-	-	-	-	-	-	-
12	20900668	C	T	Zfp125	ENSMUST00000079237.5	c.200G>A	p.Arg67His	missense_variant	-	-	-	0/1:19:6:0.24	-	-	-	-	-	-	-	-	-	-	-	-	-	-	-	-	-	-	-	-	-
12	20900670	T	G	Zfp125	ENSMUST00000079237.5	c.198A>C	p.Thr66Thr	synonymous_variant	-	-	-	0/1:19:6:0.24	-	-	-	-	-	-	-	-	-	-	-	-	-	-	-	-	-	-	-	-	-
12	24074652	G	A	9030624G23Rik	ENSMUST00000101538.3	c.223C>T	p.Leu75Leu	synonymous_variant	-	-	-	-	-	-	-	-	-	-	-	-	-	-	-	-	-	-	-	0/1:84:7:0.076	-	-	-	-	-
12	40844398	G	C	Dock4	ENSMUST00000037488.6	c.5670G>C	p.Pro1890Pro	synonymous_variant	0/1:18:13:0.4194	-
12	4270826	G	T	Ncoa1	ENSMUST00000085814.3	c.3242C>A	p.Ala1081Asp	missense_variant	-	-	-	-	-	-	-	-	-	-	-	-	-	-	-	-	-	-	0/1:33:5:0.156	-	-	-	-	-	-
12	51754258	C	A	Hectd1	ENSMUST00000179265.6	c.6036G>T	p.Leu2012Leu	synonymous_variant	-	-	-	-	-	-	-	-	-	-	-	-	-	-	-	-	-	-	-	0/1:100:59:0.360	-	-	-	-	-
12	51956250	G	A	Heatr5a	ENSMUST00000040583.5	c.468C>T	p.Ile156Ile	synonymous_variant	-	0/1:9:11:0.55
12	55676697	G	T	Ralgapa1	ENSMUST00000085385.5	c.5043C>A	p.Asp1681Glu	missense_variant	-	0/1:19:5:0.2083
12	65161776	A	C	Mis18bp1	ENSMUST00000052201.8	c.162T>G	p.Val54Val	synonymous_variant	-	0/1:23:6:0.2069
12	69740929	C	T	Atp5s	ENSMUST00000021372.5	c.138C>T	p.Gly46Gly	synonymous_variant	-	-	0/1:17:5:0.2273	-	-	-	-	-	-	-	-	-	-	-	-	-	-	-	-	-	-	-	-	-	-
12	72495562	C	A	Lrrc9	ENSMUST00000162159.6	c.3157-3C>A		splice_region_variant&intron_variant	-	-	-	-	-	-	-	-	-	-	-	-	-	-	-	-	-	-	-	0/1:20:5:0.294	-	-	-	-	-
12	8015461	C	A	Apob	ENSMUST00000037811.11	c.12429C>A	p.Phe4143Leu	missense_variant	-	-	-	-	-	-	-	-	-	-	-	-	-	-	-	-	-	-	-	-	0/1:60:7:0.094	-	-	-	-
12	88271622	C	G	Gm5662	ENSMUST00000101168.3	c.367G>C	p.Ala123Pro	missense_variant	-	-	-	-	-	-	-	-	-	-	-	-	-	-	-	-	-	-	-	0/1:52:6:0.100	-	-	-	-	-
13	100131102	C	A	Smn1	ENSMUST00000022147.13	c.635C>A	p.Pro212Gln	missense_variant	-	-	-	-	-	-	-	-	-	-	-	-	-	-	-	-	-	-	-	0/1:440:7:0.015	-	-	-	-	-
13	100298800	A	G	Naip6	ENSMUST00000042220.2	c.3214T>C	p.Leu1072Leu	synonymous_variant	-	-	-	-	-	-	-	-	-	0/1:101:5:0.068	-	-	-	-	-	-	-	-	-	-	-	-	-	-	-
13	100425899	C	G	Naip1	ENSMUST00000022142.5	c.2757G>C	p.Ser919Ser	synonymous_variant	-	-	-	-	-	-	-	-	-	-	-	-	-	-	-	-	-	-	0/1:91:5:0.066	-	-	-	-	-	-
13	118386856	G	A	Mrps30	ENSMUST00000022245.8	c.379C>T	p.Pro127Ser	missense_variant	0/1:24:9:0.2727	-
13	21396181	G	A	Zkscan3	ENSMUST00000070785.13	c.336C>T	p.Arg112Arg	synonymous_variant	-	-	-	-	-	-	-	-	-	-	0/1:16:7:0.250	-	-	-	-	-	-	-	-	-	-	-	-	-	-
13	21445800	G	T	Zscan26	ENSMUST00000032820.12	c.154C>A	p.Leu52Ile	missense_variant	-	-	-	-	-	-	-	-	-	-	-	-	-	-	-	-	-	-	-	-	0/1:19:7:0.300	-	-	-	-
13	21715931	G	A	Hist1h2bl	ENSMUST00000091756.1	c.213C>T	p.Phe71Phe	synonymous_variant	0/1:49:14:0.2222	-
13	27123953	G	T	Prl3d2	ENSMUST00000164964.2	c.213G>T	p.Trp71Cys	missense_variant	-	0/1:17:5:0.2273
13	30886238	C	A	Exoc2	ENSMUST00000021785.6	c.1269G>T	p.Gln423His	missense_variant	-	-	-	-	-	-	-	-	-	-	-	-	-	-	-	-	-	0/1:53:5:0.098	-	-	-	-	-	-	-
13	30900887	G	T	Exoc2	ENSMUST00000021785.6	c.1090C>A	p.His364Asn	missense_variant	-	-	-	-	-	-	-	-	-	-	-	-	-	-	-	-	-	0/1:32:5:0.147	-	-	-	-	-	-	-
13	3361082	T	C	Gm16505	ENSMUST00000179981.1	c.54T>C	p.Gly18Gly	synonymous_variant	-	-	0/1:20:8:0.2857	-	-	-	-	-	-	-	-	-	-	-	-	-	-	-	-	-	-	-	-	-	-
13	43421210	C	A	Ranbp9	ENSMUST00000144326.2	c.1280+1G>T		splice_donor_variant&intron_variant	-	-	-	-	-	-	-	-	-	-	-	0/1:160:7:0.051	-	-	-	-	-	-	-	-	-	-	-	-	-
13	46704616	TCAGTTCTATAAAATATAGCCTACCTCATTCTCTGGAGGTTTAGGAGCAA	T	Nup153	ENSMUST00000021803.9	c.1367_1392+23delTTGCTCCTAAACCTCCAGAGAATGAGGTAGGCTATATTTTATAGAACTG	p.Val456fs	frameshift_variant&splice_donor_variant&splice_region_variant&intron_variant	-	-	-	-	-	-	-	-	-	-	-	0/1:31:13:0.349	-	-	-	-	-	-	-	-	-	-	-	-	-
13	54682155	G	A	Rnf44	ENSMUST00000125871.6	c.1094C>T	p.Ser365Leu	missense_variant	-	-	-	-	-	-	-	-	-	-	-	-	-	-	-	-	-	-	0/1:14:10:0.400	-	-	-	-	-	-
13	62171339	A	T	Zfp808	ENSMUST00000099449.3	c.381A>T	p.Gln127His	missense_variant	-	-	-	0/1:18:5:0.2174	-	-	-	-	-	-	-	-	-	-	-	-	-	-	-	-	-	-	-	-	-
13	62171346	C	G	Zfp808	ENSMUST00000099449.3	c.388C>G	p.Gln130Glu	missense_variant	-	-	-	0/1:20:5:0.20	-	-	-	-	-	-	-	-	-	-	-	-	-	-	-	-	-	-	-	-	-
13	62173012	G	C	Zfp808	ENSMUST00000099449.3	c.2054G>C	p.Arg685Thr	missense_variant	-	0/1:19:7:0.2692
13	63545073	C	A	Ptch1	ENSMUST00000021921.9	c.667G>T	p.Glu223*	stop_gained	-	-	-	-	-	-	-	-	-	-	0/1:21:5:0.158	-	-	-	-	-	-	-	-	-	-	-	-	-	-
13	6562077	A	G	Pitrm1	ENSMUST00000021611.8	c.1472A>G	p.Gln491Arg	missense_variant	-	-	-	-	-	-	-	-	-	-	-	-	-	-	0/1:180:129:0.270	-	-	-	-	-	-	-	-	-	-
13	66122401	C	A	Gm10324	ENSMUST00000092528.5	c.1380C>A	p.Thr460Thr	synonymous_variant	-	-	-	0/1:13:9:0.4091	-	-	-	-	-	-	-	-	-	-	-	-	-	-	-	-	-	-	-	-	-
13	66122421	T	A	Gm10324	ENSMUST00000092528.5	c.1400T>A	p.Phe467Tyr	missense_variant	-	-	-	0/1:14:7:0.3333	-	-	-	-	-	-	-	-	-	-	-	-	-	-	-	-	-	-	-	-	-
13	66670862	C	T	Zfp640	ENSMUST00000071320.4	c.717G>A	p.Glu239Glu	synonymous_variant	-	-	-	-	0/1:33:38:0.5352	-	-	-	-	-	-	-	-	-	-	-	-	-	-	-	-	-	-	-	-
13	66670863	T	G	Zfp640	ENSMUST00000071320.4	c.716A>C	p.Glu239Ala	missense_variant	-	-	-	-	0/1:33:37:0.5286	-	-	-	-	-	-	-	-	-	-	-	-	-	-	-	-	-	-	-	-
13	67071533	T	A	Zfp708	ENSMUST00000109742.8	c.230-5A>T		splice_region_variant&intron_variant	-	-	-	-	-	-	-	-	-	-	-	-	-	-	-	-	-	-	-	-	-	0/1:20:6:0.231	-	-	-
13	67138763	G	T	Zfp759	ENSMUST00000052716.7	c.377G>T	p.Arg126Ile	missense_variant	-	-	-	-	-	-	-	-	-	-	-	-	-	-	0/1:150:7:0.063	-	-	-	-	-	-	-	-	-	-
13	67593166	G	C	Zfp729b	ENSMUST00000012873.13	c.979C>G	p.Pro327Ala	missense_variant	-	-	-	-	-	-	-	-	-	-	-	-	-	-	-	-	-	-	-	-	-	-	0/1:202:82:0.305	-	-
13	67619320	G	T	Zfp729a	ENSMUST00000012314.8	c.2789C>A	p.Pro930His	missense_variant	-	-	-	-	-	-	-	-	-	-	-	-	-	-	-	-	-	-	0/1:132:6:0.045	-	-	-	-	-	-
13	67669649	C	CAGAAGTCCTTGG	Zfp738	ENSMUST00000137496.7	c.2221_2222insCCAAGGACTTCT	p.Gly741delinsAlaLysAspPheCys	inframe_insertion	-	-	-	-	-	-	-	-	-	-	-	-	-	-	-	-	-	0/1:309:12:0.013	-	-	-	-	-	-	-
13	76145264	G	T	Ttc37	ENSMUST00000091466.3	c.3078G>T	p.Trp1026Cys	missense_variant	-	-	-	-	-	-	-	-	-	-	-	-	-	-	-	-	-	-	-	-	0/1:202:6:0.032	-	-	-	-
13	85196252	G	T	Ccnh	ENSMUST00000164127.6	c.241G>T	p.Gly81Cys	missense_variant&splice_region_variant	-	-	-	-	-	-	-	-	-	0/1:386:7:0.023	-	-	-	-	-	-	-	-	-	-	-	-	-	-	-
13	85255343	ACCTCTTTTCAAATGCTACATAAAAAAACACTATAAAATACCTTATTTCATC	A	Rasa1	ENSMUST00000109552.2	c.862_872+40delGATGAAATAAGGTATTTTATAGTGTTTTTTTATGTAGCATTTGAAAAGAGG	p.Asp288fs	frameshift_variant&splice_donor_variant&splice_region_variant&intron_variant	-	-	-	-	-	-	-	-	-	-	-	-	-	-	-	-	-	0/1:53:37:0.373	-	-	-	-	-	-	-
13	97929672	G	T	Arhgef28	ENSMUST00000109426.1	c.4672C>A	p.His1558Asn	missense_variant	-	-	-	-	-	-	-	-	-	-	0/1:229:9:0.037	-	-	-	-	-	-	-	-	-	-	-	-	-	-
14	14175727	G	C	Olfr720	ENSMUST00000035250.5	c.354C>G	p.Ala118Ala	synonymous_variant	-	-	-	-	-	-	-	-	0/1:60:6:0.107	-	-	-	-	-	-	-	-	-	-	-	-	-	-	-	-
14	16310310	C	A	Ngly1	ENSMUST00000022310.6	c.1603-4C>A		splice_region_variant&intron_variant	-	-	-	-	-	-	-	-	-	-	-	0/1:191:5:0.036	-	-	-	-	-	-	-	-	-	-	-	-	-
14	31030852	C	T	Pbrm1	ENSMUST00000146325.6	c.308C>T	p.Pro103Leu	missense_variant	-	-	-	0/1:14:7:0.3333	-	-	-	-	-	-	-	-	-	-	-	-	-	-	-	-	-	-	-	-	-
14	4086180	A	C	Gm3115	ENSMUST00000166928.6	c.337A>C	p.Thr113Pro	missense_variant	0/1:43:13:0.2321	-
14	41965505	C	A	Gm6401	ENSMUST00000163566.6	c.384G>T	p.Met128Ile	missense_variant	-	-	-	-	-	-	-	-	0/1:168:11:0.060	-	-	-	-	-	-	-	-	-	-	-	-	-	-	-	-
14	42188476	G	A	Gm3573	ENSMUST00000168673.1	c.174-3C>T		splice_region_variant&intron_variant	-	-	-	-	-	-	-	-	-	-	-	-	-	-	-	-	-	0/1:18:6:0.235	-	-	-	-	-	-	-
14	43672735	A	G	Gm8165	ENSMUST00000095981.4	c.634-5T>C		splice_region_variant&intron_variant	-	0/1:36:9:0.20
14	43923194	T	C	Ear10	ENSMUST00000159175.1	c.175A>G	p.Arg59Gly	missense_variant	-	0/1:38:10:0.2083
14	44170380	T	A	4930503E14Rik	ENSMUST00000100688.2	c.195A>T	p.Lys65Asn	missense_variant	-	-	-	-	0/1:46:12:0.2069	-	-	-	-	-	-	-	-	-	-	-	-	-	-	-	-	-	-	-	-
14	46784173	G	T	Cnih1	ENSMUST00000015903.9	c.89C>A	p.Ala30Glu	missense_variant	-	-	-	-	-	-	-	-	-	-	-	0/1:52:7:0.091	-	-	-	-	-	-	-	-	-	-	-	-	-
14	49773851	G	A	3632451O06Rik	ENSMUST00000036972.11	c.398C>T	p.Ser133Phe	missense_variant	-	-	-	-	-	0/1:41:5:0.119	-	-	-	-	-	-	-	-	-	-	-	-	-	-	-	-	-	-	-
14	50361463	A	C	Tlr11	ENSMUST00000185091.1	c.905A>C	p.Asn302Thr	missense_variant	-	-	-	-	-	-	-	-	-	-	-	0/1:101:81:0.448	-	-	-	-	-	-	-	-	-	-	-	-	-
14	52622929	C	T	Trav5-1	ENSMUST00000103570.1	c.190C>T	p.Arg64Cys	missense_variant	-	-	-	-	-	-	-	-	-	-	-	-	-	-	-	0/1:15:7:0.313	-	-	-	-	-	-	-	-	-
14	53073259	T	C	Trav13d-4	ENSMUST00000196079.1	c.316T>C	p.Phe106Leu	missense_variant	-	-	-	0/1:24:11:0.3143	-	-	-	-	-	-	-	-	-	-	-	-	-	-	-	-	-	-	-	-	-
14	53133126	C	T	Trav6n-6	ENSMUST00000181793.2	c.333C>T	p.Cys111Cys	synonymous_variant	-	-	-	-	0/1:69:34:0.3301	-	-	-	-	-	-	-	-	-	-	-	-	-	-	-	-	-	-	-	-
14	53616439	T	C	Trav12-2	ENSMUST00000180972.2	c.43T>C	p.Leu15Leu	synonymous_variant	-	-	-	0/1:19:6:0.24	-	-	-	-	-	-	-	-	-	-	-	-	-	-	-	-	-	-	-	-	-
14	53640999	A	C	Trav14-2	ENSMUST00000179267.3	c.138A>C	p.Thr46Thr	synonymous_variant	-	-	-	0/1:39:27:0.4091	0/1:135:58:0.3005	-	-	-	-	-	-	-	-	-	-	-	-	-	-	-	-	-	-	-	-
14	53641000	G	A	Trav14-2	ENSMUST00000179267.3	c.139G>A	p.Ala47Thr	missense_variant	-	-	-	0/1:38:28:0.4242	0/1:134:57:0.2984	-	-	-	-	-	-	-	-	-	-	-	-	-	-	-	-	-	-	-	-
14	53641055	A	G	Trav14-2	ENSMUST00000179267.3	c.194A>G	p.His65Arg	missense_variant	-	-	-	0/1:57:53:0.4818	0/1:179:96:0.3491	-	-	-	-	-	-	-	-	-	-	-	-	-	-	-	-	-	-	-	-
14	53641162	T	C	Trav14-2	ENSMUST00000179267.3	c.301T>C	p.Phe101Leu	missense_variant	-	-	-	0/1:30:12:0.2857	-	-	-	-	-	-	-	-	-	-	-	-	-	-	-	-	-	-	-	-	-
14	53641177	G	A	Trav14-2	ENSMUST00000179267.3	c.316G>A	p.Ala106Thr	missense_variant	-	-	-	0/1:26:27:0.5094	0/1:55:14:0.2029	-	-	-	-	-	-	-	-	-	-	-	-	-	-	-	-	-	-	-	-
14	53710274	C	T	Trav6-7-dv9	ENSMUST00000103638.5	c.232C>T	p.Leu78Phe	missense_variant	-	-	-	0/1:37:11:0.222	-	-	-	-	-	-	-	-	-	-	-	-	-	-	-	-	-	-	-	-	-
14	53710321	T	G	Trav6-7-dv9	ENSMUST00000103638.5	c.279T>G	p.Gly93Gly	synonymous_variant	-	-	-	0/1:33:11:0.25	-	-	-	-	-	-	-	-	-	-	-	-	-	-	-	-	-	-	-	-	-
14	53710330	T	C	Trav6-7-dv9	ENSMUST00000103638.5	c.288T>C	p.Ala96Ala	synonymous_variant	-	-	-	0/1:27:10:0.2703	-	-	-	-	-	-	-	-	-	-	-	-	-	-	-	-	-	-	-	-	-
14	53710408	T	C	Trav6-7-dv9	ENSMUST00000103638.5	c.366T>C	p.Cys122Cys	synonymous_variant	-	-	-	0/1:10:19:0.6552	0/1:46:15:0.2459	-	-	-	-	-	-	-	-	-	-	-	-	-	-	-	-	-	-	-	-
14	56118317	G	T	Gzme	ENSMUST00000089549.6	c.537C>A	p.Phe179Leu	missense_variant	-	-	-	-	-	-	-	-	-	-	-	-	-	-	-	-	-	-	-	-	-	0/1:10:11:0.563	-	-	-
14	5976267	T	C	Gm3453	ENSMUST00000170686.6	c.503A>G	p.Lys168Arg	missense_variant	-	0/1:24:8:0.25
14	6125704	A	T	Gm3476	ENSMUST00000167913.6	c.39T>A	p.Asn13Lys	missense_variant	-	-	-	-	-	-	0/1:179:24:0.116	-	-	-	-	-	-	-	-	-	-	-	-	-	-	-	-	-	-
14	70692710	C	T	Xpo7	ENSMUST00000022696.6	c.1045G>A	p.Val349Met	missense_variant	-	-	-	-	-	-	-	-	-	-	-	-	-	-	-	-	0/1:22:6:0.273	-	-	-	-	-	-	-	-
14	75583558	G	T	Spert	ENSMUST00000035243.3	c.726C>A	p.Gly242Gly	synonymous_variant	-	-	0/1:18:5:0.2174	-	-	-	-	-	-	-	-	-	-	-	-	-	-	-	-	-	-	-	-	-	-
14	8644436	A	T	4930452B06Rik	ENSMUST00000102996.3	c.239T>A	p.Ile80Asn	missense_variant	-	-	-	-	-	-	-	-	0/1:31:12:0.233	-	-	-	-	-	-	-	-	-	-	-	-	-	-	-	-
15	10533672	G	T	Ttc23l	ENSMUST00000022857.12	c.784C>A	p.Leu262Met	missense_variant	-	-	-	-	-	-	-	-	-	-	-	-	-	-	0/1:51:6:0.105	-	-	-	-	-	-	-	-	-	-
15	39437404	G	C	Rims2	ENSMUST00000042917.9	c.1106G>C	p.Ser369Thr	missense_variant	-	-	-	-	-	-	-	-	-	-	-	0/1:21:6:0.211	-	-	-	-	-	-	-	-	-	-	-	-	-
15	57265156	C	A	Slc22a22	ENSMUST00000022995.11	c.-80G>T		5_prime_UTR_premature_start_codon_gain_variant	-	-	-	-	-	-	-	-	-	0/1:562:10:0.018	-	-	-	-	-	-	-	-	-	-	-	-	-	-	-
15	58053004	C	A	Zhx1	ENSMUST00000070143.11	c.1845G>T	p.Trp615Cys	missense_variant	-	-	-	-	-	-	-	-	-	-	-	-	-	-	0/1:235:7:0.025	-	-	-	-	-	-	-	-	-	-
15	65897712	C	A	Oc90	ENSMUST00000060522.9	c.295G>T	p.Ala99Ser	missense_variant	-	-	-	-	-	-	-	-	-	-	-	-	-	-	-	-	-	-	0/1:31:6:0.133	-	-	-	-	-	-
15	66689323	A	G	Tg	ENSMUST00000065916.12	c.3193A>G	p.Met1065Val	missense_variant	-	-	-	-	-	-	-	-	-	-	-	-	-	-	-	0/1:23:6:0.200	-	-	-	-	-	-	-	-	-
15	78340684	C	G	Csf2rb	ENSMUST00000096355.3	c.563C>G	p.Ala188Gly	missense_variant	-	-	-	-	-	-	-	-	-	-	-	-	-	-	-	-	-	-	-	-	-	0/1:43:9:0.077	-	-	-
15	9367444	G	GA	Ugt3a2	ENSMUST00000072403.6	c.1279dupA	p.Ile427fs	frameshift_variant	-	-	-	-	-	-	-	-	-	-	-	-	-	-	-	-	-	-	-	-	-	-	-	0/1:17:11:0.333	-
15	95094619	G	T	Tmem117	ENSMUST00000080141.4	c.1159G>T	p.Gly387Trp	missense_variant	-	-	-	-	-	-	-	-	-	0/1:47:5:0.100	-	-	-	-	-	-	-	-	-	-	-	-	-	-	-
15	98520343	G	T	Kansl2	ENSMUST00000116400.2	c.1310C>A	p.Ser437*	stop_gained	-	-	0/1:23:6:0.2069	-	-	-	-	-	-	-	-	-	-	-	-	-	-	-	-	-	-	-	-	-	-
16	17212082	C	T	Rimbp3	ENSMUST00000169803.2	c.3369C>T	p.Thr1123Thr	synonymous_variant	-	-	-	-	-	-	0/1:23:16:0.371	-	-	-	-	-	-	-	-	-	-	-	-	-	-	-	-	-	-
16	17452509	G	C	Crkl	ENSMUST00000006293.3	c.32G>C	p.Arg11Pro	missense_variant	-	-	-	-	-	-	-	-	-	-	-	-	-	-	-	-	-	-	-	0/1:13:13:0.529	-	-	-	-	-
16	29321735	C	A	Atp13a5	ENSMUST00000075806.9	c.1002G>T	p.Trp334Cys	missense_variant	-	-	-	-	-	-	-	-	-	-	-	-	-	-	-	-	-	-	-	-	-	-	0/1:43:5:0.111	-	-
16	29607687	C	G	Opa1	ENSMUST00000160597.6	c.788C>G	p.Ser263Cys	missense_variant	-	-	-	-	-	-	-	-	-	-	-	-	-	-	-	-	-	-	0/1:173:7:0.024	-	-	-	-	-	-
16	31976025	A	T	Senp5	ENSMUST00000129900.1	c.1790T>A	p.Ile597Asn	missense_variant	0/1:19:5:0.2083	-
16	32753282	A	C	Muc4	ENSMUST00000096106.8	c.3159A>C	p.Pro1053Pro	synonymous_variant	-	-	-	-	0/1:91:23:0.2018	-	-	-	-	-	-	-	-	-	-	-	-	-	-	-	-	-	-	-	-
16	32753288	C	A	Muc4	ENSMUST00000096106.8	c.3165C>A	p.Thr1055Thr	synonymous_variant	-	-	-	-	0/1:88:22:0.20	-	-	-	-	-	-	-	-	-	-	-	-	-	-	-	-	-	-	-	-
16	37174352	C	A	Stxbp5l	ENSMUST00000023526.7	c.2118G>T	p.Glu706Asp	missense_variant	-	-	-	-	-	-	-	-	-	-	-	-	-	0/1:273:8:0.033	-	-	-	-	-	-	-	-	-	-	-
16	3986341	TG	T	Slx4	ENSMUST00000040790.12	c.2607delC	p.Ser869fs	frameshift_variant	-	-	-	-	-	-	-	-	-	-	-	-	-	-	-	-	-	-	-	-	0/1:29:6:0.214	-	-	-	-
16	3986343	C	T	Slx4	ENSMUST00000040790.12	c.2606G>A	p.Ser869Asn	missense_variant	-	-	-	-	-	-	-	-	-	-	-	-	-	-	-	-	-	-	-	-	0/1:28:7:0.207	-	-	-	-
16	45712975	T	C	Tagln3	ENSMUST00000096057.4	c.415A>G	p.Lys139Glu	missense_variant	-	-	-	-	-	-	-	-	0/1:31:14:0.323:	-	-	-	-	-	-	-	-	-	-	-	-	-	-	-	-
16	48997501	G	T	C330027C09Rik	ENSMUST00000048374.5	c.233G>T	p.Ser78Ile	missense_variant	-	-	-	-	-	-	-	-	-	-	-	0/1:68:6:0.094	-	-	-	-	-	-	-	-	-	-	-	-	-
16	57627904	T	C	Col8a1	ENSMUST00000089332.4	c.1242A>G	p.Lys414Lys	synonymous_variant	-	-	-	-	-	-	-	-	-	-	-	-	-	-	-	-	-	-	-	-	-	-	0/1:53:7:0.074	-	-
16	64766595	A	G	4930453N24Rik	ENSMUST00000076991.6	c.765T>C	p.Arg255Arg	synonymous_variant	-	-	-	-	-	-	-	-	-	-	-	-	-	-	-	-	-	-	-	0/1:48:6:0.143	-	-	-	-	-
16	69861711	G	T	Speer2	ENSMUST00000076500.12	c.65C>A	p.Ser22Tyr	missense_variant	-	-	-	-	-	-	-	-	-	-	0/1:31:42:0.596	-	-	-	-	-	-	-	-	-	-	-	-	-	-
16	84828521	G	T	Atp5j	ENSMUST00000023608.12	c.193C>A	p.Pro65Thr	missense_variant	-	-	-	-	-	-	-	-	-	0/1:49:10:0.122	-	-	-	-	-	-	-	-	-	-	-	-	-	-	-
16	84831472	G	T	Atp5j	ENSMUST00000023608.12	c.21C>A	p.Phe7Leu	missense_variant	-	-	-	-	-	-	-	-	-	-	0/1:28:6:0.154	-	-	-	-	-	-	-	-	-	-	-	-	-	-
16	84833831	C	A	Atp5j	ENSMUST00000114191.6	c.-27G>T		5_prime_UTR_premature_start_codon_gain_variant	-	-	-	-	-	-	-	-	-	-	0/1:95:5:0.068	-	-	-	-	-	-	-	-	-	-	-	-	-	-
16	87425645	TTGCTGCCA	T	Ltn1	ENSMUST00000039449.7	c.491_498delTGGCAGCA	p.Leu164fs	frameshift_variant	-	-	-	-	-	0/1:76:6:0.102	-	-	-	-	-	-	-	-	-	-	-	-	-	-	-	-	-	-	-
16	96159301	T	C	Lca5l	ENSMUST00000054855.12	c.1975A>G	p.Arg659Gly	missense_variant	-	0/1:11:11:0.50
17	13116199	C	A	Unc93a	ENSMUST00000084966.5	c.959G>T	p.Arg320Met	missense_variant	-	-	-	-	-	-	-	-	-	-	-	-	-	-	-	-	-	-	-	-	-	-	0/1:52:5:0.095	-	-
17	17145690	C	A	Zfp97	ENSMUST00000147630.1	c.1450C>A	p.His484Asn	missense_variant	-	-	-	0/1:20:5:0.20	-	-	-	-	-	-	-	-	-	-	-	-	-	-	-	-	-	-	-	-	-
17	18185133	GA	G	Vmn2r92	ENSMUST00000169686.1	c.2548delA	p.Thr850fs	frameshift_variant	-	-	-	-	-	-	-	-	-	-	-	-	-	-	0/1:11:16:0.243	-	-	-	-	-	-	-	-	-	-
17	18244341	AATAACAAAGGCAGTGAATGCAG	A	Vmn2r94	ENSMUST00000172190.2	c.1664_1685delCTGCATTCACTGCCTTTGTTAT	p.Ser555fs	frameshift_variant	-	-	-	-	-	-	0/1:194:110:0.346	-	-	-	-	-	-	-	-	-	-	-	-	-	-	-	-	-	-
17	18440573	C	A	Vmn2r95	ENSMUST00000166327.1	c.1246C>A	p.Gln416Lys	missense_variant	-	0/1:16:6:0.2727
17	18440591	C	A	Vmn2r95	ENSMUST00000166327.1	c.1264C>A	p.Pro422Thr	missense_variant	-	0/1:14:6:0.3
17	18929481	A	C	Vmn2r97	ENSMUST00000168710.1	c.1130A>C	p.Asn377Thr	missense_variant	0/1:19:6:0.24	-
17	18929488	T	A	Vmn2r97	ENSMUST00000168710.1	c.1137T>A	p.Ser379Ser	synonymous_variant	0/1:23:6:0.2069	-
17	18929495	G	A	Vmn2r97	ENSMUST00000168710.1	c.1144G>A	p.Val382Ile	missense_variant	0/1:24:6:0.20	-
17	20029911	T	C	Vmn2r104	ENSMUST00000168050.1	c.2097A>G	p.Arg699Arg	synonymous_variant	0/1:16:5:0.2381	-
17	20583170	A	T	Vmn2r110	ENSMUST00000169559.1	c.1142T>A	p.Leu381Gln	missense_variant	-	-	-	-	-	-	0/1:54:43:0.395	-	-	-	-	-	-	-	-	-	-	-	-	-	-	-	-	-	-
17	21561691	T	TGGAGAGAAACCATCAGAAAATTCAC	Zfp52	ENSMUST00000079242.3	c.1800_1801insGGAGAGAAACCATCAGAAAATTCAC	p.Thr601fs	frameshift_variant	-	-	-	-	-	-	-	-	-	-	-	-	-	-	-	-	0/1:51:9:0.110	-	-	-	-	-	-	-	-
17	21587109	G	A	Zfp948	ENSMUST00000088787.5	c.562G>A	p.Gly188Arg	missense_variant	-	-	-	-	0/1:37:25:0.4032	-	-	-	-	-	-	-	-	-	-	-	-	-	-	-	-	-	-	-	-
17	21993230	T	C	Zfp943	ENSMUST00000055349.13	c.1296T>C	p.Tyr432Tyr	synonymous_variant	-	-	-	0/1:37:10:0.2128	-	-	-	-	-	-	-	-	-	-	-	-	-	-	-	-	-	-	-	-	-
17	21993233	G	A	Zfp943	ENSMUST00000055349.13	c.1299G>A	p.Lys433Lys	synonymous_variant	-	-	-	0/1:34:10:0.2273	-	-	-	-	-	-	-	-	-	-	-	-	-	-	-	-	-	-	-	-	-
17	22850804	C	A	Zfp945	ENSMUST00000160457.7	c.2183G>T	p.Ser728Ile	missense_variant	-	-	-	0/1:21:6:0.2222	-	-	-	-	-	-	-	-	-	-	-	-	-	-	-	-	-	-	-	-	-
17	25125119	C	T	Ptx4	ENSMUST00000054930.6	c.1342C>T	p.Leu448Phe	missense_variant	-	0/1:25:14:0.359
17	25125157	T	C	Ptx4	ENSMUST00000054930.6	c.1380T>C	p.Thr460Thr	synonymous_variant	-	-	0/1:10:14:0.5833	-	-	-	-	-	-	-	-	-	-	-	-	-	-	-	-	-	-	-	-	-	-
17	27122764	A	G	Uqcc2	ENSMUST00000025045.13	c.360T>C	p.Pro120Pro	synonymous_variant	-	0/1:38:10:0.2083
17	29700284	G	T	Cmtr1	ENSMUST00000024816.11	c.2150+3G>T		splice_region_variant&intron_variant	-	0/1:21:7:0.25
17	30686509	G	A	Dnah8	ENSMUST00000170651.1	c.2979+7G>A		splice_region_variant&intron_variant	-	0/1:7:14:0.6667	0/1:10:14:0.5833	-	-	-	-	-	-	-	-	-	-	-	-	-	-	-	-	-	-	-	-	-	-
17	30712335	G	T	Dnah8	ENSMUST00000170651.1	c.4323G>T	p.Ser1441Ser	synonymous_variant	-	-	-	-	-	-	-	-	-	-	-	-	-	-	-	-	-	0/1:105:6:0.067	-	-	-	-	-	-	-
17	32929537	C	A	Cyp4f13	ENSMUST00000075253.11	c.916-1G>T		splice_acceptor_variant&intron_variant	-	-	-	-	-	-	-	-	-	-	-	-	-	-	-	0/1:18:5:0.214	-	-	-	-	-	-	-	-	-
17	33943888	A	T	Wdr46	ENSMUST00000025170.9	c.964A>T	p.Met322Leu	missense_variant	-	-	-	-	-	-	-	-	-	0/1:24:5:0.250	-	-	-	-	-	-	-	-	-	-	-	-	-	-	-
17	33997051	T	A	H2-K1	ENSMUST00000025181.15	c.993A>T	p.Arg331Ser	missense_variant	-	-	-	-	-	-	-	-	-	-	-	-	-	-	-	-	-	-	-	-	-	-	-	-	0/1:59:8:0.087
17	33999499	C	A	H2-K1	ENSMUST00000025181.15	c.382G>T	p.Gly128Trp	missense_variant	-	-	-	-	-	-	-	0/1:29:9:0.143	-	-	-	-	-	-	-	-	-	-	-	-	-	-	-	-	-
17	34032132	C	CGCG	Rxrb	ENSMUST00000044858.13	c.153_155dupGGC	p.Ala52dup	disruptive_inframe_insertion	-	-	-	-	-	-	-	-	-	-	-	-	-	-	-	-	-	-	0/1:41:10:0.050	-	-	-	-	-	-
17	34905403	A	C	Ehmt2	ENSMUST00000013931.10	c.1220A>C	p.Lys407Thr	missense_variant	-	-	-	-	-	-	-	0/1:19:10:0.375	-	-	-	-	-	-	-	-	-	-	-	-	-	-	-	-	-
17	34959081	G	T	Hspa1b	ENSMUST00000172753.1	c.-74C>A		5_prime_UTR_premature_start_codon_gain_variant	0/1:25:12:0.3243	-
17	35667067	C	A	Vars2	ENSMUST00000165144.1	c.207G>T	p.Arg69Ser	missense_variant&splice_region_variant	-	-	0/1:20:6:0.2308	-	-	-	-	-	-	-	-	-	-	-	-	-	-	-	-	-	-	-	-	-	-
17	36030929	C	G	H2-T23	ENSMUST00000102678.4	c.776G>C	p.Gly259Ala	missense_variant	-	-	-	-	-	-	-	0/1:245:6:0.028	-	-	-	-	-	-	-	-	-	-	-	-	-	-	-	-	-
17	36040540	T	A	H2-T22	ENSMUST00000077960.6	c.797A>T	p.Glu266Val	missense_variant	-	-	-	-	-	-	-	-	-	-	-	-	-	-	-	-	-	-	-	-	0/1:33:5:0.176	-	-	-	-
17	36056611	A	C	Gm11127	ENSMUST00000113742.2	c.834T>G	p.Asn278Lys	missense_variant	-	-	-	-	-	-	-	-	-	-	0/1:31:6:0.182	-	-	-	-	-	-	-	-	-	-	-	-	-	-
17	36057437	C	T	Gm6034	ENSMUST00000097331.1	c.256C>T	p.Leu86Phe	missense_variant	0/1:14:10:0.41670	-
17	36167970	C	T	Gm8909	ENSMUST00000040467.13	c.302G>A	p.Gly101Glu	missense_variant	-	-	-	-	0/1:90:39:0.3023	-	-	-	-	-	-	-	-	-	-	-	-	-	-	-	-	-	-	-	-
17	46022296	G	T	Vegfa	ENSMUST00000113520.6	c.472C>A	p.Arg158Ser	missense_variant&splice_region_variant	-	-	-	-	-	-	-	-	-	-	-	-	-	-	-	-	-	-	-	-	0/1:122:5:0.040	-	-	-	-
17	46411506	C	T	Zfp318	ENSMUST00000113481.6	c.4434C>T	p.Pro1478Pro	synonymous_variant	0/1:17:9:0.3462	-
17	48145456	CCACAGTG	C	9830107B12Rik	ENSMUST00000063481.7	c.304_310delCACTGTG	p.His102fs	frameshift_variant	-	-	-	-	-	-	-	-	-	-	-	-	-	-	-	-	-	-	-	-	0/1:26:10:0.276	-	-	-	-
17	5648030	C	T	Zdhhc14	ENSMUST00000089185.4	c.373C>T	p.Pro125Ser	missense_variant	-	-	-	-	-	-	-	-	-	-	-	0/1:12:10:0.500	-	-	-	-	-	-	-	-	-	-	-	-	-
17	74446981	C	A	Nlrc4	ENSMUST00000052124.7	c.406G>T	p.Glu136*	stop_gained	-	-	-	-	-	-	-	-	-	-	-	-	-	-	0/1:47:5:0.091	-	-	-	-	-	-	-	-	-	-
17	74638350	C	A	Birc6	ENSMUST00000180037.6	c.8390C>A	p.Pro2797Gln	missense_variant	-	-	-	-	-	-	-	-	-	-	-	-	-	-	-	-	-	0/1:22:8:0.292	-	-	-	-	-	-	-
17	7765241	T	A	Fndc1	ENSMUST00000097425.8	c.3852A>T	p.Thr1284Thr	synonymous_variant	-	-	-	-	-	-	-	-	-	-	-	-	-	-	-	-	0/1:14:8:0.235	-	-	-	-	-	-	-	-
17	7931537	C	A	Tagap	ENSMUST00000036370.7	c.753C>A	p.Ser251Ser	synonymous_variant	-	-	-	-	-	-	-	-	-	-	-	-	-	-	-	-	-	-	0/1:37:5:0.152	-	-	-	-	-	-
17	89910269	C	T	Gm10184	ENSMUST00000086423.4	c.48G>A	p.Arg16Arg	synonymous_variant	-	-	-	-	-	-	-	-	-	-	0/1:43:8:0.125	-	-	-	-	-	-	-	-	-	-	-	-	-	-
17	94876552	T	A	Gm20939	ENSMUST00000108007.4	c.627T>A	p.Thr209Thr	synonymous_variant	-	-	-	0/1:21:6:0.2222	-	-	-	-	-	-	-	-	-	-	-	-	-	-	-	-	-	-	-	-	-
18	20044160	G	T	Dsc2	ENSMUST00000039247.9	c.1058C>A	p.Pro353His	missense_variant	-	-	-	-	-	-	-	-	-	-	-	-	-	0/1:14:7:0.267	-	-	-	-	-	-	-	-	-	-	-
18	3123231	ATGACAGTCAAGTAGT	A	Vmn1r238	ENSMUST00000165255.2	c.167_181delACTACTTGACTGTCA	p.Asn56_Val60del	disruptive_inframe_deletion	-	-	-	-	-	-	-	-	-	-	-	0/1:267:5:0.013	-	-	-	-	-	-	-	-	-	-	-	-	-
18	34317551	A	C	Apc	ENSMUST00000079362.10	c.7499A>C	p.Gln2500Pro	missense_variant	-	-	-	-	-	-	-	-	-	-	-	-	-	-	-	-	-	-	-	-	-	-	0/1:25:20:0.387	-	-
18	35581627	G	T	Matr3	ENSMUST00000166793.6	c.1339G>T	p.Ala447Ser	missense_variant	-	-	-	-	-	-	-	-	-	-	0/1:134:10:0.058	-	-	-	-	-	-	-	-	-	-	-	-	-	-
18	35588418	C	A	Matr3	ENSMUST00000166793.6	c.2455C>A	p.His819Asn	missense_variant	-	-	-	-	-	-	-	-	-	0/1:151:9:0.050	-	-	-	-	-	-	-	-	-	-	-	-	-	-	-
18	37413609	G	A	Pcdhb10	ENSMUST00000051126.3	c.1737G>A	p.Ala579Ala	synonymous_variant	-	-	-	-	-	0/1:115:13:0.096	-	-	-	-	-	-	-	-	-	-	-	-	-	-	-	-	-	-	-
18	37423826	C	A	Pcdhb11	ENSMUST00000053073.5	c.2208C>A	p.His736Gln	missense_variant	-	-	-	-	-	-	-	-	0/1:47:35:0.444	-	-	-	-	-	-	-	-	-	-	-	-	-	-	-	-
18	37436309	C	A	Pcdhb12	ENSMUST00000055495.5	c.507C>A	p.Ile169Ile	synonymous_variant	-	-	-	-	-	-	-	-	-	-	-	-	-	-	-	-	-	-	-	-	-	-	-	0/1:33:5:0.094	-
18	39775113	G	A	Pabpc2	ENSMUST00000063219.2	c.1430G>A	p.Arg477His	missense_variant	-	-	-	-	-	-	-	-	-	-	-	-	-	-	-	-	-	-	-	-	0/1:31:11:0.290	-	-	-	-
18	45592079	T	G	Kcnn2	ENSMUST00000183850.6	c.1436T>G	p.Leu479Trp	missense_variant	-	-	-	-	-	-	-	-	-	-	-	-	-	-	-	-	-	-	0/1:11:11:0.444	-	-	-	-	-	-
18	47248471	C	T	Sema6a	ENSMUST00000019791.12	c.3008G>A	p.Arg1003His	missense_variant	-	-	-	-	-	-	-	-	0/1:60:6:0.100	-	-	-	-	-	-	-	-	-	-	-	-	-	-	-	-
18	5593633	G	T	Zeb1	ENSMUST00000160910.1	c.-280G>T		5_prime_UTR_premature_start_codon_gain_variant	-	-	-	-	-	-	-	-	-	-	-	-	-	-	-	-	-	-	-	-	0/1:205:9:0.038	-	-	-	-
18	58837791	C	A	Adamts19	ENSMUST00000052907.5	c.446C>A	p.Pro149Gln	missense_variant	-	-	-	-	-	-	-	-	-	-	-	-	-	-	-	-	-	-	-	-	0/1:50:6:0.093	-	-	-	-
18	60390994	C	A	Iigp1	ENSMUST00000066912.10	c.1183C>A	p.Leu395Ile	missense_variant	-	-	-	-	-	-	-	-	-	-	-	-	-	-	-	-	-	-	-	0/1:156:9:0.043	-	-	-	-	-
18	65208072	C	A	Nedd4l	ENSMUST00000080418.4	c.2151C>A	p.Ile717Ile	synonymous_variant	-	-	-	-	-	-	-	-	-	-	-	-	-	-	-	-	-	-	-	-	-	-	0/1:248:7:0.027	-	-
18	65444805	TTTATTTATTTAC	T	Malt1	ENSMUST00000049248.5	c.395-15_395-4delCTTATTTATTTA		splice_region_variant&intron_variant	-	-	-	-	-	-	-	-	-	-	-	-	-	0/1:202:8:0.035	-	-	-	-	-	-	-	-	-	-	-
18	68318048	C	A	Rnmt	ENSMUST00000009679.9	c.1161C>A	p.Phe387Leu	missense_variant	-	-	-	-	-	-	-	-	-	-	-	-	-	-	0/1:185:8:0.038	-	-	-	-	-	-	-	-	-	-
18	84851487	G	A	Cyb5a	ENSMUST00000160180.6	c.9G>A	p.Gly3Gly	synonymous_variant	-	0/1:30:19:0.3878	0/1:43:15:0.2586	-	-	-	-	-	-	-	-	-	-	-	-	-	-	-	-	-	-	-	-	-	-
18	84877862	G	T	Cyb5a	ENSMUST00000160180.6	c.323+1G>T		splice_donor_variant&intron_variant	-	-	-	-	-	-	0/1:90:5:0.069	-	-	-	-	-	-	-	-	-	-	-	-	-	-	-	-	-	-
18	9874798	A	G	Colec12	ENSMUST00000040069.8	c.2073A>G	p.Lys691Lys	synonymous_variant	-	-	-	-	-	-	-	-	-	-	-	-	-	-	-	-	-	-	-	-	0/1:54:6:0.093	-	-	-	-
19	11788235	G	T	Stx3	ENSMUST00000069285.4	c.291C>A	p.Ser97Arg	missense_variant&splice_region_variant	-	-	-	-	-	-	-	-	-	-	-	-	-	0/1:119:5:0.035	-	-	-	-	-	-	-	-	-	-	-
19	11933662	C	CTTT	Patl1	ENSMUST00000061618.7	c.1525-6_1525-4dupTTT		splice_region_variant&intron_variant	-	-	-	-	-	-	-	-	-	-	-	-	-	-	-	-	-	-	-	-	-	-	0/1:18:22:0.134	-	-
19	13769039	C	A	Olfr1495	ENSMUST00000061669.2	c.696C>A	p.Arg232Arg	synonymous_variant	-	-	-	-	-	0/1:70:9:0.111	-	-	-	-	-	-	-	-	-	-	-	-	-	-	-	-	-	-	-
19	17199865	G	T	Prune2	ENSMUST00000087689.4	c.8868G>T	p.Met2956Ile	missense_variant	-	0/1:18:5:0.2174
19	33776593	C	A	Gm5097	ENSMUST00000178735.1	c.1141G>T	p.Glu381*	stop_gained	-	-	-	-	-	-	-	-	-	-	-	-	-	0/1:119:8:0.056	-	-	-	-	-	-	-	-	-	-	-
19	39807257	G	T	Cyp2c40	ENSMUST00000160476.6	c.477C>A	p.Thr159Thr	synonymous_variant	-	-	-	-	-	-	0/1:171:63:0.289	-	-	-	-	-	-	-	-	-	-	-	-	-	-	-	-	-	-
19	39876350	C	A	Cyp2c69	ENSMUST00000168838.1	c.683G>T	p.Gly228Val	missense_variant	-	-	-	-	-	-	-	-	-	0/1:793:12:0.014	-	-	-	-	-	-	-	-	-	-	-	-	-	-	-
19	40607200	A	AAG	Tctn3	ENSMUST00000132452.1	c.1139_1140insCT	p.Leu381fs	frameshift_variant	-	-	-	-	-	-	-	-	-	-	-	0/1:53:5:0.063	-	-	-	-	-	-	-	-	-	-	0/1:105:5:0.025	-	-
19	41611111	C	T	Slit1	ENSMUST00000025993.8	c.3000G>A	p.Pro1000Pro	synonymous_variant	-	0/1:10:14:0.5833	0/1:10:17:0.6296	-	-	-	-	-	-	-	-	-	-	-	-	-	-	-	-	-	-	-	-	-	-
19	42735893	G	C	Pyroxd2	ENSMUST00000076505.3	c.927+3C>G		splice_region_variant&intron_variant	-	0/1:20:18:0.4737	0/1:11:15:0.5769	-	-	-	-	-	-	-	-	-	-	-	-	-	-	-	-	-	-	-	-	-	-
19	43837557	G	T	Abcc2	ENSMUST00000026208.5	c.4632G>T	p.Ter1544Tyrext*?	stop_lost	-	-	-	-	-	-	-	-	-	-	-	-	-	0/1:27:8:0.250:	-	-	-	-	-	-	-	-	-	-	-
19	45001213	ATGTCCTCCTGCCCTGTGACCAGCCGTCTAACCTGGCCCGGGCTTTG	A	Sema4g	ENSMUST00000026225.13	c.1733_1778delTCCTCCTGCCCTGTGACCAGCCGTCTAACCTGGCCCGGGCTTTGTG	p.Val578fs	frameshift_variant	-	-	-	-	-	-	-	-	-	-	-	-	-	-	-	-	-	-	-	-	-	-	0/1:19:11:0.300	-	-
19	5654276	G	C	Sipa1	ENSMUST00000071857.10	c.2020-3C>G		splice_region_variant&intron_variant	-	-	-	-	-	-	-	-	0/1:26:5:0.125	-	-	-	-	-	-	-	-	-	-	-	-	-	-	-	-
19	57036419	C	CA	Ablim1	ENSMUST00000111528.6	c.*804dupT		splice_region_variant	-	-	-	-	-	-	-	-	-	-	-	-	-	-	-	-	-	-	-	-	-	-	0/1:34:24:0.477	-	-
X	105874722	C	T	Atrx	ENSMUST00000113573.6	c.3511G>A	p.Ala1171Thr	missense_variant	-	0/1:17:5:0.2273
X	106709686	G	C	Gm5127	ENSMUST00000101296.7	c.571G>C	p.Gly191Arg	missense_variant	-	-	-	-	-	-	-	-	-	0/1:53:33:0.355	-	-	-	-	-	-	-	-	-	-	-	-	-	-	-
X	107102666	T	A	P2ry10	ENSMUST00000150494.1	c.398T>A	p.Leu133His	missense_variant	-	-	-	-	-	-	-	-	-	-	-	-	-	-	-	-	-	-	-	-	0/1:37:10:0.243	-	-	-	-
X	111122823	A	T	Cylc1	ENSMUST00000101282.2	c.872A>T	p.Lys291Met	missense_variant	-	-	-	-	-	-	-	-	-	-	-	-	-	-	-	-	-	-	-	-	0/1:27:7:0.226	-	-	-	-
X	111413882	T	C	Rps6ka6	ENSMUST00000065976.10	c.927A>G	p.Pro309Pro	synonymous_variant	-	-	-	0/1:24:6:0.20	-	-	-	-	-	-	-	-	-	-	-	-	-	-	-	-	-	-	-	-	-
X	134205373	G	T	Arl13a	ENSMUST00000064476.4	c.675-8G>T		splice_region_variant&intron_variant	-	0/1:18:5:0.2174
X	141655302	G	T	Col4a5	ENSMUST00000112930.6	c.3604G>T	p.Gly1202*	stop_gained&splice_region_variant	-	-	-	-	-	-	-	-	-	-	-	-	-	-	-	-	-	-	-	-	0/1:392:11:0.024	-	-	-	-
X	147519048	G	T	Lrch2	ENSMUST00000136789.6	c.908C>A	p.Pro303Gln	missense_variant	-	-	-	-	-	-	-	-	-	-	-	-	-	-	-	-	-	0/1:31:5:0.111	-	-	-	-	-	-	-
X	164248146	G	C	Bmx	ENSMUST00000112265.7	c.192C>G	p.Ile64Met	missense_variant	-	-	-	0/1:16:6:0.2727	-	-	-	-	-	-	-	-	-	-	-	-	-	-	-	-	-	-	-	-	-
X	167522136	C	A	Frmpd4	ENSMUST00000112146.6	c.303-1G>T		splice_acceptor_variant&intron_variant	-	0/1:18:5:0.2174
X	57436519	G	T	Gm364	ENSMUST00000114725.2	c.1044+1G>T		splice_donor_variant&intron_variant	-	0/1:17:5:0.2273
X	57436522	A	T	Gm364	ENSMUST00000114725.2	c.1044+4A>T		splice_region_variant&intron_variant	-	0/1:16:5:0.2381
X	69360755	G	T	Aff2	ENSMUST00000033532.6	c.-37G>T		5_prime_UTR_premature_start_codon_gain_variant	0/1:20:7:0.2593	-
X	74353336	T	C	Lage3	ENSMUST00000015433.3	c.192A>G	p.Arg64Arg	synonymous_variant	-	0/1:68:17:0.2
X	75354069	G	T	F8	ENSMUST00000033539.11	c.576C>A	p.Leu192Leu	synonymous_variant	-	-	-	-	-	-	-	-	-	-	-	-	-	-	-	-	-	-	-	-	-	-	0/1:29:9:0.226	-	-
X	81420662	C	A	4930595M18Rik	ENSMUST00000080083.2	c.1438G>T	p.Gly480Trp	missense_variant	-	-	-	-	-	-	-	-	-	-	-	-	-	0/1:112:58:0.305	-	-	-	-	-	-	-	-	-	-	-
X	89405846	C	A	Pet2	ENSMUST00000113960.2	c.676G>T	p.Val226Phe	missense_variant	-	-	-	-	-	-	-	-	0/1:52:5:0.114	-	-	-	-	-	-	-	-	-	-	-	-	-	-	-	-
X	9988613	G	T	Sytl5	ENSMUST00000067529.7	c.1837G>T	p.Glu613*	stop_gained	-	-	-	-	-	-	-	-	-	-	-	-	-	-	-	-	-	-	-	-	-	-	-	0/1:18:6:0.267	-
