# Supplementary material for: Characterization of BRCA1-deficient premalignant tissues and cancers identifies Plekha5 as a tumor metastasis suppressor
Source: Nat Commun. 2020 Sep 25;11:4875. doi: 10.1038/s41467-020-18637-9 (PMC7519681; doi:10.1038/s41467-020-18637-9)
Supplement: Supplementary file 6 — Supplementary Data 3 [file 41467_2020_18637_MOESM6_ESM.xlsx]

## Sheet: mouse bulk
Table S3. CNVs in bulk and singel cells
chromosome	start	end	width	strand	location	VMGB	476MGB	476PT	153PT	153LMT	1867-5L	1949-3L	1949-5R	958-5L	2307-2R	2307-5R	2313-2L	2384-5R	2388-3R	2303-5R	2305-4L	2306-2R	2313-3R	2313-4R	2315-2L	2318-3R	2321-3L	2378-1L	2384-2R	2404-3R
chr1	0	100000	100001	*	chr1.1	0	0	0	0	0	0	0	0	0	0	0	0	0	0	0	0	0	0	0	0	0	0	0	0	0
chr1	100000	200000	100001	*	chr1.2	0	0	0	0	0	0	0	0	0	0	0	0	0	0	0	0	0	0	0	0	0	0	0	0	0
chr1	200000	300000	100001	*	chr1.3	0	0	0	0	0	0	0	0	0	0	0	0	0	0	0	0	0	0	0	0	0	0	0	0	0
chr1	300000	400000	100001	*	chr1.4	0	0	0	0	0	0	0	0	0	0	0	0	0	0	0	0	0	0	0	0	0	0	0	0	0
chr1	400000	500000	100001	*	chr1.5	0	0	0	0	0	0	0	0	0	0	0	0	0	0	0	0	0	0	0	0	0	0	0	0	0
chr1	500000	600000	100001	*	chr1.6	0	0	0	0	0	0	0	0	0	0	0	0	0	0	0	0	0	0	0	0	0	0	0	0	0
chr1	600000	700000	100001	*	chr1.7	0	0	0	0	0	0	0	0	0	0	0	0	0	0	0	0	0	0	0	0	0	0	0	0	0
chr1	700000	800000	100001	*	chr1.8	0	0	0	0	0	0	0	0	0	0	0	0	0	0	0	0	0	0	0	0	0	0	0	0	0
chr1	800000	900000	100001	*	chr1.9	0	0	0	0	0	0	0	0	0	0	0	0	0	0	0	0	0	0	0	0	0	0	0	0	0
chr1	900000	1000000	100001	*	chr1.10	0	0	0	0	0	0	0	0	0	0	0	0	0	0	0	0	0	0	0	0	0	0	0	0	0
chr1	1000000	1100000	100001	*	chr1.11	0	0	0	0	0	0	0	0	0	0	0	0	0	0	0	0	0	0	0	0	0	0	0	0	0
chr1	1100000	1200000	100001	*	chr1.12	0	0	0	0	0	0	0	0	0	0	0	0	0	0	0	0	0	0	0	0	0	0	0	0	0
chr1	1200000	1300000	100001	*	chr1.13	0	0	0	0	0	0	0	0	0	0	0	0	0	0	0	0	0	0	0	0	0	0	0	0	0
chr1	1300000	1400000	100001	*	chr1.14	0	0	0	0	0	0	0	0	0	0	0	0	0	0	0	0	0	0	0	0	0	0	0	0	0
chr1	1400000	1500000	100001	*	chr1.15	0	0	0	0	0	0	0	0	0	0	0	0	0	0	0	0	0	0	0	0	0	0	0	0	0
chr1	1500000	1600000	100001	*	chr1.16	0	0	0	0	0	0	0	0	0	0	0	0	0	0	0	0	0	0	0	0	0	0	0	0	0
chr1	1600000	1700000	100001	*	chr1.17	0	0	0	0	0	0	0	0	0	0	0	0	0	0	0	0	0	0	0	0	0	0	0	0	0
chr1	1700000	1800000	100001	*	chr1.18	0	0	0	0	0	0	0	0	0	0	0	0	0	0	0	0	0	0	0	0	0	0	0	0	0
chr1	1800000	1900000	100001	*	chr1.19	0	0	0	0	0	0	0	0	0	0	0	0	0	0	0	0	0	0	0	0	0	0	0	0	0
chr1	1900000	2000000	100001	*	chr1.20	0	0	0	0	0	0	0	0	0	0	0	0	0	0	0	0	0	0	0	0	0	0	0	0	0
chr1	2000000	2100000	100001	*	chr1.21	0	0	0	0	0	0	0	0	0	0	0	0	0	0	0	0	0	0	0	0	0	0	0	0	0
chr1	2100000	2200000	100001	*	chr1.22	0	0	0	0	0	0	0	0	0	0	0	0	0	0	0	0	0	0	0	0	0	0	0	0	0
chr1	2200000	2300000	100001	*	chr1.23	0	0	0	0	0	0	0	0	0	0	0	0	0	0	0	0	0	0	0	0	0	0	0	0	0
chr1	2300000	2400000	100001	*	chr1.24	0	0	0	0	0	0	0	0	0	0	0	0	0	0	0	0	0	0	0	0	0	0	0	0	0
chr1	2400000	2500000	100001	*	chr1.25	0	0	0	0	0	0	0	0	0	0	0	0	0	0	0	0	0	0	0	0	0	0	0	0	0
chr1	2500000	2600000	100001	*	chr1.26	0	0	0	0	0	0	0	0	0	0	0	0	0	0	0	0	0	0	0	0	0	0	0	0	0
chr1	2600000	2700000	100001	*	chr1.27	0	0	0	0	0	0	0	0	0	0	0	0	0	0	0	0	0	0	0	0	0	0	0	0	0
chr1	2700000	2800000	100001	*	chr1.28	0	0	0	0	0	0	0	0	0	0	0	0	0	0	0	0	0	0	0	0	0	0	0	0	0
chr1	2800000	2900000	100001	*	chr1.29	0	0	0	0	0	0	0	0	0	0	0	0	0	0	0	0	0	0	0	0	0	0	0	0	0
chr1	2900000	3000000	100001	*	chr1.30	0	0	0	0	0	0	0	0	0	0	0	0	0	0	0	0	0	0	0	0	0	0	0	0	0
chr1	3000000	3100000	100001	*	chr1.31	-0.15767	-0.404776	-0.00716828	-0.91332	0.0491302	-0.592403	-0.674016	-0.534333	-0.660241	-0.728659	-1.03368	-0.486341	-0.196142	0.0255862	-0.682529	-0.371601	-0.360002	-0.0375365	-0.231431	-0.614455	0.0848652	0.24325	-0.114658	-0.22624	-0.659516
chr1	3100000	3200000	100001	*	chr1.32	-0.15767	-0.404776	-0.00716828	-0.91332	0.0491302	-0.592403	-0.674016	-0.534333	-0.660241	-0.728659	-1.03368	-0.486341	-0.196142	0.0255862	-0.682529	-0.371601	-0.360002	-0.0375365	-0.231431	-0.614455	0.0848652	0.24325	-0.114658	-0.22624	-0.659516
chr1	3200000	3300000	100001	*	chr1.33	-0.15767	-0.404776	-0.00716828	-0.91332	0.0491302	-0.592403	-0.674016	-0.534333	-0.660241	-0.728659	-1.03368	-0.486341	-0.196142	0.0255862	-0.682529	-0.371601	-0.360002	-0.0375365	-0.231431	-0.614455	0.0848652	0.24325	-0.114658	-0.22624	-0.659516
chr1	3300000	3400000	100001	*	chr1.34	-0.15767	-0.404776	-0.00716828	-0.91332	0.0491302	-0.592403	-0.674016	-0.534333	-0.660241	-0.728659	-1.03368	-0.486341	-0.196142	0.0255862	-0.682529	-0.371601	-0.360002	-0.0375365	-0.231431	-0.614455	0.0848652	0.24325	-0.114658	-0.22624	-0.659516
chr1	3400000	3500000	100001	*	chr1.35	-0.15767	-0.404776	-0.00716828	-0.91332	0.0491302	-0.592403	-0.674016	-0.534333	-0.660241	-0.728659	-1.03368	-0.486341	-0.196142	0.0255862	-0.682529	-0.371601	-0.360002	-0.0375365	-0.231431	-0.614455	0.0848652	0.24325	-0.114658	-0.22624	-0.659516
chr1	3500000	3600000	100001	*	chr1.36	-0.15767	-0.404776	-0.00716828	-0.91332	0.0491302	-0.592403	-0.674016	-0.534333	-0.660241	-0.728659	-1.03368	-0.486341	-0.196142	0.0255862	-0.682529	-0.371601	-0.360002	-0.0375365	-0.231431	-0.614455	0.0848652	0.24325	-0.114658	-0.22624	-0.659516
chr1	3600000	3700000	100001	*	chr1.37	-0.15767	-0.404776	-0.00716828	-0.91332	0.0491302	-0.592403	-0.674016	-0.534333	-0.660241	-0.728659	-1.03368	-0.486341	-0.196142	0.0255862	-0.682529	-0.371601	-0.360002	-0.0375365	-0.231431	-0.614455	0.0848652	0.24325	-0.114658	-0.22624	-0.659516
chr1	3700000	3800000	100001	*	chr1.38	-0.15767	-0.404776	-0.00716828	-0.91332	0.0491302	-0.592403	-0.674016	-0.534333	-0.660241	-0.728659	-1.03368	-0.486341	-0.196142	0.0255862	-0.682529	-0.371601	-0.360002	-0.0375365	-0.231431	-0.614455	0.0848652	0.24325	-0.114658	-0.22624	-0.659516
chr1	3800000	3900000	100001	*	chr1.39	-0.15767	-0.404776	-0.00716828	-0.91332	0.0491302	-0.592403	-0.674016	-0.534333	-0.660241	-0.728659	-1.03368	-0.486341	-0.196142	0.0255862	-0.682529	-0.371601	-0.360002	-0.0375365	-0.231431	-0.614455	0.0848652	0.24325	-0.114658	-0.22624	-0.659516
chr1	3900000	4000000	100001	*	chr1.40	-0.15767	-0.404776	-0.00716828	-0.91332	0.0491302	-0.592403	-0.674016	-0.534333	-0.660241	-0.728659	-1.03368	-0.486341	-0.196142	0.0255862	-0.682529	-0.371601	-0.360002	-0.0375365	-0.231431	-0.614455	0.0848652	0.24325	-0.114658	-0.22624	-0.659516
chr1	4000000	4100000	100001	*	chr1.41	-0.15767	-0.404776	-0.00716828	-0.91332	0.0491302	-0.592403	-0.674016	-0.534333	-0.660241	-0.728659	-1.03368	-0.486341	-0.196142	0.0255862	-0.682529	-0.371601	-0.360002	-0.0375365	-0.231431	-0.614455	0.0848652	0.24325	-0.114658	-0.22624	-0.659516
chr1	4100000	4200000	100001	*	chr1.42	-0.15767	-0.404776	-0.00716828	-0.91332	0.0491302	-0.592403	-0.674016	-0.534333	-0.660241	-0.728659	-1.03368	-0.486341	-0.196142	0.0255862	-0.682529	-0.371601	-0.360002	-0.0375365	-0.231431	-0.614455	0.0848652	0.24325	-0.114658	-0.22624	-0.659516
chr1	4200000	4300000	100001	*	chr1.43	-0.15767	-0.404776	-0.00716828	-0.91332	0.0491302	-0.592403	-0.674016	-0.534333	-0.660241	-0.728659	-1.03368	-0.486341	-0.196142	0.0255862	-0.682529	-0.371601	-0.360002	-0.0375365	-0.231431	-0.614455	0.0848652	0.24325	-0.114658	-0.22624	-0.659516
chr1	4300000	4400000	100001	*	chr1.44	-0.15767	-0.404776	-0.00716828	-0.91332	0.0491302	-0.592403	-0.674016	-0.534333	-0.660241	-0.728659	-1.03368	-0.486341	-0.196142	0.0255862	-0.682529	-0.371601	-0.360002	-0.0375365	-0.231431	-0.614455	0.0848652	0.24325	-0.114658	-0.22624	-0.659516
chr1	4400000	4500000	100001	*	chr1.45	-0.15767	-0.404776	-0.00716828	-0.91332	0.0491302	-0.592403	-0.674016	-0.534333	-0.660241	-0.728659	-1.03368	-0.486341	-0.196142	0.0255862	-0.682529	-0.371601	-0.360002	-0.0375365	-0.231431	-0.614455	0.0848652	0.24325	-0.114658	-0.22624	-0.659516
chr1	4500000	4600000	100001	*	chr1.46	-0.15767	-0.404776	-0.00716828	-0.91332	0.0491302	-0.592403	-0.674016	-0.534333	-0.660241	-0.728659	-1.03368	-0.486341	-0.196142	0.0255862	-0.682529	-0.371601	-0.360002	-0.0375365	-0.231431	-0.614455	0.0848652	0.24325	-0.114658	-0.22624	-0.659516
chr1	4600000	4700000	100001	*	chr1.47	-0.15767	-0.404776	-0.00716828	-0.91332	0.0491302	-0.592403	-0.674016	-0.534333	-0.660241	-0.728659	-1.03368	-0.486341	-0.196142	0.0255862	-0.682529	-0.371601	-0.360002	-0.0375365	-0.231431	-0.614455	0.0848652	0.24325	-0.114658	-0.22624	-0.659516
chr1	4700000	4800000	100001	*	chr1.48	-0.15767	-0.404776	-0.00716828	-0.91332	0.0491302	-0.592403	-0.674016	-0.534333	-0.660241	-0.728659	-1.03368	-0.486341	-0.196142	0.0255862	-0.682529	-0.371601	-0.360002	-0.0375365	-0.231431	-0.614455	0.0848652	0.24325	-0.114658	-0.22624	-0.659516
chr1	4800000	4900000	100001	*	chr1.49	-0.15767	-0.404776	-0.00716828	-0.91332	0.0491302	-0.592403	-0.674016	-0.534333	-0.660241	-0.728659	-1.03368	-0.486341	-0.196142	0.0255862	-0.682529	-0.371601	-0.360002	-0.0375365	-0.231431	-0.614455	0.0848652	0.24325	-0.114658	-0.22624	-0.659516
chr1	4900000	5000000	100001	*	chr1.50	-0.15767	-0.404776	-0.00716828	-0.91332	0.0491302	-0.592403	-0.674016	-0.534333	-0.660241	-0.728659	-1.03368	-0.486341	-0.196142	0.0255862	-0.682529	-0.371601	-0.360002	-0.0375365	-0.231431	-0.614455	0.0848652	0.24325	-0.114658	-0.22624	-0.659516
chr1	5000000	5100000	100001	*	chr1.51	-0.15767	-0.404776	-0.00716828	-0.91332	0.0491302	-0.592403	-0.674016	-0.534333	-0.660241	-0.728659	-1.03368	-0.486341	-0.196142	0.0255862	-0.682529	-0.371601	-0.360002	-0.0375365	-0.231431	-0.614455	0.0848652	0.24325	-0.114658	-0.22624	-0.659516
chr1	5100000	5200000	100001	*	chr1.52	-0.15767	-0.404776	-0.00716828	-0.91332	0.0491302	-0.592403	-0.674016	-0.534333	-0.660241	-0.728659	-1.03368	-0.486341	-0.196142	0.0255862	-0.682529	-0.371601	-0.360002	-0.0375365	-0.231431	-0.614455	0.0848652	0.24325	-0.114658	-0.22624	-0.659516
chr1	5200000	5300000	100001	*	chr1.53	-0.15767	-0.404776	-0.00716828	-0.91332	0.0491302	-0.592403	-0.674016	-0.534333	-0.660241	-0.728659	-1.03368	-0.486341	-0.196142	0.0255862	-0.682529	-0.371601	-0.360002	-0.0375365	-0.231431	-0.614455	0.0848652	0.24325	-0.114658	-0.22624	-0.659516
chr1	5300000	5400000	100001	*	chr1.54	-0.15767	-0.404776	-0.00716828	-0.91332	0.0491302	-0.592403	-0.674016	-0.534333	-0.660241	-0.728659	-1.03368	-0.486341	-0.196142	0.0255862	-0.682529	-0.371601	-0.360002	-0.0375365	-0.231431	-0.614455	0.0848652	0.24325	-0.114658	-0.22624	-0.659516
chr1	5400000	5500000	100001	*	chr1.55	-0.15767	-0.404776	-0.00716828	-0.91332	0.0491302	-0.592403	-0.674016	-0.534333	-0.660241	-0.728659	-1.03368	-0.486341	-0.196142	0.0255862	-0.682529	-0.371601	-0.360002	-0.0375365	-0.231431	-0.614455	0.0848652	0.24325	-0.114658	-0.22624	-0.659516
chr1	5500000	5600000	100001	*	chr1.56	-0.15767	-0.404776	-0.00716828	-0.91332	0.0491302	-0.592403	-0.674016	-0.534333	-0.660241	-0.728659	-1.03368	-0.486341	-0.196142	0.0255862	-0.682529	-0.371601	-0.360002	-0.0375365	-0.231431	-0.614455	0.0848652	0.24325	-0.114658	-0.22624	-0.659516
chr1	5600000	5700000	100001	*	chr1.57	-0.15767	-0.404776	-0.00716828	-0.91332	0.0491302	-0.592403	-0.674016	-0.534333	-0.660241	-0.728659	-1.03368	-0.486341	-0.196142	0.0255862	-0.682529	-0.371601	-0.360002	-0.0375365	-0.231431	-0.614455	0.0848652	0.24325	-0.114658	-0.22624	-0.659516
chr1	5700000	5800000	100001	*	chr1.58	-0.15767	-0.404776	-0.00716828	-0.91332	0.0491302	-0.592403	-0.674016	-0.534333	-0.660241	-0.728659	-1.03368	-0.486341	-0.196142	0.0255862	-0.682529	-0.371601	-0.360002	-0.0375365	-0.231431	-0.614455	0.0848652	0.24325	-0.114658	-0.22624	-0.659516
chr1	5800000	5900000	100001	*	chr1.59	-0.15767	-0.404776	-0.00716828	-0.91332	0.0491302	-0.592403	-0.674016	-0.534333	-0.660241	-0.728659	-1.03368	-0.486341	-0.196142	0.0255862	-0.682529	-0.371601	-0.360002	-0.0375365	-0.231431	-0.614455	0.0848652	0.24325	-0.114658	-0.22624	-0.659516
chr1	5900000	6000000	100001	*	chr1.60	-0.15767	-0.404776	-0.00716828	-0.91332	0.0491302	-0.592403	-0.674016	-0.534333	-0.660241	-0.728659	-1.03368	-0.486341	-0.196142	0.0255862	-0.682529	-0.371601	-0.360002	-0.0375365	-0.231431	-0.614455	0.0848652	0.24325	-0.114658	-0.22624	-0.659516
chr1	6000000	6100000	100001	*	chr1.61	-0.15767	-0.404776	-0.00716828	-0.91332	0.0491302	-0.592403	-0.674016	-0.534333	-0.660241	-0.728659	-1.03368	-0.486341	-0.196142	0.0255862	-0.682529	-0.371601	-0.360002	-0.0375365	-0.231431	-0.614455	0.0848652	0.24325	-0.114658	-0.22624	-0.659516
chr1	6100000	6200000	100001	*	chr1.62	-0.15767	-0.404776	-0.00716828	-0.91332	0.0491302	-0.592403	-0.674016	-0.534333	-0.660241	-0.728659	-1.03368	-0.486341	-0.196142	0.0255862	-0.682529	-0.371601	-0.360002	-0.0375365	-0.231431	-0.614455	0.0848652	0.24325	-0.114658	-0.22624	-0.659516
chr1	6200000	6300000	100001	*	chr1.63	-0.15767	-0.404776	-0.00716828	-0.91332	0.0491302	-0.592403	-0.674016	-0.534333	-0.660241	-0.728659	-1.03368	-0.486341	-0.196142	0.0255862	-0.682529	-0.371601	-0.360002	-0.0375365	-0.231431	-0.614455	0.0848652	0.24325	-0.114658	-0.22624	-0.659516
chr1	6300000	6400000	100001	*	chr1.64	-0.15767	-0.404776	-0.00716828	-0.91332	0.0491302	-0.592403	-0.674016	-0.534333	-0.660241	-0.728659	-1.03368	-0.486341	-0.196142	0.0255862	-0.682529	-0.371601	-0.360002	-0.0375365	-0.231431	-0.614455	0.0848652	0.24325	-0.114658	-0.22624	-0.659516
chr1	6400000	6500000	100001	*	chr1.65	-0.15767	-0.404776	-0.00716828	-0.91332	0.0491302	-0.592403	-0.674016	-0.534333	-0.660241	-0.728659	-1.03368	-0.486341	-0.196142	0.0255862	-0.682529	-0.371601	-0.360002	-0.0375365	-0.231431	-0.614455	0.0848652	0.24325	-0.114658	-0.22624	-0.659516
chr1	6500000	6600000	100001	*	chr1.66	-0.15767	-0.404776	-0.00716828	-0.91332	0.0491302	-0.592403	-0.674016	-0.534333	-0.660241	-0.728659	-1.03368	-0.486341	-0.196142	0.0255862	-0.682529	-0.371601	-0.360002	-0.0375365	-0.231431	-0.614455	0.0848652	0.24325	-0.114658	-0.22624	-0.659516
chr1	6600000	6700000	100001	*	chr1.67	-0.15767	-0.404776	-0.00716828	-0.91332	0.0491302	-0.592403	-0.674016	-0.534333	-0.660241	-0.728659	-1.03368	-0.486341	-0.196142	0.0255862	-0.682529	-0.371601	-0.360002	-0.0375365	-0.231431	-0.614455	0.0848652	0.24325	-0.114658	-0.22624	-0.659516
chr1	6700000	6800000	100001	*	chr1.68	-0.15767	-0.404776	-0.00716828	-0.91332	0.0491302	-0.592403	-0.674016	-0.534333	-0.660241	-0.728659	-1.03368	-0.486341	-0.196142	0.0255862	-0.682529	-0.371601	-0.360002	-0.0375365	-0.231431	-0.614455	0.0848652	0.24325	-0.114658	-0.22624	-0.659516
chr1	6800000	6900000	100001	*	chr1.69	-0.15767	-0.404776	-0.00716828	-0.91332	0.0491302	-0.592403	-0.674016	-0.534333	-0.660241	-0.728659	-1.03368	-0.486341	-0.196142	0.0255862	-0.682529	-0.371601	-0.360002	-0.0375365	-0.231431	-0.614455	0.0848652	0.24325	-0.114658	-0.22624	-0.659516
chr1	6900000	7000000	100001	*	chr1.70	-0.15767	-0.404776	-0.00716828	-0.91332	0.0491302	-0.592403	-0.674016	-0.534333	-0.660241	-0.728659	-1.03368	-0.486341	-0.196142	0.0255862	-0.682529	-0.371601	-0.360002	-0.0375365	-0.231431	-0.614455	0.0848652	0.24325	-0.114658	-0.22624	-0.659516
chr1	7000000	7100000	100001	*	chr1.71	-0.15767	-0.404776	-0.00716828	-0.91332	0.0491302	-0.592403	-0.674016	-0.534333	-0.660241	-0.728659	-1.03368	-0.486341	-0.196142	0.0255862	-0.682529	-0.371601	-0.360002	-0.0375365	-0.231431	-0.614455	0.0848652	0.24325	-0.114658	-0.22624	-0.659516
chr1	7100000	7200000	100001	*	chr1.72	-0.15767	-0.404776	-0.00716828	-0.91332	0.0491302	-0.592403	-0.674016	-0.534333	-0.660241	-0.728659	-1.03368	-0.486341	-0.196142	0.0255862	-0.682529	-0.371601	-0.360002	-0.0375365	-0.231431	-0.614455	0.0848652	0.24325	-0.114658	-0.22624	-0.659516
chr1	7200000	7300000	100001	*	chr1.73	-0.15767	-0.404776	-0.00716828	-0.91332	0.0491302	-0.592403	-0.674016	-0.534333	-0.660241	-0.728659	-1.03368	-0.486341	-0.196142	0.0255862	-0.682529	-0.371601	-0.360002	-0.0375365	-0.231431	-0.614455	0.0848652	0.24325	-0.114658	-0.22624	-0.659516
chr1	7300000	7400000	100001	*	chr1.74	-0.15767	-0.404776	-0.00716828	-0.91332	0.0491302	-0.592403	-0.674016	-0.534333	-0.660241	-0.728659	-1.03368	-0.486341	-0.196142	0.0255862	-0.682529	-0.371601	-0.360002	-0.0375365	-0.231431	-0.614455	0.0848652	0.24325	-0.114658	-0.22624	-0.659516
chr1	7400000	7500000	100001	*	chr1.75	-0.15767	-0.404776	-0.00716828	-0.91332	0.0491302	-0.592403	-0.674016	-0.534333	-0.660241	-0.728659	-1.03368	-0.486341	-0.196142	0.0255862	-0.682529	-0.371601	-0.360002	-0.0375365	-0.231431	-0.614455	0.0848652	0.24325	-0.114658	-0.22624	-0.659516
chr1	7500000	7600000	100001	*	chr1.76	-0.15767	-0.404776	-0.00716828	-0.91332	0.0491302	-0.592403	-0.674016	-0.534333	-0.660241	-0.728659	-1.03368	-0.486341	-0.196142	0.0255862	-0.682529	-0.371601	-0.360002	-0.0375365	-0.231431	-0.614455	0.0848652	0.24325	-0.114658	-0.22624	-0.659516
chr1	7600000	7700000	100001	*	chr1.77	-0.15767	-0.404776	-0.00716828	-0.91332	0.0491302	-0.592403	-0.674016	-0.534333	-0.660241	-0.728659	-1.03368	-0.486341	-0.196142	0.0255862	-0.682529	-0.371601	-0.360002	-0.0375365	-0.231431	-0.614455	0.0848652	0.24325	-0.114658	-0.22624	-0.659516
chr1	7700000	7800000	100001	*	chr1.78	-0.15767	-0.404776	-0.00716828	-0.91332	0.0491302	-0.592403	-0.674016	-0.534333	-0.660241	-0.728659	-1.03368	-0.486341	-0.196142	0.0255862	-0.682529	-0.371601	-0.360002	-0.0375365	-0.231431	-0.614455	0.0848652	0.24325	-0.114658	-0.22624	-0.659516
chr1	7800000	7900000	100001	*	chr1.79	-0.15767	-0.404776	-0.00716828	-0.91332	0.0491302	-0.592403	-0.674016	-0.534333	-0.660241	-0.728659	-1.03368	-0.486341	-0.196142	0.0255862	-0.682529	-0.371601	-0.360002	-0.0375365	-0.231431	-0.614455	0.0848652	0.24325	-0.114658	-0.22624	-0.659516
chr1	7900000	8000000	100001	*	chr1.80	-0.15767	-0.404776	-0.00716828	-0.91332	0.0491302	-0.592403	-0.674016	-0.534333	-0.660241	-0.728659	-1.03368	-0.486341	-0.196142	0.0255862	-0.682529	-0.371601	-0.360002	-0.0375365	-0.231431	-0.614455	0.0848652	0.24325	-0.114658	-0.22624	-0.659516
chr1	8000000	8100000	100001	*	chr1.81	-0.15767	-0.404776	-0.00716828	-0.91332	0.0491302	-0.592403	-0.674016	-0.534333	-0.660241	-0.728659	-1.03368	-0.486341	-0.196142	0.0255862	-0.682529	-0.371601	-0.360002	-0.0375365	-0.231431	-0.614455	0.0848652	0.24325	-0.114658	-0.22624	-0.659516
chr1	8100000	8200000	100001	*	chr1.82	-0.15767	-0.404776	-0.00716828	-0.91332	0.0491302	-0.592403	-0.674016	-0.534333	-0.660241	-0.728659	-1.03368	-0.486341	-0.196142	0.0255862	-0.682529	-0.371601	-0.360002	-0.0375365	-0.231431	-0.614455	0.0848652	0.24325	-0.114658	-0.22624	-0.659516
chr1	8200000	8300000	100001	*	chr1.83	-0.15767	-0.404776	-0.00716828	-0.91332	0.0491302	-0.592403	-0.674016	-0.534333	-0.660241	-0.728659	-1.03368	-0.486341	-0.196142	0.0255862	-0.682529	-0.371601	-0.360002	-0.0375365	-0.231431	-0.614455	0.0848652	0.24325	-0.114658	-0.22624	-0.659516
chr1	8300000	8400000	100001	*	chr1.84	-0.15767	-0.404776	-0.00716828	-0.91332	0.0491302	-0.592403	-0.674016	-0.534333	-0.660241	-0.728659	-1.03368	-0.486341	-0.196142	0.0255862	-0.682529	-0.371601	-0.360002	-0.0375365	-0.231431	-0.614455	0.0848652	0.24325	-0.114658	-0.22624	-0.659516
chr1	8400000	8500000	100001	*	chr1.85	-0.15767	-0.404776	-0.00716828	-0.91332	0.0491302	-0.592403	-0.674016	-0.534333	-0.660241	-0.728659	-1.03368	-0.486341	-0.196142	0.0255862	-0.682529	-0.371601	-0.360002	-0.0375365	-0.231431	-0.614455	0.0848652	0.24325	-0.114658	-0.22624	-0.659516
chr1	8500000	8600000	100001	*	chr1.86	-0.15767	-0.404776	-0.00716828	-0.91332	0.0491302	-0.592403	-0.674016	-0.534333	-0.660241	-0.728659	-1.03368	-0.486341	-0.196142	0.0255862	-0.682529	-0.371601	-0.360002	-0.0375365	-0.231431	-0.614455	0.0848652	0.24325	-0.114658	-0.22624	-0.659516
chr1	8600000	8700000	100001	*	chr1.87	-0.15767	-0.404776	-0.00716828	-0.91332	0.0491302	-0.592403	-0.674016	-0.534333	-0.660241	-0.728659	-1.03368	-0.486341	-0.196142	0.0255862	-0.682529	-0.371601	-0.360002	-0.0375365	-0.231431	-0.614455	0.0848652	0.24325	-0.114658	-0.22624	-0.659516
chr1	8700000	8800000	100001	*	chr1.88	-0.15767	-0.404776	-0.00716828	-0.91332	0.0491302	-0.592403	-0.674016	-0.534333	-0.660241	-0.728659	-1.03368	-0.486341	-0.196142	0.0255862	-0.682529	-0.371601	-0.360002	-0.0375365	-0.231431	-0.614455	0.0848652	0.24325	-0.114658	-0.22624	-0.659516
chr1	8800000	8900000	100001	*	chr1.89	-0.15767	-0.404776	-0.00716828	-0.91332	0.0491302	-0.592403	-0.674016	-0.534333	-0.660241	-0.728659	-1.03368	-0.486341	-0.196142	0.0255862	-0.682529	-0.371601	-0.360002	-0.0375365	-0.231431	-0.614455	0.0848652	0.24325	-0.114658	-0.22624	-0.659516
chr1	8900000	9000000	100001	*	chr1.90	-0.15767	-0.404776	-0.00716828	-0.91332	0.0491302	-0.592403	-0.674016	-0.534333	-0.660241	-0.728659	-1.03368	-0.486341	-0.196142	0.0255862	-0.682529	-0.371601	-0.360002	-0.0375365	-0.231431	-0.614455	0.0848652	0.24325	-0.114658	-0.22624	-0.659516
chr1	9000000	9100000	100001	*	chr1.91	-0.15767	-0.404776	-0.00716828	-0.91332	0.0491302	-0.592403	-0.674016	-0.534333	-0.660241	-0.728659	-1.03368	-0.486341	-0.196142	0.0255862	-0.682529	-0.371601	-0.360002	-0.0375365	-0.231431	-0.614455	0.0848652	0.24325	-0.114658	-0.22624	-0.659516
chr1	9100000	9200000	100001	*	chr1.92	-0.15767	-0.404776	-0.00716828	-0.91332	0.0491302	-0.592403	-0.674016	-0.534333	-0.660241	-0.728659	-1.03368	-0.486341	-0.196142	0.0255862	-0.682529	-0.371601	-0.360002	-0.0375365	-0.231431	-0.614455	0.0848652	0.24325	-0.114658	-0.22624	-0.659516
chr1	9200000	9300000	100001	*	chr1.93	-0.15767	-0.404776	-0.00716828	-0.91332	0.0491302	-0.592403	-0.674016	-0.534333	-0.660241	-0.728659	-1.03368	-0.486341	-0.196142	0.0255862	-0.682529	-0.371601	-0.360002	-0.0375365	-0.231431	-0.614455	0.0848652	0.24325	-0.114658	-0.22624	-0.659516
chr1	9300000	9400000	100001	*	chr1.94	-0.15767	-0.404776	-0.00716828	-0.91332	0.0491302	-0.592403	-0.674016	-0.534333	-0.660241	-0.728659	-1.03368	-0.486341	-0.196142	0.0255862	-0.682529	-0.371601	-0.360002	-0.0375365	-0.231431	-0.614455	0.0848652	0.24325	-0.114658	-0.22624	-0.659516
chr1	9400000	9500000	100001	*	chr1.95	-0.15767	-0.404776	-0.00716828	-0.91332	0.0491302	-0.592403	-0.674016	-0.534333	-0.660241	-0.728659	-1.03368	-0.486341	-0.196142	0.0255862	-0.682529	-0.371601	-0.360002	-0.0375365	-0.231431	-0.614455	0.0848652	0.24325	-0.114658	-0.22624	-0.659516
chr1	9500000	9600000	100001	*	chr1.96	-0.15767	-0.404776	-0.00716828	-0.91332	0.0491302	-0.592403	-0.674016	-0.534333	-0.660241	-0.728659	-1.03368	-0.486341	-0.196142	0.0255862	-0.682529	-0.371601	-0.360002	-0.0375365	-0.231431	-0.614455	0.0848652	0.24325	-0.114658	-0.22624	-0.659516
chr1	9600000	9700000	100001	*	chr1.97	-0.15767	-0.404776	-0.00716828	-0.91332	0.0491302	-0.592403	-0.674016	-0.534333	-0.660241	-0.728659	-1.03368	-0.486341	-0.196142	0.0255862	-0.682529	-0.371601	-0.360002	-0.0375365	-0.231431	-0.614455	0.0848652	0.24325	-0.114658	-0.22624	-0.659516
chr1	9700000	9800000	100001	*	chr1.98	-0.15767	-0.404776	-0.00716828	-0.91332	0.0491302	-0.592403	-0.674016	-0.534333	-0.660241	-0.728659	-1.03368	-0.486341	-0.196142	0.0255862	-0.682529	-0.371601	-0.360002	-0.0375365	-0.231431	-0.614455	0.0848652	0.24325	-0.114658	-0.22624	-0.659516
chr1	9800000	9900000	100001	*	chr1.99	-0.15767	-0.404776	-0.00716828	-0.91332	0.0491302	-0.592403	-0.674016	-0.534333	-0.660241	-0.728659	-1.03368	-0.486341	-0.196142	0.0255862	-0.682529	-0.371601	-0.360002	-0.0375365	-0.231431	-0.614455	0.0848652	0.24325	-0.114658	-0.22624	-0.659516
chr1	9900000	10000000	100001	*	chr1.100	-0.15767	-0.404776	-0.00716828	-0.91332	0.0491302	-0.592403	-0.674016	-0.534333	-0.660241	-0.728659	-1.03368	-0.486341	-0.196142	0.0255862	-0.682529	-0.371601	-0.360002	-0.0375365	-0.231431	-0.614455	0.0848652	0.24325	-0.114658	-0.22624	-0.659516
chr1	10000000	10100000	100001	*	chr1.101	-0.15767	-0.404776	-0.00716828	-0.91332	0.0491302	-0.592403	-0.674016	-0.534333	-0.660241	-0.728659	-1.03368	-0.486341	-0.196142	0.0255862	-0.682529	-0.371601	-0.360002	-0.0375365	-0.231431	-0.614455	0.0848652	0.24325	-0.114658	-0.22624	-0.659516
chr1	10100000	10200000	100001	*	chr1.102	-0.15767	-0.404776	-0.00716828	-0.91332	0.0491302	-0.592403	-0.674016	-0.534333	-0.660241	-0.728659	-1.03368	-0.486341	-0.196142	0.0255862	-0.682529	-0.371601	-0.360002	-0.0375365	-0.231431	-0.614455	0.0848652	0.24325	-0.114658	-0.22624	-0.659516
chr1	10200000	10300000	100001	*	chr1.103	-0.15767	-0.404776	-0.00716828	-0.91332	0.0491302	-0.592403	-0.674016	-0.534333	-0.660241	-0.728659	-1.03368	-0.486341	-0.196142	0.0255862	-0.682529	-0.371601	-0.360002	-0.0375365	-0.231431	-0.614455	0.0848652	0.24325	-0.114658	-0.22624	-0.659516
chr1	10300000	10400000	100001	*	chr1.104	-0.15767	-0.404776	-0.00716828	-0.91332	0.0491302	-0.592403	-0.674016	-0.534333	-0.660241	-0.728659	-1.03368	-0.486341	-0.196142	0.0255862	-0.682529	-0.371601	-0.360002	-0.0375365	-0.231431	-0.614455	0.0848652	0.24325	-0.114658	-0.22624	-0.659516
chr1	10400000	10500000	100001	*	chr1.105	-0.15767	-0.404776	-0.00716828	-0.91332	0.0491302	-0.592403	-0.674016	-0.534333	-0.660241	-0.728659	-1.03368	-0.486341	-0.196142	0.0255862	-0.682529	-0.371601	-0.360002	-0.0375365	-0.231431	-0.614455	0.0848652	0.24325	-0.114658	-0.22624	-0.659516
chr1	10500000	10600000	100001	*	chr1.106	-0.15767	-0.404776	-0.00716828	-0.91332	0.0491302	-0.592403	-0.674016	-0.534333	-0.660241	-0.728659	-1.03368	-0.486341	-0.196142	0.0255862	-0.682529	-0.371601	-0.360002	-0.0375365	-0.231431	-0.614455	0.0848652	0.24325	-0.114658	-0.22624	-0.659516
chr1	10600000	10700000	100001	*	chr1.107	-0.15767	-0.404776	-0.00716828	-0.91332	0.0491302	-0.592403	-0.674016	-0.534333	-0.660241	-0.728659	-1.03368	-0.486341	-0.196142	0.0255862	-0.682529	-0.371601	-0.360002	-0.0375365	-0.231431	-0.614455	0.0848652	0.24325	-0.114658	-0.22624	-0.659516
chr1	10700000	10800000	100001	*	chr1.108	-0.15767	-0.404776	-0.00716828	-0.91332	0.0491302	-0.592403	-0.674016	-0.534333	-0.660241	-0.728659	-1.03368	-0.486341	-0.196142	0.0255862	-0.682529	-0.371601	-0.360002	-0.0375365	-0.231431	-0.614455	0.0848652	0.24325	-0.114658	-0.22624	-0.659516
chr1	10800000	10900000	100001	*	chr1.109	-0.15767	-0.404776	-0.00716828	-0.91332	0.0491302	-0.592403	-0.674016	-0.534333	-0.660241	-0.728659	-1.03368	-0.486341	-0.196142	0.0255862	-0.682529	-0.371601	-0.360002	-0.0375365	-0.231431	-0.614455	0.0848652	0.24325	-0.114658	-0.22624	-0.659516
chr1	10900000	11000000	100001	*	chr1.110	-0.15767	-0.404776	-0.00716828	-0.91332	0.0491302	-0.592403	-0.674016	-0.534333	-0.660241	-0.728659	-1.03368	-0.486341	-0.196142	0.0255862	-0.682529	-0.371601	-0.360002	-0.0375365	-0.231431	-0.614455	0.0848652	0.24325	-0.114658	-0.22624	-0.659516
chr1	11000000	11100000	100001	*	chr1.111	-0.15767	-0.404776	-0.00716828	-0.91332	0.0491302	-0.592403	-0.674016	-0.534333	-0.660241	-0.728659	-1.03368	-0.486341	-0.196142	0.0255862	-0.682529	-0.371601	-0.360002	-0.0375365	-0.231431	-0.614455	0.0848652	0.24325	-0.114658	-0.22624	-0.659516
chr1	11100000	11200000	100001	*	chr1.112	-0.15767	-0.404776	-0.00716828	-0.91332	0.0491302	-0.592403	-0.674016	-0.534333	-0.660241	-0.728659	-1.03368	-0.486341	-0.196142	0.0255862	-0.682529	-0.371601	-0.360002	-0.0375365	-0.231431	-0.614455	0.0848652	0.24325	-0.114658	-0.22624	-0.659516
chr1	11200000	11300000	100001	*	chr1.113	-0.15767	-0.404776	-0.00716828	-0.91332	0.0491302	-0.592403	-0.674016	-0.534333	-0.660241	-0.728659	-1.03368	-0.486341	-0.196142	0.0255862	-0.682529	-0.371601	-0.360002	-0.0375365	-0.231431	-0.614455	0.0848652	0.24325	-0.114658	-0.22624	-0.659516
chr1	11300000	11400000	100001	*	chr1.114	-0.15767	-0.404776	-0.00716828	-0.91332	0.0491302	-0.592403	-0.674016	-0.534333	-0.660241	-0.728659	-1.03368	-0.486341	-0.196142	0.0255862	-0.682529	-0.371601	-0.360002	-0.0375365	-0.231431	-0.614455	0.0848652	0.24325	-0.114658	-0.22624	-0.659516
chr1	11400000	11500000	100001	*	chr1.115	-0.15767	-0.404776	-0.00716828	-0.91332	0.0491302	-0.592403	-0.674016	-0.534333	-0.660241	-0.728659	-1.03368	-0.486341	-0.196142	0.0255862	-0.682529	-0.371601	-0.360002	-0.0375365	-0.231431	-0.614455	0.0848652	0.24325	-0.114658	-0.22624	-0.659516
chr1	11500000	11600000	100001	*	chr1.116	-0.15767	-0.404776	-0.00716828	-0.91332	0.0491302	-0.592403	-0.674016	-0.534333	-0.660241	-0.728659	-1.03368	-0.486341	-0.196142	0.0255862	-0.682529	-0.371601	-0.360002	-0.0375365	-0.231431	-0.614455	0.0848652	0.24325	-0.114658	-0.22624	-0.659516
chr1	11600000	11700000	100001	*	chr1.117	-0.15767	-0.404776	-0.00716828	-0.91332	0.0491302	-0.592403	-0.674016	-0.534333	-0.660241	-0.728659	-1.03368	-0.486341	-0.196142	0.0255862	-0.682529	-0.371601	-0.360002	-0.0375365	-0.231431	-0.614455	0.0848652	0.24325	-0.114658	-0.22624	-0.659516
chr1	11700000	11800000	100001	*	chr1.118	-0.15767	-0.404776	-0.00716828	-0.91332	0.0491302	-0.592403	-0.674016	-0.534333	-0.660241	-0.728659	-1.03368	-0.486341	-0.196142	0.0255862	-0.682529	-0.371601	-0.360002	-0.0375365	-0.231431	-0.614455	0.0848652	0.24325	-0.114658	-0.22624	-0.659516
chr1	11800000	11900000	100001	*	chr1.119	-0.15767	-0.404776	-0.00716828	-0.91332	0.0491302	-0.592403	-0.674016	-0.534333	-0.660241	-0.728659	-1.03368	-0.486341	-0.196142	0.0255862	-0.682529	-0.371601	-0.360002	-0.0375365	-0.231431	-0.614455	0.0848652	0.24325	-0.114658	-0.22624	-0.659516
chr1	11900000	12000000	100001	*	chr1.120	-0.15767	-0.404776	-0.00716828	-0.91332	0.0491302	-0.592403	-0.674016	-0.534333	-0.660241	-0.728659	-1.03368	-0.486341	-0.196142	0.0255862	-0.682529	-0.371601	-0.360002	-0.0375365	-0.231431	-0.614455	0.0848652	0.24325	-0.114658	-0.22624	-0.659516
chr1	12000000	12100000	100001	*	chr1.121	-0.15767	-0.404776	-0.00716828	-0.91332	0.0491302	-0.592403	-0.674016	-0.534333	-0.660241	-0.728659	-1.03368	-0.486341	-0.196142	0.0255862	-0.682529	-0.371601	-0.360002	-0.0375365	-0.231431	-0.614455	0.0848652	0.24325	-0.114658	-0.22624	-0.659516
chr1	12100000	12200000	100001	*	chr1.122	-0.15767	-0.404776	-0.00716828	-0.91332	0.0491302	-0.592403	-0.674016	-0.534333	-0.660241	-0.728659	-1.03368	-0.486341	-0.196142	0.0255862	-0.682529	-0.371601	-0.360002	-0.0375365	-0.231431	-0.614455	0.0848652	0.24325	-0.114658	-0.22624	-0.659516
chr1	12200000	12300000	100001	*	chr1.123	-0.15767	-0.404776	-0.00716828	-0.91332	0.0491302	-0.592403	-0.674016	-0.534333	-0.660241	-0.728659	-1.03368	-0.486341	-0.196142	0.0255862	-0.682529	-0.371601	-0.360002	-0.0375365	-0.231431	-0.614455	0.0848652	0.24325	-0.114658	-0.22624	-0.659516
chr1	12300000	12400000	100001	*	chr1.124	-0.15767	-0.404776	-0.00716828	-0.91332	0.0491302	-0.592403	-0.674016	-0.534333	-0.660241	-0.728659	-1.03368	-0.486341	-0.196142	0.0255862	-0.682529	-0.371601	-0.360002	-0.0375365	-0.231431	-0.614455	0.0848652	0.24325	-0.114658	-0.22624	-0.659516
chr1	12400000	12500000	100001	*	chr1.125	-0.15767	-0.404776	-0.00716828	-0.91332	0.0491302	-0.592403	-0.674016	-0.534333	-0.660241	-0.728659	-1.03368	-0.486341	-0.196142	0.0255862	-0.682529	-0.371601	-0.360002	-0.0375365	-0.231431	-0.614455	0.0848652	0.24325	-0.114658	-0.22624	-0.659516
chr1	12500000	12600000	100001	*	chr1.126	-0.15767	-0.404776	-0.00716828	-0.91332	0.0491302	-0.592403	-0.674016	-0.534333	-0.660241	-0.728659	-1.03368	-0.486341	-0.196142	0.0255862	-0.682529	-0.371601	-0.360002	-0.0375365	-0.231431	-0.614455	0.0848652	0.24325	-0.114658	-0.22624	-0.659516
chr1	12600000	12700000	100001	*	chr1.127	-0.15767	-0.404776	-0.00716828	-0.91332	0.0491302	-0.592403	-0.674016	-0.534333	-0.660241	-0.728659	-1.03368	-0.486341	-0.196142	0.0255862	-0.682529	-0.371601	-0.360002	-0.0375365	-0.231431	-0.614455	0.0848652	0.24325	-0.114658	-0.22624	-0.659516
chr1	12700000	12800000	100001	*	chr1.128	-0.15767	-0.404776	-0.00716828	-0.91332	0.0491302	-0.592403	-0.674016	-0.534333	-0.660241	-0.728659	-1.03368	-0.486341	-0.196142	0.0255862	-0.682529	-0.371601	-0.360002	-0.0375365	-0.231431	-0.614455	0.0848652	0.24325	-0.114658	-0.22624	-0.659516
chr1	12800000	12900000	100001	*	chr1.129	-0.15767	-0.404776	-0.00716828	-0.91332	0.0491302	-0.592403	-0.674016	-0.534333	-0.660241	-0.728659	-1.03368	-0.486341	-0.196142	0.0255862	-0.682529	-0.371601	-0.360002	-0.0375365	-0.231431	-0.614455	0.0848652	0.24325	-0.114658	-0.22624	-0.659516
chr1	12900000	13000000	100001	*	chr1.130	-0.15767	-0.404776	-0.00716828	-0.91332	0.0491302	-0.592403	-0.674016	-0.534333	-0.660241	-0.728659	-1.03368	-0.486341	-0.196142	0.0255862	-0.682529	-0.371601	-0.360002	-0.0375365	-0.231431	-0.614455	0.0848652	0.24325	-0.114658	-0.22624	-0.659516
chr1	13000000	13100000	100001	*	chr1.131	-0.15767	-0.404776	-0.00716828	-0.91332	0.0491302	-0.592403	-0.674016	-0.534333	-0.660241	-0.728659	-1.03368	-0.486341	-0.196142	0.0255862	-0.682529	-0.371601	-0.360002	-0.0375365	-0.231431	-0.614455	0.0848652	0.24325	-0.114658	-0.22624	-0.659516
chr1	13100000	13200000	100001	*	chr1.132	-0.15767	-0.404776	-0.00716828	-0.91332	0.0491302	-0.592403	-0.674016	-0.534333	-0.660241	-0.728659	-1.03368	-0.486341	-0.196142	0.0255862	-0.682529	-0.371601	-0.360002	-0.0375365	-0.231431	-0.614455	0.0848652	0.24325	-0.114658	-0.22624	-0.659516
chr1	13200000	13300000	100001	*	chr1.133	-0.15767	-0.404776	-0.00716828	-0.91332	0.0491302	-0.592403	-0.674016	-0.534333	-0.660241	-0.728659	-1.03368	-0.486341	-0.196142	0.0255862	-0.682529	-0.371601	-0.360002	-0.0375365	-0.231431	-0.614455	0.0848652	0.24325	-0.114658	-0.22624	-0.659516
chr1	13300000	13400000	100001	*	chr1.134	-0.15767	-0.404776	-0.00716828	-0.91332	0.0491302	-0.592403	-0.674016	-0.534333	-0.660241	-0.728659	-1.03368	-0.486341	-0.196142	0.0255862	-0.682529	-0.371601	-0.360002	-0.0375365	-0.231431	-0.614455	0.0848652	0.24325	-0.114658	-0.22624	-0.659516
chr1	13400000	13500000	100001	*	chr1.135	-0.15767	-0.404776	-0.00716828	-0.91332	0.0491302	-0.592403	-0.674016	-0.534333	-0.660241	-0.728659	-1.03368	-0.486341	-0.196142	0.0255862	-0.682529	-0.371601	-0.360002	-0.0375365	-0.231431	-0.614455	0.0848652	0.24325	-0.114658	-0.22624	-0.659516
chr1	13500000	13600000	100001	*	chr1.136	-0.15767	-0.404776	-0.00716828	-0.91332	0.0491302	-0.592403	-0.674016	-0.534333	-0.660241	-0.728659	-1.03368	-0.486341	-0.196142	0.0255862	-0.682529	-0.371601	-0.360002	-0.0375365	-0.231431	-0.614455	0.0848652	0.24325	-0.114658	-0.22624	-0.659516
chr1	13600000	13700000	100001	*	chr1.137	-0.15767	-0.404776	-0.00716828	-0.91332	0.0491302	-0.592403	-0.674016	-0.534333	-0.660241	-0.728659	-1.03368	-0.486341	-0.196142	0.0255862	-0.682529	-0.371601	-0.360002	-0.0375365	-0.231431	-0.614455	0.0848652	0.24325	-0.114658	-0.22624	-0.659516
chr1	13700000	13800000	100001	*	chr1.138	-0.15767	-0.404776	-0.00716828	-0.91332	0.0491302	-0.592403	-0.674016	-0.534333	-0.660241	-0.728659	-1.03368	-0.486341	-0.196142	0.0255862	-0.682529	-0.371601	-0.360002	-0.0375365	-0.231431	-0.614455	0.0848652	0.24325	-0.114658	-0.22624	-0.659516
chr1	13800000	13900000	100001	*	chr1.139	-0.15767	-0.404776	-0.00716828	-0.91332	0.0491302	-0.592403	-0.674016	-0.534333	-0.660241	-0.728659	-1.03368	-0.486341	-0.196142	0.0255862	-0.682529	-0.371601	-0.360002	-0.0375365	-0.231431	-0.614455	0.0848652	0.24325	-0.114658	-0.22624	-0.659516
chr1	13900000	14000000	100001	*	chr1.140	-0.15767	-0.404776	-0.00716828	-0.91332	0.0491302	-0.592403	-0.674016	-0.534333	-0.660241	-0.728659	-1.03368	-0.486341	-0.196142	0.0255862	-0.682529	-0.371601	-0.360002	-0.0375365	-0.231431	-0.614455	0.0848652	0.24325	-0.114658	-0.22624	-0.659516
chr1	14000000	14100000	100001	*	chr1.141	-0.15767	-0.404776	-0.00716828	-0.91332	0.0491302	-0.592403	-0.674016	-0.534333	-0.660241	-0.728659	-1.03368	-0.486341	-0.196142	0.0255862	-0.682529	-0.371601	-0.360002	-0.0375365	-0.231431	-0.614455	0.0848652	0.24325	-0.114658	-0.22624	-0.659516
chr1	14100000	14200000	100001	*	chr1.142	-0.15767	-0.404776	-0.00716828	-0.91332	0.0491302	-0.592403	-0.674016	-0.534333	-0.660241	-0.728659	-1.03368	-0.486341	-0.196142	0.0255862	-0.682529	-0.371601	-0.360002	-0.0375365	-0.231431	-0.614455	0.0848652	0.24325	-0.114658	-0.22624	-0.659516
chr1	14200000	14300000	100001	*	chr1.143	-0.15767	-0.404776	-0.00716828	-0.91332	0.0491302	-0.592403	-0.674016	-0.534333	-0.660241	-0.728659	-1.03368	-0.486341	-0.196142	0.0255862	-0.682529	-0.371601	-0.360002	-0.0375365	-0.231431	-0.614455	0.0848652	0.24325	-0.114658	-0.22624	-0.659516
chr1	14300000	14400000	100001	*	chr1.144	-0.15767	-0.404776	-0.00716828	-0.91332	0.0491302	-0.592403	-0.674016	-0.534333	-0.660241	-0.728659	-1.03368	-0.486341	-0.196142	0.0255862	-0.682529	-0.371601	-0.360002	-0.0375365	-0.231431	-0.614455	0.0848652	0.24325	-0.114658	-0.22624	-0.659516
chr1	14400000	14500000	100001	*	chr1.145	-0.15767	-0.404776	-0.00716828	-0.91332	0.0491302	-0.592403	-0.674016	-0.534333	-0.660241	-0.728659	-1.03368	-0.486341	-0.196142	0.0255862	-0.682529	-0.371601	-0.360002	-0.0375365	-0.231431	-0.614455	0.0848652	0.24325	-0.114658	-0.22624	-0.659516
chr1	14500000	14600000	100001	*	chr1.146	-0.15767	-0.404776	-0.00716828	-0.91332	0.0491302	-0.592403	-0.674016	-0.534333	-0.660241	-0.728659	-1.03368	-0.486341	-0.196142	0.0255862	-0.682529	-0.371601	-0.360002	-0.0375365	-0.231431	-0.614455	0.0848652	0.24325	-0.114658	-0.22624	-0.659516
chr1	14600000	14700000	100001	*	chr1.147	-0.15767	-0.404776	-0.00716828	-0.91332	0.0491302	-0.592403	-0.674016	-0.534333	-0.660241	-0.728659	-1.03368	-0.486341	-0.196142	0.0255862	-0.682529	-0.371601	-0.360002	-0.0375365	-0.231431	-0.614455	0.0848652	0.24325	-0.114658	-0.22624	-0.659516
chr1	14700000	14800000	100001	*	chr1.148	-0.15767	-0.404776	-0.00716828	-0.91332	0.0491302	-0.592403	-0.674016	-0.534333	-0.660241	-0.728659	-1.03368	-0.486341	-0.196142	0.0255862	-0.682529	-0.371601	-0.360002	-0.0375365	-0.231431	-0.614455	0.0848652	0.24325	-0.114658	-0.22624	-0.659516
chr1	14800000	14900000	100001	*	chr1.149	-0.15767	-0.404776	-0.00716828	-0.91332	0.0491302	-0.592403	-0.674016	-0.534333	-0.660241	-0.728659	-1.03368	-0.486341	-0.196142	0.0255862	-0.682529	-0.371601	-0.360002	-0.0375365	-0.231431	-0.614455	0.0848652	0.24325	-0.114658	-0.22624	-0.659516
chr1	14900000	15000000	100001	*	chr1.150	-0.15767	-0.404776	-0.00716828	-0.91332	0.0491302	-0.592403	-0.674016	-0.534333	-0.660241	-0.728659	-1.03368	-0.486341	-0.196142	0.0255862	-0.682529	-0.371601	-0.360002	-0.0375365	-0.231431	-0.614455	0.0848652	0.24325	-0.114658	-0.22624	-0.659516
chr1	15000000	15100000	100001	*	chr1.151	-0.15767	-0.404776	-0.00716828	-0.91332	0.0491302	-0.592403	-0.674016	-0.534333	-0.660241	-0.728659	-1.03368	-0.486341	-0.196142	0.0255862	-0.682529	-0.371601	-0.360002	-0.0375365	-0.231431	-0.614455	0.0848652	0.24325	-0.114658	-0.22624	-0.659516
chr1	15100000	15200000	100001	*	chr1.152	-0.15767	-0.404776	-0.00716828	-0.91332	0.0491302	-0.592403	-0.674016	-0.534333	-0.660241	-0.728659	-1.03368	-0.486341	-0.196142	0.0255862	-0.682529	-0.371601	-0.360002	-0.0375365	-0.231431	-0.614455	0.0848652	0.24325	-0.114658	-0.22624	-0.659516
chr1	15200000	15300000	100001	*	chr1.153	-0.15767	-0.404776	-0.00716828	-0.91332	0.0491302	-0.592403	-0.674016	-0.534333	-0.660241	-0.728659	-1.03368	-0.486341	-0.196142	0.0255862	-0.682529	-0.371601	-0.360002	-0.0375365	-0.231431	-0.614455	0.0848652	0.24325	-0.114658	-0.22624	-0.659516
chr1	15300000	15400000	100001	*	chr1.154	-0.15767	-0.404776	-0.00716828	-0.91332	0.0491302	-0.592403	-0.674016	-0.534333	-0.660241	-0.728659	-1.03368	-0.486341	-0.196142	0.0255862	-0.682529	-0.371601	-0.360002	-0.0375365	-0.231431	-0.614455	0.0848652	0.24325	-0.114658	-0.22624	-0.659516
chr1	15400000	15500000	100001	*	chr1.155	-0.15767	-0.404776	-0.00716828	-0.91332	0.0491302	-0.592403	-0.674016	-0.534333	-0.660241	-0.728659	-1.03368	-0.486341	-0.196142	0.0255862	-0.682529	-0.371601	-0.360002	-0.0375365	-0.231431	-0.614455	0.0848652	0.24325	-0.114658	-0.22624	-0.659516
chr1	15500000	15600000	100001	*	chr1.156	-0.15767	-0.404776	-0.00716828	-0.91332	0.0491302	-0.592403	-0.674016	-0.534333	-0.660241	-0.728659	-1.03368	-0.486341	-0.196142	0.0255862	-0.682529	-0.371601	-0.360002	-0.0375365	-0.231431	-0.614455	0.0848652	0.24325	-0.114658	-0.22624	-0.659516
chr1	15600000	15700000	100001	*	chr1.157	-0.15767	-0.404776	-0.00716828	-0.91332	0.0491302	-0.592403	-0.674016	-0.534333	-0.660241	-0.728659	-1.03368	-0.486341	-0.196142	0.0255862	-0.682529	-0.371601	-0.360002	-0.0375365	-0.231431	-0.614455	0.0848652	0.24325	-0.114658	-0.22624	-0.659516
chr1	15700000	15800000	100001	*	chr1.158	-0.15767	-0.404776	-0.00716828	-0.91332	0.0491302	-0.592403	-0.674016	-0.534333	-0.660241	-0.728659	-1.03368	-0.486341	-0.196142	0.0255862	-0.682529	-0.371601	-0.22387	-0.0375365	-0.231431	-0.614455	0.0848652	0.24325	-0.114658	-0.22624	-0.659516
chr1	15800000	15900000	100001	*	chr1.159	-0.15767	-0.404776	-0.00716828	-0.91332	0.0491302	-0.592403	-0.674016	-0.534333	-0.660241	-0.728659	-1.03368	-0.486341	-0.196142	0.0255862	-0.682529	-0.371601	-0.22387	-0.0375365	-0.231431	-0.614455	0.0848652	0.24325	-0.114658	-0.22624	-0.659516
chr1	15900000	16000000	100001	*	chr1.160	-0.15767	-0.404776	-0.00716828	-0.91332	0.0491302	-0.592403	-0.674016	-0.534333	-0.660241	-0.728659	-1.03368	-0.486341	-0.196142	0.0255862	-0.682529	-0.371601	-0.22387	-0.0375365	-0.231431	-0.614455	0.0848652	0.24325	-0.114658	-0.22624	-0.659516
chr1	16000000	16100000	100001	*	chr1.161	-0.15767	-0.404776	-0.00716828	-0.91332	0.0491302	-0.592403	-0.674016	-0.534333	-0.660241	-0.728659	-1.03368	-0.486341	-0.196142	0.0255862	-0.682529	-0.371601	-0.22387	-0.0375365	-0.231431	-0.614455	0.0848652	0.24325	-0.114658	-0.22624	-0.659516
chr1	16100000	16200000	100001	*	chr1.162	-0.15767	-0.404776	-0.00716828	-0.91332	0.0491302	-0.592403	-0.674016	-0.534333	-0.660241	-0.728659	-1.03368	-0.486341	-0.196142	0.0255862	-0.682529	-0.371601	-0.22387	-0.0375365	-0.231431	-0.614455	0.0848652	0.24325	-0.114658	-0.22624	-0.659516
chr1	16200000	16300000	100001	*	chr1.163	-0.15767	-0.404776	-0.00716828	-0.91332	0.0491302	-0.592403	-0.674016	-0.534333	-0.660241	-0.728659	-1.03368	-0.486341	-0.196142	0.0255862	-0.682529	-0.371601	-0.22387	-0.0375365	-0.231431	-0.614455	0.0848652	0.24325	-0.114658	-0.22624	-0.659516
chr1	16300000	16400000	100001	*	chr1.164	-0.15767	-0.404776	-0.00716828	-0.91332	0.0491302	-0.592403	-0.674016	-0.534333	-0.660241	-0.728659	-1.03368	-0.486341	-0.196142	0.0255862	-0.682529	-0.371601	-0.22387	-0.0375365	-0.231431	-0.614455	0.0848652	0.24325	-0.114658	-0.22624	-0.659516
chr1	16400000	16500000	100001	*	chr1.165	-0.15767	-0.404776	-0.00716828	-0.91332	0.0491302	-0.592403	-0.674016	-0.534333	-0.660241	-0.728659	-1.03368	-0.486341	-0.196142	0.0255862	-0.682529	-0.371601	-0.22387	-0.0375365	-0.231431	-0.614455	0.0848652	0.24325	-0.114658	-0.22624	-0.659516
chr1	16500000	16600000	100001	*	chr1.166	-0.15767	-0.404776	-0.00716828	-0.91332	0.0491302	-0.592403	-0.674016	-0.534333	-0.660241	-0.728659	-1.03368	-0.486341	-0.196142	0.0255862	-0.682529	-0.371601	-0.22387	-0.0375365	-0.231431	-0.614455	0.0848652	0.24325	-0.114658	-0.22624	-0.659516
chr1	16600000	16700000	100001	*	chr1.167	-0.15767	-0.404776	-0.00716828	-0.91332	0.0491302	-0.592403	-0.674016	-0.534333	-0.660241	-0.728659	-1.03368	-0.486341	-0.196142	0.0255862	-0.682529	-0.371601	-0.22387	-0.0375365	-0.231431	-0.614455	0.0848652	0.24325	-0.114658	-0.22624	-0.659516
chr1	16700000	16800000	100001	*	chr1.168	-0.15767	-0.404776	-0.00716828	-0.91332	0.0491302	-0.592403	-0.674016	-0.534333	-0.660241	-0.728659	-1.03368	-0.486341	-0.196142	0.0255862	-0.682529	-0.371601	-0.22387	-0.0375365	-0.231431	-0.614455	0.0848652	0.24325	-0.114658	-0.22624	-0.659516
chr1	16800000	16900000	100001	*	chr1.169	-0.15767	-0.404776	-0.00716828	-0.91332	0.0491302	-0.592403	-0.674016	-0.534333	-0.660241	-0.728659	-1.03368	-0.486341	-0.196142	0.0255862	-0.682529	-0.371601	-0.22387	-0.0375365	-0.231431	-0.614455	0.0848652	0.24325	-0.114658	-0.22624	-0.659516
chr1	16900000	17000000	100001	*	chr1.170	-0.15767	-0.404776	-0.00716828	-0.91332	0.0491302	-0.592403	-0.674016	-0.534333	-0.660241	-0.728659	-1.03368	-0.486341	-0.196142	0.0255862	-0.682529	-0.371601	-0.22387	-0.0375365	-0.231431	-0.614455	0.0848652	0.24325	-0.114658	-0.22624	-0.659516
chr1	17000000	17100000	100001	*	chr1.171	-0.15767	-0.404776	-0.00716828	-0.91332	0.0491302	-0.592403	-0.674016	-0.534333	-0.660241	-0.728659	-1.03368	-0.486341	-0.196142	0.0255862	-0.682529	-0.371601	-0.22387	-0.0375365	-0.231431	-0.614455	0.0848652	0.24325	-0.114658	-0.22624	-0.659516
chr1	17100000	17200000	100001	*	chr1.172	-0.15767	-0.404776	-0.00716828	-0.91332	0.0491302	-0.592403	-0.674016	-0.534333	-0.660241	-0.728659	-1.03368	-0.486341	-0.196142	0.0255862	-0.682529	-0.371601	-0.22387	-0.0375365	-0.231431	-0.614455	0.0848652	0.24325	-0.114658	-0.22624	-0.659516
chr1	17200000	17300000	100001	*	chr1.173	-0.15767	-0.404776	-0.00716828	-0.91332	0.0491302	-0.592403	-0.674016	-0.534333	-0.660241	-0.728659	-1.03368	-0.486341	-0.196142	0.0255862	-0.682529	-0.371601	-0.22387	-0.0375365	-0.231431	-0.614455	0.0848652	0.24325	-0.114658	-0.22624	-0.659516
chr1	17300000	17400000	100001	*	chr1.174	-0.15767	-0.404776	-0.00716828	-0.91332	0.0491302	-0.592403	-0.674016	-0.534333	-0.660241	-0.728659	-1.03368	-0.486341	-0.196142	0.0255862	-0.682529	-0.371601	-0.22387	-0.0375365	-0.231431	-0.614455	0.0848652	0.24325	-0.114658	-0.22624	-0.659516
chr1	17400000	17500000	100001	*	chr1.175	-0.15767	-0.404776	-0.00716828	-0.91332	0.0491302	-0.592403	-0.674016	-0.534333	-0.660241	-0.728659	-1.03368	-0.486341	-0.196142	0.0255862	-0.682529	-0.371601	-0.22387	-0.0375365	-0.231431	-0.614455	0.0848652	0.24325	-0.114658	-0.22624	-0.659516
chr1	17500000	17600000	100001	*	chr1.176	-0.15767	-0.404776	-0.00716828	-0.91332	0.0491302	-0.592403	-0.674016	-0.534333	-0.660241	-0.728659	-1.03368	-0.486341	-0.196142	0.0255862	-0.682529	-0.371601	-0.22387	-0.0375365	-0.231431	-0.614455	0.0848652	0.24325	-0.114658	-0.22624	-0.659516
chr1	17600000	17700000	100001	*	chr1.177	-0.15767	-0.404776	-0.00716828	-0.91332	0.0491302	-0.592403	-0.674016	-0.534333	-0.660241	-0.728659	-1.03368	-0.486341	-0.196142	0.0255862	-0.682529	-0.371601	-0.22387	-0.0375365	-0.231431	-0.614455	0.0848652	0.24325	-0.114658	-0.22624	-0.659516
chr1	17700000	17800000	100001	*	chr1.178	-0.15767	-0.404776	-0.00716828	-0.91332	0.0491302	-0.592403	-0.674016	-0.534333	-0.660241	-0.728659	-1.03368	-0.486341	-0.196142	0.0255862	-0.682529	-0.371601	-0.22387	-0.0375365	-0.231431	-0.614455	0.0848652	0.24325	-0.114658	-0.22624	-0.659516
chr1	17800000	17900000	100001	*	chr1.179	-0.15767	-0.404776	-0.00716828	-0.91332	0.0491302	-0.592403	-0.674016	-0.534333	-0.660241	-0.728659	-1.03368	-0.486341	-0.196142	0.0255862	-0.682529	-0.371601	-0.22387	-0.0375365	-0.231431	-0.614455	0.0848652	0.24325	-0.114658	-0.22624	-0.659516
chr1	17900000	18000000	100001	*	chr1.180	-0.15767	-0.404776	-0.00716828	-0.91332	0.0491302	-0.592403	-0.674016	-0.534333	-0.660241	-0.728659	-1.03368	-0.486341	-0.196142	0.0255862	-0.682529	-0.371601	-0.22387	-0.0375365	-0.231431	-0.614455	0.0848652	0.24325	-0.114658	-0.22624	-0.659516
chr1	18000000	18100000	100001	*	chr1.181	-0.15767	-0.404776	-0.00716828	-0.91332	0.0491302	-0.592403	-0.674016	-0.534333	-0.660241	-0.728659	-1.03368	-0.486341	-0.196142	0.0255862	-0.682529	-0.371601	-0.22387	-0.0375365	-0.231431	-0.614455	0.0848652	0.24325	-0.114658	-0.22624	-0.659516
chr1	18100000	18200000	100001	*	chr1.182	-0.15767	-0.404776	-0.00716828	-0.91332	0.0491302	-0.592403	-0.674016	-0.534333	-0.660241	-0.728659	-1.03368	-0.486341	-0.196142	0.0255862	-0.682529	-0.371601	-0.22387	-0.0375365	-0.231431	-0.614455	0.0848652	0.24325	-0.114658	-0.22624	-0.659516
chr1	18200000	18300000	100001	*	chr1.183	-0.15767	-0.404776	-0.00716828	-0.91332	0.0491302	-0.592403	-0.674016	-0.534333	-0.660241	-0.728659	-1.03368	-0.486341	-0.196142	0.0255862	-0.682529	-0.371601	-0.22387	-0.0375365	-0.231431	-0.614455	0.0848652	0.24325	-0.114658	-0.22624	-0.659516
chr1	18300000	18400000	100001	*	chr1.184	-0.15767	-0.404776	-0.00716828	-0.91332	0.0491302	-0.592403	-0.674016	-0.534333	-0.660241	-0.728659	-1.03368	-0.486341	-0.196142	0.0255862	-0.682529	-0.371601	-0.22387	-0.0375365	-0.231431	-0.614455	0.0848652	0.24325	-0.114658	-0.22624	-0.659516
chr1	18400000	18500000	100001	*	chr1.185	-0.15767	-0.404776	-0.00716828	-0.91332	0.0491302	-0.592403	-0.674016	-0.534333	-0.660241	-0.728659	-1.03368	-0.486341	-0.196142	0.0255862	-0.682529	-0.371601	-0.22387	-0.0375365	-0.231431	-0.614455	0.0848652	0.24325	-0.114658	-0.22624	-0.659516
chr1	18500000	18600000	100001	*	chr1.186	-0.15767	-0.404776	-0.00716828	-0.91332	0.0491302	-0.592403	-0.674016	-0.534333	-0.660241	-0.728659	-1.03368	-0.486341	-0.196142	0.0255862	-0.682529	-0.371601	-0.22387	-0.0375365	-0.231431	-0.614455	0.0848652	0.24325	-0.114658	-0.22624	-0.659516
chr1	18600000	18700000	100001	*	chr1.187	-0.15767	-0.404776	-0.00716828	-0.91332	0.0491302	-0.592403	-0.674016	-0.534333	-0.660241	-0.728659	-1.03368	-0.486341	-0.196142	0.0255862	-0.682529	-0.371601	-0.22387	-0.0375365	-0.231431	-0.614455	0.0848652	0.24325	-0.114658	-0.22624	-0.659516
chr1	18700000	18800000	100001	*	chr1.188	-0.15767	-0.404776	-0.00716828	-0.91332	0.0491302	-0.592403	-0.674016	-0.534333	-0.660241	-0.728659	-1.03368	-0.486341	-0.196142	0.0255862	-0.682529	-0.371601	-0.22387	-0.0375365	-0.231431	-0.614455	0.0848652	0.24325	-0.114658	-0.22624	-0.659516
chr1	18800000	18900000	100001	*	chr1.189	-0.15767	-0.404776	-0.00716828	-0.91332	0.0491302	-0.592403	-0.674016	-0.534333	-0.660241	-0.728659	-1.03368	-0.486341	-0.196142	0.0255862	-0.682529	-0.371601	-0.22387	-0.0375365	-0.231431	-0.614455	0.0848652	0.24325	-0.114658	-0.22624	-0.659516
chr1	18900000	19000000	100001	*	chr1.190	-0.15767	-0.404776	-0.00716828	-0.91332	0.0491302	-0.592403	-0.674016	-0.534333	-0.660241	-0.728659	-1.03368	-0.486341	-0.196142	0.0255862	-0.682529	-0.371601	-0.22387	-0.0375365	-0.231431	-0.614455	0.0848652	0.24325	-0.114658	-0.22624	-0.659516
chr1	19000000	19100000	100001	*	chr1.191	-0.15767	-0.404776	-0.00716828	-0.91332	0.0491302	-0.592403	-0.674016	-0.534333	-0.660241	-0.728659	-1.03368	-0.486341	-0.196142	0.0255862	-0.682529	-0.371601	-0.22387	-0.0375365	-0.231431	-0.614455	0.0848652	0.24325	-0.114658	-0.22624	-0.659516
chr1	19100000	19200000	100001	*	chr1.192	-0.15767	-0.404776	-0.00716828	-0.91332	0.0491302	-0.592403	-0.674016	-0.534333	-0.660241	-0.728659	-1.03368	-0.486341	-0.196142	0.0255862	-0.682529	-0.371601	-0.22387	-0.0375365	-0.231431	-0.614455	0.0848652	0.24325	-0.114658	-0.22624	-0.659516
chr1	19200000	19300000	100001	*	chr1.193	-0.15767	-0.404776	-0.00716828	-0.91332	0.0491302	-0.592403	-0.674016	-0.534333	-0.660241	-0.728659	-1.03368	-0.486341	-0.196142	0.0255862	-0.682529	-0.371601	-0.22387	-0.0375365	-0.231431	-0.614455	0.0848652	0.24325	-0.114658	-0.22624	-0.659516
chr1	19300000	19400000	100001	*	chr1.194	-0.15767	-0.404776	-0.00716828	-0.91332	0.0491302	-0.592403	-0.674016	-0.534333	-0.660241	-0.728659	-1.03368	-0.486341	-0.196142	0.0255862	-0.682529	-0.371601	-0.22387	-0.0375365	-0.231431	-0.614455	0.0848652	0.24325	-0.114658	-0.22624	-0.659516
chr1	19400000	19500000	100001	*	chr1.195	-0.15767	-0.404776	-0.00716828	-0.91332	0.0491302	-0.592403	-0.674016	-0.534333	-0.660241	-0.728659	-1.03368	-0.486341	-0.196142	0.0255862	-0.682529	-0.371601	-0.22387	-0.0375365	-0.231431	-0.614455	0.0848652	0.24325	-0.114658	-0.22624	-0.659516
chr1	19500000	19600000	100001	*	chr1.196	-0.15767	-0.404776	-0.00716828	-0.91332	0.0491302	-0.592403	-0.674016	-0.534333	-0.660241	-0.728659	-1.03368	-0.486341	-0.196142	0.0255862	-0.682529	-0.371601	-0.22387	-0.0375365	-0.231431	-0.614455	0.0848652	0.24325	-0.114658	-0.22624	-0.659516
chr1	19600000	19700000	100001	*	chr1.197	-0.15767	-0.404776	-0.00716828	-0.91332	0.0491302	-0.592403	-0.674016	-0.534333	-0.660241	-0.728659	-1.03368	-0.486341	-0.196142	0.0255862	-0.682529	-0.371601	-0.22387	-0.0375365	-0.231431	-0.614455	0.0848652	0.24325	-0.114658	-0.22624	-0.659516
chr1	19700000	19800000	100001	*	chr1.198	-0.15767	-0.404776	-0.00716828	-0.91332	0.0491302	-0.592403	-0.674016	-0.534333	-0.660241	-0.728659	-1.03368	-0.486341	-0.196142	0.0255862	-0.682529	-0.371601	-0.22387	-0.0375365	-0.231431	-0.614455	0.0848652	0.24325	-0.114658	-0.22624	-0.659516
chr1	19800000	19900000	100001	*	chr1.199	-0.15767	-0.404776	-0.00716828	-0.91332	0.0491302	-0.592403	-0.674016	-0.534333	-0.660241	-0.728659	-1.03368	-0.486341	-0.196142	0.0255862	-0.682529	-0.371601	-0.22387	-0.0375365	-0.231431	-0.614455	0.0848652	0.24325	-0.114658	-0.22624	-0.659516
chr1	19900000	20000000	100001	*	chr1.200	-0.15767	-0.404776	-0.00716828	-0.91332	0.0491302	-0.592403	-0.674016	-0.534333	-0.660241	-0.728659	-1.03368	-0.486341	-0.196142	0.0255862	-0.682529	-0.371601	-0.22387	-0.0375365	-0.231431	-0.614455	0.0848652	0.24325	-0.114658	-0.22624	-0.659516
chr1	20000000	20100000	100001	*	chr1.201	-0.15767	-0.404776	-0.00716828	-0.91332	0.0491302	-0.592403	-0.674016	-0.534333	-0.660241	-0.728659	-1.03368	-0.486341	-0.196142	0.0255862	-0.682529	-0.371601	-0.22387	-0.0375365	-0.231431	-0.614455	0.0848652	0.24325	-0.114658	-0.22624	-0.659516
chr1	20100000	20200000	100001	*	chr1.202	-0.15767	-0.404776	-0.00716828	-0.91332	0.0491302	-0.592403	-0.674016	-0.534333	-0.660241	-0.728659	-1.03368	-0.486341	-0.196142	0.0255862	-0.682529	-0.371601	-0.22387	-0.0375365	-0.231431	-0.614455	0.0848652	0.24325	-0.114658	-0.22624	-0.659516
chr1	20200000	20300000	100001	*	chr1.203	-0.15767	-0.404776	-0.00716828	-0.91332	0.0491302	-0.592403	-0.674016	-0.534333	-0.660241	-0.728659	-1.03368	-0.486341	-0.196142	0.0255862	-0.682529	-0.371601	-0.22387	-0.0375365	-0.231431	-0.614455	0.0848652	0.24325	-0.114658	-0.22624	-0.659516
chr1	20300000	20400000	100001	*	chr1.204	-0.15767	-0.404776	-0.00716828	-0.91332	0.0491302	-0.592403	-0.674016	-0.534333	-0.660241	-0.728659	-1.03368	-0.486341	-0.196142	0.0255862	-0.682529	-0.371601	-0.22387	-0.0375365	-0.231431	-0.614455	0.0848652	0.24325	-0.114658	-0.22624	-0.659516
chr1	20400000	20500000	100001	*	chr1.205	-0.15767	-0.404776	-0.00716828	-0.91332	0.0491302	-0.592403	-0.674016	-0.534333	-0.660241	-0.728659	-1.03368	-0.486341	-0.196142	0.0255862	-0.682529	-0.371601	-0.22387	-0.0375365	-0.231431	-0.614455	0.0848652	0.24325	-0.114658	-0.22624	-0.659516
chr1	20500000	20600000	100001	*	chr1.206	-0.15767	-0.404776	-0.00716828	-0.91332	0.0491302	-0.592403	-0.674016	-0.534333	-0.660241	-0.728659	-1.03368	-0.486341	-0.196142	0.0255862	-0.682529	-0.371601	-0.22387	-0.0375365	-0.231431	-0.614455	0.0848652	0.24325	-0.114658	-0.22624	-0.659516
chr1	20600000	20700000	100001	*	chr1.207	-0.15767	-0.404776	-0.00716828	-0.91332	0.0491302	-0.592403	-0.674016	-0.534333	-0.660241	-0.728659	-1.03368	-0.486341	-0.196142	0.0255862	-0.682529	-0.371601	-0.22387	-0.0375365	-0.231431	-0.614455	0.0848652	0.24325	-0.114658	-0.22624	-0.659516
chr1	20700000	20800000	100001	*	chr1.208	-0.15767	-0.404776	-0.00716828	-0.91332	0.0491302	-0.592403	-0.674016	-0.534333	-0.660241	-0.728659	-1.03368	-0.486341	-0.196142	0.0255862	-0.682529	-0.371601	-0.22387	-0.0375365	-0.231431	-0.614455	0.0848652	0.24325	-0.114658	-0.22624	-0.659516
chr1	20800000	20900000	100001	*	chr1.209	-0.15767	-0.404776	-0.00716828	-0.91332	0.0491302	-0.592403	-0.674016	-0.534333	-0.660241	-0.728659	-1.03368	-0.486341	-0.196142	0.0255862	-0.682529	-0.371601	-0.22387	-0.0375365	-0.231431	-0.614455	0.0848652	0.24325	-0.114658	-0.22624	-0.659516
chr1	20900000	21000000	100001	*	chr1.210	-0.15767	-0.404776	-0.00716828	-0.91332	0.0491302	-0.592403	-0.674016	-0.534333	-0.660241	-0.728659	-1.03368	-0.486341	-0.196142	0.0255862	-0.682529	-0.371601	-0.22387	-0.0375365	-0.231431	-0.614455	0.0848652	0.24325	-0.114658	-0.22624	-0.659516
chr1	21000000	21100000	100001	*	chr1.211	-0.15767	-0.404776	-0.00716828	-0.91332	0.0491302	-0.592403	-0.674016	-0.534333	-0.660241	-0.728659	-1.03368	-0.486341	-0.196142	0.0255862	-0.682529	-0.371601	-0.22387	-0.0375365	-0.231431	-0.614455	0.0848652	0.24325	-0.114658	-0.22624	-0.659516
chr1	21100000	21200000	100001	*	chr1.212	-0.15767	-0.404776	-0.00716828	-0.91332	0.0491302	-0.592403	-0.674016	-0.534333	-0.660241	-0.728659	-1.03368	-0.486341	-0.196142	0.0255862	-0.682529	-0.371601	-0.22387	-0.0375365	-0.231431	-0.614455	0.0848652	0.24325	-0.114658	-0.22624	-0.659516
chr1	21200000	21300000	100001	*	chr1.213	-0.15767	-0.404776	-0.00716828	-0.91332	0.0491302	-0.592403	-0.674016	-0.534333	-0.660241	-0.728659	-1.03368	-0.486341	-0.196142	0.0255862	-0.682529	-0.371601	-0.22387	-0.0375365	-0.231431	-0.614455	0.0848652	0.24325	-0.114658	-0.22624	-0.659516
chr1	21300000	21400000	100001	*	chr1.214	-0.15767	-0.404776	-0.00716828	-0.91332	0.0491302	-0.592403	-0.674016	-0.534333	-0.660241	-0.728659	-1.03368	-0.486341	-0.196142	0.0255862	-0.682529	-0.371601	-0.22387	-0.0375365	-0.231431	-0.614455	0.0848652	0.24325	-0.114658	-0.22624	-0.659516
chr1	21400000	21500000	100001	*	chr1.215	-0.15767	-0.404776	-0.00716828	-0.91332	0.0491302	-0.592403	-0.674016	-0.534333	-0.660241	-0.728659	-1.03368	-0.486341	-0.196142	0.0255862	-0.682529	-0.371601	-0.22387	-0.0375365	-0.231431	-0.614455	0.0848652	0.24325	-0.114658	-0.22624	-0.659516
chr1	21500000	21600000	100001	*	chr1.216	-0.15767	-0.404776	-0.00716828	-0.91332	0.0491302	-0.592403	-0.674016	-0.534333	-0.660241	-0.728659	-1.03368	-0.486341	-0.196142	0.0255862	-0.682529	-0.371601	-0.22387	-0.0375365	-0.231431	-0.614455	0.0848652	0.24325	-0.114658	-0.22624	-0.659516
chr1	21600000	21700000	100001	*	chr1.217	-0.15767	-0.404776	-0.00716828	-0.91332	0.0491302	-0.592403	-0.674016	-0.534333	-0.660241	-0.728659	-1.03368	-0.486341	-0.196142	0.0255862	-0.682529	-0.371601	-0.22387	-0.0375365	-0.231431	-0.614455	0.0848652	0.24325	-0.114658	-0.22624	-0.659516
chr1	21700000	21800000	100001	*	chr1.218	-0.15767	-0.404776	-0.00716828	-0.91332	0.0491302	-0.592403	-0.674016	-0.534333	-0.660241	-0.728659	-1.03368	-0.486341	-0.196142	0.0255862	-0.682529	-0.371601	-0.22387	-0.0375365	-0.231431	-0.614455	0.0848652	0.24325	-0.114658	-0.22624	-0.659516
chr1	21800000	21900000	100001	*	chr1.219	-0.15767	-0.404776	-0.00716828	-0.91332	0.0491302	-0.592403	-0.674016	-0.534333	-0.660241	-0.728659	-1.03368	-0.486341	-0.196142	0.0255862	-0.682529	-0.371601	-0.22387	-0.0375365	-0.231431	-0.614455	0.0848652	0.24325	-0.114658	-0.22624	-0.659516
chr1	21900000	22000000	100001	*	chr1.220	-0.15767	-0.404776	-0.00716828	-0.91332	0.0491302	-0.592403	-0.674016	-0.534333	-0.660241	-0.728659	-1.03368	-0.486341	-0.196142	0.0255862	-0.682529	-0.371601	-0.22387	-0.0375365	-0.231431	-0.614455	0.0848652	0.24325	-0.114658	-0.22624	-0.659516
chr1	22000000	22100000	100001	*	chr1.221	-0.15767	-0.404776	-0.00716828	-0.91332	0.0491302	-0.592403	-0.674016	-0.534333	-0.660241	-0.728659	-1.03368	-0.486341	-0.196142	0.0255862	-0.682529	-0.371601	-0.22387	-0.0375365	-0.231431	-0.614455	0.0848652	0.24325	-0.114658	-0.22624	-0.659516
chr1	22100000	22200000	100001	*	chr1.222	-0.15767	-0.404776	-0.00716828	-0.91332	0.0491302	-0.592403	-0.674016	-0.534333	-0.660241	-0.728659	-1.03368	-0.486341	-0.196142	0.0255862	-0.682529	-0.371601	-0.22387	-0.0375365	-0.231431	-0.614455	0.0848652	0.24325	-0.114658	-0.22624	-0.659516
chr1	22200000	22300000	100001	*	chr1.223	-0.15767	-0.404776	-0.00716828	-0.91332	0.0491302	-0.592403	-0.674016	-0.534333	-0.660241	-0.728659	-1.03368	-0.486341	-0.196142	0.0255862	-0.682529	-0.371601	-0.22387	-0.0375365	-0.231431	-0.614455	0.0848652	0.24325	-0.114658	-0.22624	-0.659516
chr1	22300000	22400000	100001	*	chr1.224	-0.15767	-0.404776	-0.00716828	-0.91332	0.0491302	-0.592403	-0.674016	-0.534333	-0.660241	-0.728659	-1.03368	-0.486341	-0.196142	0.0255862	-0.682529	-0.371601	-0.22387	-0.0375365	-0.231431	-0.614455	0.0848652	0.24325	-0.114658	-0.22624	-0.659516
chr1	22400000	22500000	100001	*	chr1.225	-0.15767	-0.404776	-0.00716828	-0.91332	0.0491302	-0.592403	-0.674016	-0.534333	-0.660241	-0.728659	-1.03368	-0.486341	-0.196142	0.0255862	-0.682529	-0.371601	-0.22387	-0.0375365	-0.231431	-0.614455	0.0848652	0.24325	-0.114658	-0.22624	-0.659516
chr1	22500000	22600000	100001	*	chr1.226	-0.15767	-0.404776	-0.00716828	-0.91332	0.0491302	-0.592403	-0.674016	-0.534333	-0.660241	-0.728659	-1.03368	-0.486341	-0.196142	0.0255862	-0.682529	-0.371601	-0.22387	-0.0375365	-0.231431	-0.614455	0.0848652	0.24325	-0.114658	-0.22624	-0.659516
chr1	22600000	22700000	100001	*	chr1.227	-0.15767	-0.404776	-0.00716828	-0.91332	0.0491302	-0.592403	-0.674016	-0.534333	-0.660241	-0.728659	-1.03368	-0.486341	-0.196142	0.0255862	-0.682529	-0.371601	-0.22387	-0.0375365	-0.231431	-0.614455	0.0848652	0.24325	-0.114658	-0.22624	-0.659516
chr1	22700000	22800000	100001	*	chr1.228	-0.15767	-0.404776	-0.00716828	-0.91332	0.0491302	-0.592403	-0.674016	-0.534333	-0.660241	-0.728659	-1.03368	-0.486341	-0.196142	0.0255862	-0.682529	-0.371601	-0.22387	-0.0375365	-0.231431	-0.614455	0.0848652	0.24325	-0.114658	-0.22624	-0.659516
chr1	22800000	22900000	100001	*	chr1.229	-0.15767	-0.404776	-0.00716828	-0.91332	0.0491302	-0.592403	-0.674016	-0.534333	-0.660241	-0.728659	-1.03368	-0.486341	-0.196142	0.0255862	-0.682529	-0.371601	-0.22387	-0.0375365	-0.231431	-0.614455	0.0848652	0.24325	-0.114658	-0.22624	-0.659516
chr1	22900000	23000000	100001	*	chr1.230	-0.15767	-0.404776	-0.00716828	-0.91332	0.0491302	-0.592403	-0.674016	-0.534333	-0.660241	-0.728659	-1.03368	-0.486341	-0.196142	0.0255862	-0.682529	-0.371601	-0.22387	-0.0375365	-0.231431	-0.614455	0.0848652	0.24325	-0.114658	-0.22624	-0.659516
chr1	23000000	23100000	100001	*	chr1.231	-0.15767	-0.404776	-0.00716828	-0.91332	0.0491302	-0.592403	-0.674016	-0.534333	-0.660241	-0.728659	-1.03368	-0.486341	-0.196142	0.0255862	-0.682529	-0.371601	-0.22387	-0.0375365	-0.231431	-0.614455	0.0848652	0.24325	-0.114658	-0.22624	-0.659516
chr1	23100000	23200000	100001	*	chr1.232	-0.15767	-0.404776	-0.00716828	-0.91332	0.0491302	-0.592403	-0.674016	-0.534333	-0.660241	-0.728659	-1.03368	-0.486341	-0.196142	0.0255862	-0.682529	-0.371601	-0.22387	-0.0375365	-0.231431	-0.614455	0.0848652	0.24325	-0.114658	-0.22624	-0.659516
chr1	23200000	23300000	100001	*	chr1.233	-0.15767	-0.404776	-0.00716828	-0.91332	0.0491302	-0.592403	-0.674016	-0.534333	-0.660241	-0.728659	-1.03368	-0.486341	-0.196142	0.0255862	-0.682529	-0.371601	-0.22387	-0.0375365	-0.231431	-0.614455	0.0848652	0.24325	-0.114658	-0.22624	-0.659516
chr1	23300000	23400000	100001	*	chr1.234	-0.15767	-0.404776	-0.00716828	-0.91332	0.0491302	-0.592403	-0.674016	-0.534333	-0.660241	-0.728659	-1.03368	-0.486341	-0.196142	0.0255862	-0.682529	-0.371601	-0.22387	-0.0375365	-0.231431	-0.614455	0.0848652	0.24325	-0.114658	-0.22624	-0.659516
chr1	23400000	23500000	100001	*	chr1.235	-0.15767	-0.404776	-0.00716828	-0.91332	0.0491302	-0.592403	-0.674016	-0.534333	-0.660241	-0.728659	-1.03368	-0.486341	-0.196142	0.0255862	-0.682529	-0.371601	-0.22387	-0.0375365	-0.231431	-0.614455	0.0848652	0.24325	-0.114658	-0.22624	-0.659516
chr1	23500000	23600000	100001	*	chr1.236	-0.15767	-0.404776	-0.00716828	-0.91332	0.0491302	-0.592403	-0.674016	-0.534333	-0.660241	-0.728659	-1.03368	-0.486341	-0.196142	0.0255862	-0.682529	-0.371601	-0.22387	-0.0375365	-0.231431	-0.614455	0.0848652	0.24325	-0.114658	-0.22624	-0.659516
chr1	23600000	23700000	100001	*	chr1.237	-0.15767	-0.404776	-0.00716828	-0.91332	0.0491302	-0.592403	-0.674016	-0.534333	-0.660241	-0.728659	-1.03368	-0.486341	-0.196142	0.0255862	-0.682529	-0.371601	-0.22387	-0.0375365	-0.231431	-0.614455	0.0848652	0.24325	-0.114658	-0.22624	-0.659516
chr1	23700000	23800000	100001	*	chr1.238	-0.15767	-0.404776	-0.00716828	-0.91332	0.0491302	-0.592403	-0.674016	-0.534333	-0.660241	-0.728659	-1.03368	-0.486341	-0.196142	0.0255862	-0.682529	-0.371601	-0.22387	-0.0375365	-0.231431	-0.614455	0.0848652	0.24325	-0.114658	-0.22624	-0.659516
chr1	23800000	23900000	100001	*	chr1.239	-0.15767	-0.404776	-0.00716828	-0.91332	0.0491302	-0.592403	-0.674016	-0.534333	-0.660241	-0.728659	-1.03368	-0.486341	-0.196142	0.0255862	-0.682529	-0.371601	-0.22387	-0.0375365	-0.231431	-0.614455	0.0848652	0.24325	-0.114658	-0.22624	-0.659516
chr1	23900000	24000000	100001	*	chr1.240	-0.15767	-0.404776	-0.00716828	-0.91332	0.0491302	-0.592403	-0.674016	-0.534333	-0.660241	-0.728659	-1.03368	-0.486341	-0.196142	0.0255862	-0.682529	-0.371601	-0.22387	-0.0375365	-0.231431	-0.614455	0.0848652	0.24325	-0.114658	-0.22624	-0.659516
chr1	24000000	24100000	100001	*	chr1.241	-0.15767	-0.404776	-0.00716828	-0.91332	0.0491302	-0.592403	-0.674016	-0.534333	-0.660241	-0.728659	-1.03368	-0.486341	-0.196142	0.0255862	-0.682529	-0.371601	-0.22387	-0.0375365	-0.231431	-0.614455	0.0848652	0.24325	-0.114658	-0.22624	-0.659516
chr1	24100000	24200000	100001	*	chr1.242	-0.15767	-0.404776	-0.00716828	-0.91332	0.0491302	-0.592403	-0.674016	-0.534333	-0.660241	-0.728659	-1.03368	-0.486341	-0.196142	0.0255862	-0.682529	-0.371601	-0.22387	-0.0375365	-0.231431	-0.614455	0.0848652	0.24325	-0.114658	-0.22624	-0.659516
chr1	24200000	24300000	100001	*	chr1.243	-0.15767	-0.404776	-0.00716828	-0.91332	0.0491302	-0.592403	-0.674016	-0.534333	-0.660241	-0.728659	-1.03368	-0.486341	-0.196142	0.0255862	-0.682529	-0.371601	-0.22387	-0.0375365	-0.231431	-0.614455	0.0848652	0.24325	-0.114658	-0.22624	-0.659516
chr1	24300000	24400000	100001	*	chr1.244	-0.15767	-0.404776	-0.00716828	-0.91332	0.0491302	-0.592403	-0.674016	-0.534333	-0.660241	-0.728659	-1.03368	-0.486341	-0.196142	0.0255862	-0.682529	-0.371601	-0.22387	-0.0375365	-0.231431	-0.614455	0.0848652	0.24325	-0.114658	-0.22624	-0.659516
chr1	24400000	24500000	100001	*	chr1.245	-0.15767	-0.404776	-0.00716828	-0.91332	0.0491302	-0.592403	-0.674016	-0.534333	-0.660241	-0.728659	-1.03368	-0.486341	-0.196142	0.0255862	-0.682529	-0.371601	-0.22387	-0.0375365	-0.231431	-0.614455	0.0848652	0.24325	-0.114658	-0.22624	-0.659516
chr1	24500000	24600000	100001	*	chr1.246	-0.15767	-0.404776	-0.00716828	-0.91332	0.0491302	-0.592403	-0.674016	-0.534333	-0.660241	-0.728659	-1.03368	-0.486341	-0.196142	0.0255862	-0.682529	-0.371601	-0.22387	-0.0375365	-0.231431	-0.614455	0.0848652	0.24325	-0.114658	-0.22624	-0.659516
chr1	24600000	24700000	100001	*	chr1.247	-0.15767	-0.404776	-0.00716828	-0.91332	0.0491302	-0.592403	-0.674016	-0.534333	-0.660241	-0.728659	-1.03368	-0.486341	-0.196142	0.0255862	-0.682529	-0.371601	-0.22387	-0.0375365	-0.231431	-0.614455	0.0848652	0.24325	-0.114658	-0.22624	-0.659516
chr1	24700000	24800000	100001	*	chr1.248	-0.15767	-0.404776	-0.00716828	-0.91332	0.0491302	-0.592403	-0.674016	-0.534333	-0.660241	-0.728659	-1.03368	-0.486341	-0.196142	0.0255862	-0.682529	-0.371601	-0.22387	-0.0375365	-0.231431	-0.614455	0.0848652	0.24325	-0.114658	-0.22624	-0.659516
chr1	24800000	24900000	100001	*	chr1.249	-0.15767	-0.404776	-0.00716828	-0.91332	0.0491302	-0.592403	-0.674016	-0.534333	-0.660241	-0.728659	-1.03368	-0.486341	-0.196142	0.0255862	-0.682529	-0.371601	-0.22387	-0.0375365	-0.231431	-0.614455	0.0848652	0.24325	-0.114658	-0.22624	-0.659516
chr1	24900000	25000000	100001	*	chr1.250	-0.15767	-0.404776	-0.00716828	-0.91332	0.0491302	-0.592403	-0.674016	-0.534333	-0.660241	-0.728659	-1.03368	-0.486341	-0.196142	0.0255862	-0.682529	-0.371601	-0.22387	-0.0375365	-0.231431	-0.614455	0.0848652	0.24325	-0.114658	-0.22624	-0.659516
chr1	25000000	25100000	100001	*	chr1.251	-0.15767	-0.404776	-0.00716828	-0.91332	0.0491302	-0.592403	-0.674016	-0.534333	-0.660241	-0.728659	-1.03368	-0.486341	-0.196142	0.0255862	-0.682529	-0.371601	-0.22387	-0.0375365	-0.231431	-0.614455	0.0848652	0.24325	-0.114658	-0.22624	-0.659516
chr1	25100000	25200000	100001	*	chr1.252	-0.15767	-0.404776	-0.00716828	-0.91332	0.0491302	-0.592403	-0.674016	-0.534333	-0.660241	-0.728659	-1.03368	-0.486341	-0.196142	0.0255862	-0.682529	-0.371601	-0.22387	-0.0375365	-0.231431	-0.614455	0.0848652	0.24325	-0.114658	-0.22624	-0.659516
chr1	25200000	25300000	100001	*	chr1.253	-0.15767	-0.404776	-0.00716828	-0.91332	0.0491302	-0.592403	-0.674016	-0.534333	-0.660241	-0.728659	-1.03368	-0.486341	-0.196142	0.0255862	-0.682529	-0.371601	-0.22387	-0.0375365	-0.231431	-0.614455	0.0848652	0.24325	-0.114658	-0.22624	-0.659516
chr1	25300000	25400000	100001	*	chr1.254	-0.15767	-0.404776	-0.00716828	-0.91332	0.0491302	-0.592403	-0.674016	-0.534333	-0.660241	-0.728659	-1.03368	-0.486341	-0.196142	0.0255862	-0.682529	-0.371601	-0.22387	-0.0375365	-0.231431	-0.614455	0.0848652	0.24325	-0.114658	-0.22624	-0.659516
chr1	25400000	25500000	100001	*	chr1.255	-0.15767	-0.404776	-0.00716828	-0.91332	0.0491302	-0.592403	-0.674016	-0.534333	-0.660241	-0.728659	-1.03368	-0.486341	-0.196142	0.0255862	-0.682529	-0.371601	-0.22387	-0.0375365	-0.231431	-0.614455	0.0848652	0.24325	-0.114658	-0.22624	-0.659516
chr1	25500000	25600000	100001	*	chr1.256	-0.15767	-0.404776	-0.00716828	-0.91332	0.0491302	-0.592403	-0.674016	-0.534333	-0.660241	-0.728659	-1.03368	-0.486341	-0.196142	0.0255862	-0.682529	-0.371601	-0.22387	-0.0375365	-0.231431	-0.614455	0.0848652	0.24325	-0.114658	-0.22624	-0.659516
chr1	25600000	25700000	100001	*	chr1.257	-0.15767	-0.404776	-0.00716828	-0.91332	0.0491302	-0.592403	-0.674016	-0.534333	-0.660241	-0.728659	-1.03368	-0.486341	-0.196142	0.0255862	-0.682529	-0.371601	-0.22387	-0.0375365	-0.231431	-0.614455	0.0848652	0.24325	-0.114658	-0.22624	-0.659516
chr1	25700000	25800000	100001	*	chr1.258	-0.15767	-0.404776	-0.00716828	-0.91332	0.0491302	-0.592403	-0.674016	-0.534333	-0.660241	-0.728659	-1.03368	-0.486341	-0.196142	0.0255862	-0.682529	-0.371601	-0.22387	-0.0375365	-0.231431	-0.614455	0.0848652	0.24325	-0.114658	-0.22624	-0.659516
chr1	25800000	25900000	100001	*	chr1.259	-0.15767	-0.404776	-0.00716828	-0.602061	0.0491302	-0.592403	-0.674016	-0.534333	-0.660241	-0.728659	-1.03368	-0.486341	-0.196142	0.0255862	-0.682529	-0.371601	-0.22387	-0.0375365	-0.231431	-0.614455	0.0848652	0.24325	-0.114658	-0.22624	-0.659516
chr1	25900000	26000000	100001	*	chr1.260	-0.15767	-0.404776	-0.00716828	-0.602061	0.0491302	-0.592403	-0.674016	-0.534333	-0.660241	-0.728659	-1.03368	-0.486341	-0.196142	0.0255862	-0.682529	-0.371601	-0.22387	-0.0375365	-0.231431	-0.614455	0.0848652	0.24325	-0.114658	-0.22624	-0.659516
chr1	26000000	26100000	100001	*	chr1.261	-0.15767	-0.404776	-0.00716828	-0.602061	0.0491302	-0.592403	-0.674016	-0.534333	-0.660241	-0.728659	-1.03368	-0.486341	-0.196142	0.0255862	-0.682529	-0.371601	-0.22387	-0.0375365	-0.231431	-0.614455	0.0848652	0.24325	-0.114658	-0.22624	-0.659516
chr1	26100000	26200000	100001	*	chr1.262	-0.15767	-0.404776	-0.00716828	-0.602061	0.0491302	-0.592403	-0.674016	-0.534333	-0.660241	-0.728659	-1.03368	-0.486341	-0.196142	0.0255862	-0.682529	-0.371601	-0.22387	-0.0375365	-0.231431	-0.614455	0.0848652	0.24325	-0.114658	-0.22624	-0.659516
chr1	26200000	26300000	100001	*	chr1.263	-0.15767	-0.404776	-0.00716828	-0.602061	0.0491302	-0.592403	-0.674016	-0.534333	-0.660241	-0.728659	-1.03368	-0.486341	-0.196142	0.0255862	-0.682529	-0.371601	-0.22387	-0.0375365	-0.231431	-0.614455	0.0848652	0.24325	-0.114658	-0.22624	-0.659516
chr1	26300000	26400000	100001	*	chr1.264	-0.15767	-0.404776	-0.00716828	-0.602061	0.0491302	-0.592403	-0.674016	-0.534333	-0.660241	-0.728659	-1.03368	-0.486341	-0.196142	0.0255862	-0.682529	-0.371601	-0.22387	-0.0375365	-0.231431	-0.614455	0.0848652	0.24325	-0.114658	-0.22624	-0.659516
chr1	26400000	26500000	100001	*	chr1.265	-0.15767	-0.404776	-0.00716828	-0.602061	0.0491302	-0.592403	-0.674016	-0.534333	-0.660241	-0.728659	-1.03368	-0.486341	-0.196142	0.0255862	-0.682529	-0.371601	-0.22387	-0.0375365	-0.231431	-0.614455	0.0848652	0.24325	-0.114658	-0.22624	-0.659516
chr1	26500000	26600000	100001	*	chr1.266	-0.15767	-0.404776	-0.00716828	-0.602061	0.0491302	-0.592403	-0.674016	-0.534333	-0.660241	-0.728659	-1.03368	-0.486341	-0.196142	0.0255862	-0.682529	-0.371601	-0.22387	-0.0375365	-0.231431	-0.614455	0.0848652	0.24325	-0.114658	-0.22624	-0.659516
chr1	26600000	26700000	100001	*	chr1.267	-0.15767	-0.404776	-0.00716828	-0.602061	0.0491302	-0.592403	-0.674016	-0.534333	-0.660241	-0.728659	-1.03368	-0.486341	-0.196142	0.0255862	-0.682529	-0.371601	-0.22387	-0.0375365	-0.231431	-0.614455	0.0848652	0.24325	-0.114658	-0.22624	-0.659516
chr1	26700000	26800000	100001	*	chr1.268	-0.15767	-0.404776	-0.00716828	-0.602061	0.0491302	-0.592403	-0.674016	-0.534333	-0.660241	-0.728659	-1.03368	-0.486341	-0.196142	0.0255862	-0.682529	-0.371601	-0.22387	-0.0375365	-0.231431	-0.614455	0.0848652	0.24325	-0.114658	-0.22624	-0.659516
chr1	26800000	26900000	100001	*	chr1.269	-0.15767	-0.404776	-0.00716828	-0.602061	0.0491302	-0.592403	-0.674016	-0.534333	-0.660241	-0.728659	-1.03368	-0.486341	-0.196142	0.0255862	-0.682529	-0.371601	-0.22387	-0.0375365	-0.231431	-0.614455	0.0848652	0.24325	-0.114658	-0.22624	-0.659516
chr1	26900000	27000000	100001	*	chr1.270	-0.15767	-0.404776	-0.00716828	-0.602061	0.0491302	-0.592403	-0.674016	-0.534333	-0.660241	-0.728659	-1.03368	-0.486341	-0.196142	0.0255862	-0.682529	-0.371601	-0.22387	-0.0375365	-0.231431	-0.614455	0.0848652	0.24325	-0.114658	-0.22624	-0.659516
chr1	27000000	27100000	100001	*	chr1.271	-0.15767	-0.404776	-0.00716828	-0.602061	0.0491302	-0.592403	-0.674016	-0.534333	-0.660241	-0.728659	-1.03368	-0.486341	-0.196142	0.0255862	-0.682529	-0.371601	-0.22387	-0.0375365	-0.231431	-0.614455	0.0848652	0.24325	-0.114658	-0.22624	-0.659516
chr1	27100000	27200000	100001	*	chr1.272	-0.15767	-0.404776	-0.00716828	-0.602061	0.0491302	-0.592403	-0.674016	-0.534333	-0.660241	-0.728659	-1.03368	-0.486341	-0.196142	0.0255862	-0.682529	-0.371601	-0.22387	-0.0375365	-0.231431	-0.614455	0.0848652	0.24325	-0.114658	-0.22624	-0.659516
chr1	27200000	27300000	100001	*	chr1.273	-0.15767	-0.404776	-0.00716828	-0.602061	0.0491302	-0.592403	-0.674016	-0.534333	-0.660241	-0.728659	-1.03368	-0.486341	-0.196142	0.0255862	-0.682529	-0.371601	-0.22387	-0.0375365	-0.231431	-0.614455	0.0848652	0.24325	-0.114658	-0.22624	-0.659516
chr1	27300000	27400000	100001	*	chr1.274	-0.15767	-0.404776	-0.00716828	-0.602061	0.0491302	-0.592403	-0.674016	-0.534333	-0.660241	-0.728659	-1.03368	-0.486341	-0.196142	0.0255862	-0.682529	-0.371601	-0.22387	-0.0375365	-0.231431	-0.614455	0.0848652	0.24325	-0.114658	-0.22624	-0.659516
chr1	27400000	27500000	100001	*	chr1.275	-0.15767	-0.404776	-0.00716828	-0.602061	0.0491302	-0.592403	-0.674016	-0.534333	-0.660241	-0.728659	-1.03368	-0.486341	-0.196142	0.0255862	-0.682529	-0.371601	-0.22387	-0.0375365	-0.231431	-0.614455	0.0848652	0.24325	-0.114658	-0.22624	-0.659516
chr1	27500000	27600000	100001	*	chr1.276	-0.15767	-0.404776	-0.00716828	-0.602061	0.0491302	-0.592403	-0.674016	-0.534333	-0.660241	-0.728659	-1.03368	-0.486341	-0.196142	0.0255862	-0.682529	-0.371601	-0.22387	-0.0375365	-0.231431	-0.614455	0.0848652	0.24325	-0.114658	-0.22624	-0.659516
chr1	27600000	27700000	100001	*	chr1.277	-0.15767	-0.404776	-0.00716828	-0.602061	0.0491302	-0.592403	-0.674016	-0.534333	-0.660241	-0.728659	-1.03368	-0.486341	-0.196142	0.0255862	-0.682529	-0.371601	-0.22387	-0.0375365	-0.231431	-0.614455	0.0848652	0.24325	-0.114658	-0.22624	-0.659516
chr1	27700000	27800000	100001	*	chr1.278	-0.15767	-0.404776	-0.00716828	-0.602061	0.0491302	-0.592403	-0.674016	-0.534333	-0.660241	-0.728659	-1.03368	-0.486341	-0.196142	0.0255862	-0.682529	-0.371601	-0.22387	-0.0375365	-0.231431	-0.614455	0.0848652	0.24325	-0.114658	-0.22624	-0.659516
chr1	27800000	27900000	100001	*	chr1.279	-0.15767	-0.404776	-0.00716828	-0.602061	0.0491302	-0.592403	-0.674016	-0.534333	-0.660241	-0.728659	-1.03368	-0.486341	-0.196142	0.0255862	-0.682529	-0.371601	-0.22387	-0.0375365	-0.231431	-0.614455	0.0848652	0.24325	-0.114658	-0.22624	-0.659516
chr1	27900000	28000000	100001	*	chr1.280	-0.15767	-0.404776	-0.00716828	-0.602061	0.0491302	-0.592403	-0.674016	-0.534333	-0.660241	-0.728659	-1.03368	-0.486341	-0.196142	0.0255862	-0.682529	-0.371601	-0.22387	-0.0375365	-0.231431	-0.614455	0.0848652	0.24325	-0.114658	-0.22624	-0.659516
chr1	28000000	28100000	100001	*	chr1.281	-0.15767	-0.404776	-0.00716828	-0.602061	0.0491302	-0.592403	-0.674016	-0.534333	-0.660241	-0.728659	-1.03368	-0.486341	-0.196142	0.0255862	-0.682529	-0.371601	-0.22387	-0.0375365	-0.231431	-0.614455	0.0848652	0.24325	-0.114658	-0.22624	-0.659516
chr1	28100000	28200000	100001	*	chr1.282	-0.15767	-0.404776	-0.00716828	-0.602061	0.0491302	-0.592403	-0.674016	-0.534333	-0.660241	-0.728659	-1.03368	-0.486341	-0.196142	0.0255862	-0.682529	-0.371601	-0.22387	-0.0375365	-0.231431	-0.614455	0.0848652	0.24325	-0.114658	-0.22624	-0.659516
chr1	28200000	28300000	100001	*	chr1.283	-0.15767	-0.404776	-0.00716828	-0.602061	0.0491302	-0.592403	-0.674016	-0.534333	-0.660241	-0.728659	-1.03368	-0.486341	-0.196142	0.0255862	-0.682529	-0.371601	-0.22387	-0.0375365	-0.231431	-0.614455	0.0848652	0.24325	-0.114658	-0.22624	-0.659516
chr1	28300000	28400000	100001	*	chr1.284	-0.15767	-0.404776	-0.00716828	-0.602061	0.0491302	-0.592403	-0.674016	-0.534333	-0.660241	-0.728659	-1.03368	-0.486341	-0.196142	0.0255862	-0.682529	-0.371601	-0.22387	-0.0375365	-0.231431	-0.614455	0.0848652	0.24325	-0.114658	-0.22624	-0.659516
chr1	28400000	28500000	100001	*	chr1.285	-0.15767	-0.404776	-0.00716828	-0.602061	0.0491302	-0.592403	-0.674016	-0.534333	-0.660241	-0.728659	-1.03368	-0.486341	-0.196142	0.0255862	-0.682529	-0.371601	-0.22387	-0.0375365	-0.231431	-0.614455	0.0848652	0.24325	-0.114658	-0.22624	-0.659516
chr1	28500000	28600000	100001	*	chr1.286	-0.15767	-0.404776	-0.00716828	-0.602061	0.0491302	-0.592403	-0.674016	-0.534333	-0.660241	-0.728659	-1.03368	-0.486341	-0.196142	0.0255862	-0.682529	-0.371601	-0.22387	-0.0375365	-0.231431	-0.614455	0.0848652	0.24325	-0.114658	-0.22624	-0.659516
chr1	28600000	28700000	100001	*	chr1.287	-0.15767	-0.404776	-0.00716828	-0.602061	0.0491302	-0.592403	-0.674016	-0.534333	-0.660241	-0.728659	-1.03368	-0.486341	-0.196142	0.0255862	-0.682529	-0.371601	-0.22387	-0.0375365	-0.231431	-0.614455	0.0848652	0.24325	-0.114658	-0.22624	-0.659516
chr1	28700000	28800000	100001	*	chr1.288	-0.15767	-0.404776	-0.00716828	-0.602061	0.0491302	-0.592403	-0.674016	-0.534333	-0.660241	-0.728659	-1.03368	-0.486341	-0.196142	0.0255862	-0.682529	-0.371601	-0.22387	-0.0375365	-0.231431	-0.614455	0.0848652	0.24325	-0.114658	-0.22624	-0.659516
chr1	28800000	28900000	100001	*	chr1.289	-0.15767	-0.404776	-0.00716828	-0.602061	0.0491302	-0.592403	-0.674016	-0.534333	-0.660241	-0.728659	-1.03368	-0.486341	-0.196142	0.0255862	-0.682529	-0.371601	-0.22387	-0.0375365	-0.231431	-0.614455	0.0848652	0.24325	-0.114658	-0.22624	-0.659516
chr1	28900000	29000000	100001	*	chr1.290	-0.15767	-0.404776	-0.00716828	-0.602061	0.0491302	-0.592403	-0.674016	-0.534333	-0.660241	-0.728659	-1.03368	-0.486341	-0.196142	0.0255862	-0.682529	-0.371601	-0.22387	-0.0375365	-0.231431	-0.614455	0.0848652	0.24325	-0.114658	-0.22624	-0.659516
chr1	29000000	29100000	100001	*	chr1.291	-0.15767	-0.404776	-0.00716828	-0.602061	0.0491302	-0.592403	-0.674016	-0.534333	-0.660241	-0.728659	-1.03368	-0.486341	-0.196142	0.0255862	-0.682529	-0.371601	-0.22387	-0.0375365	-0.231431	-0.614455	0.0848652	0.24325	-0.114658	-0.22624	-0.659516
chr1	29100000	29200000	100001	*	chr1.292	-0.15767	-0.404776	-0.00716828	-0.602061	0.0491302	-0.592403	-0.674016	-0.534333	-0.660241	-0.728659	-1.03368	-0.486341	-0.196142	0.0255862	-0.682529	-0.371601	-0.22387	-0.0375365	-0.231431	-0.614455	0.0848652	0.24325	-0.114658	-0.22624	-0.659516
chr1	29200000	29300000	100001	*	chr1.293	-0.15767	-0.404776	-0.00716828	-0.602061	0.0491302	-0.592403	-0.674016	-0.534333	-0.660241	-0.728659	-1.03368	-0.486341	-0.196142	0.0255862	-0.682529	-0.371601	-0.22387	-0.0375365	-0.231431	-0.614455	0.0848652	0.24325	-0.114658	-0.22624	-0.659516
chr1	29300000	29400000	100001	*	chr1.294	-0.15767	-0.404776	-0.00716828	-0.602061	0.0491302	-0.592403	-0.674016	-0.534333	-0.660241	-0.728659	-1.03368	-0.486341	-0.196142	0.0255862	-0.682529	-0.371601	-0.22387	-0.0375365	-0.231431	-0.614455	0.0848652	0.24325	-0.114658	-0.22624	-0.659516
chr1	29400000	29500000	100001	*	chr1.295	-0.15767	-0.404776	-0.00716828	-0.602061	0.0491302	-0.592403	-0.674016	-0.534333	-0.660241	-0.728659	-1.03368	-0.486341	-0.196142	0.0255862	-0.682529	-0.371601	-0.22387	-0.0375365	-0.231431	-0.614455	0.0848652	0.24325	-0.114658	-0.22624	-0.659516
chr1	29500000	29600000	100001	*	chr1.296	-0.15767	-0.404776	-0.00716828	-0.602061	0.0491302	-0.592403	-0.674016	-0.534333	-0.660241	-0.728659	-1.03368	-0.486341	-0.196142	0.0255862	-0.682529	-0.371601	-0.22387	-0.0375365	-0.231431	-0.614455	0.0848652	0.24325	-0.114658	-0.22624	-0.659516
chr1	29600000	29700000	100001	*	chr1.297	-0.15767	-0.404776	-0.00716828	-0.602061	0.0491302	-0.592403	-0.674016	-0.534333	-0.660241	-0.728659	-1.03368	-0.486341	-0.196142	0.0255862	-0.682529	-0.371601	-0.22387	-0.0375365	-0.231431	-0.614455	0.0848652	0.24325	-0.114658	-0.22624	-0.659516
chr1	29700000	29800000	100001	*	chr1.298	-0.15767	-0.404776	-0.00716828	-0.602061	0.0491302	-0.592403	-0.674016	-0.534333	-0.660241	-0.728659	-1.03368	-0.486341	-0.196142	0.0255862	-0.682529	-0.371601	-0.22387	-0.0375365	-0.231431	-0.614455	0.0848652	0.24325	-0.114658	-0.22624	-0.659516
chr1	29800000	29900000	100001	*	chr1.299	-0.15767	-0.404776	-0.00716828	-0.602061	0.0491302	-0.592403	-0.674016	-0.534333	-0.660241	-0.728659	-1.03368	-0.486341	-0.196142	0.0255862	-0.682529	-0.371601	-0.22387	-0.0375365	-0.231431	-0.614455	0.0848652	0.24325	-0.114658	-0.22624	-0.659516
chr1	29900000	30000000	100001	*	chr1.300	-0.15767	-0.404776	-0.00716828	-0.602061	0.0491302	-0.592403	-0.674016	-0.534333	-0.660241	-0.728659	-1.03368	-0.486341	-0.196142	0.0255862	-0.682529	-0.371601	-0.22387	-0.0375365	-0.231431	-0.614455	0.0848652	0.24325	-0.114658	-0.22624	-0.659516
chr1	30000000	30100000	100001	*	chr1.301	-0.15767	-0.404776	-0.00716828	-0.602061	0.0491302	-0.592403	-0.674016	-0.534333	-0.660241	-0.728659	-1.03368	-0.486341	-0.196142	0.0255862	-0.682529	-0.371601	-0.22387	-0.0375365	-0.231431	-0.614455	0.0848652	0.24325	-0.114658	-0.22624	-0.659516
chr1	30100000	30200000	100001	*	chr1.302	-0.15767	-0.404776	-0.00716828	-0.602061	0.0491302	-0.592403	-0.674016	-0.534333	-0.660241	-0.728659	-1.03368	-0.486341	-0.196142	0.0255862	-0.682529	-0.371601	-0.22387	-0.0375365	-0.231431	-0.614455	0.0848652	0.24325	-0.114658	-0.22624	-0.659516
chr1	30200000	30300000	100001	*	chr1.303	-0.15767	-0.404776	-0.00716828	-0.602061	0.0491302	-0.592403	-0.674016	-0.534333	-0.660241	-0.728659	-1.03368	-0.486341	-0.196142	0.0255862	-0.682529	-0.371601	-0.22387	-0.0375365	-0.231431	-0.614455	0.0848652	0.24325	-0.114658	-0.22624	-0.659516
chr1	30300000	30400000	100001	*	chr1.304	-0.15767	-0.404776	-0.00716828	-0.602061	0.0491302	-0.592403	-0.674016	-0.534333	-0.660241	-0.728659	-1.03368	-0.486341	-0.196142	0.0255862	-0.682529	-0.371601	-0.22387	-0.0375365	-0.231431	-0.614455	0.0848652	0.24325	-0.114658	-0.22624	-0.659516
chr1	30400000	30500000	100001	*	chr1.305	-0.15767	-0.404776	-0.00716828	-0.602061	0.0491302	-0.592403	-0.674016	-0.534333	-0.660241	-0.728659	-1.03368	-0.486341	-0.196142	0.0255862	-0.682529	-0.371601	-0.22387	-0.0375365	-0.231431	-0.614455	0.0848652	0.24325	-0.114658	-0.22624	-0.659516
chr1	30500000	30600000	100001	*	chr1.306	-0.15767	-0.404776	-0.00716828	-0.602061	0.0491302	-0.592403	-0.674016	-0.534333	-0.660241	-0.728659	-1.03368	-0.486341	-0.196142	0.0255862	-0.682529	-0.371601	-0.22387	-0.0375365	-0.231431	-0.614455	0.0848652	0.24325	-0.114658	-0.22624	-0.659516
chr1	30600000	30700000	100001	*	chr1.307	-0.15767	-0.404776	-0.00716828	-0.602061	0.0491302	-0.592403	-0.674016	-0.534333	-0.660241	-0.728659	-1.03368	-0.486341	-0.196142	0.0255862	-0.682529	-0.371601	-0.22387	-0.0375365	-0.231431	-0.614455	0.0848652	0.24325	-0.114658	-0.22624	-0.659516
chr1	30700000	30800000	100001	*	chr1.308	-0.15767	-0.404776	-0.00716828	-0.602061	0.0491302	-0.592403	-0.674016	-0.534333	-0.660241	-0.728659	-1.03368	-0.486341	-0.196142	0.0255862	-0.682529	-0.371601	-0.22387	-0.0375365	-0.231431	-0.614455	0.0848652	0.24325	-0.114658	-0.22624	-0.659516
chr1	30800000	30900000	100001	*	chr1.309	-0.15767	-0.404776	-0.00716828	-0.602061	0.0491302	-0.592403	-0.674016	-0.534333	-0.660241	-0.728659	-1.03368	-0.486341	-0.196142	0.0255862	-0.682529	-0.371601	-0.22387	-0.0375365	-0.231431	-0.614455	0.0848652	0.24325	-0.114658	-0.22624	-0.659516
chr1	30900000	31000000	100001	*	chr1.310	-0.15767	-0.404776	-0.00716828	-0.602061	0.0491302	-0.592403	-0.674016	-0.534333	-0.660241	-0.728659	-1.03368	-0.486341	-0.196142	0.0255862	-0.682529	-0.371601	-0.22387	-0.0375365	-0.231431	-0.614455	0.0848652	0.24325	-0.114658	-0.22624	-0.659516
chr1	31000000	31100000	100001	*	chr1.311	-0.15767	-0.404776	-0.00716828	-0.602061	0.0491302	-0.592403	-0.674016	-0.534333	-0.660241	-0.728659	-1.03368	-0.486341	-0.196142	0.0255862	-0.682529	-0.371601	-0.22387	-0.0375365	-0.231431	-0.614455	0.0848652	0.24325	-0.114658	-0.22624	-0.659516
chr1	31100000	31200000	100001	*	chr1.312	-0.15767	-0.404776	-0.00716828	-0.602061	0.0491302	-0.592403	-0.674016	-0.534333	-0.660241	-0.728659	-1.03368	-0.486341	-0.196142	0.0255862	-0.682529	-0.371601	-0.22387	-0.0375365	-0.231431	-0.614455	0.0848652	0.24325	-0.114658	-0.22624	-0.659516
chr1	31200000	31300000	100001	*	chr1.313	-0.15767	-0.404776	-0.00716828	-0.602061	0.0491302	-0.592403	-0.674016	-0.534333	-0.660241	-0.728659	-1.03368	-0.486341	-0.196142	0.0255862	-0.682529	-0.371601	-0.22387	-0.0375365	-0.231431	-0.614455	0.0848652	0.24325	-0.114658	-0.22624	-0.659516
chr1	31300000	31400000	100001	*	chr1.314	-0.15767	-0.404776	-0.00716828	-0.602061	0.0491302	-0.592403	-0.674016	-0.534333	-0.660241	-0.728659	-1.03368	-0.486341	-0.196142	0.0255862	-0.682529	-0.371601	-0.22387	-0.0375365	-0.231431	-0.614455	0.0848652	0.24325	-0.114658	-0.22624	-0.659516
chr1	31400000	31500000	100001	*	chr1.315	-0.15767	-0.404776	-0.00716828	-0.602061	0.0491302	-0.592403	-0.674016	-0.534333	-0.660241	-0.728659	-1.03368	-0.486341	-0.196142	0.0255862	-0.682529	-0.371601	-0.22387	-0.0375365	-0.231431	-0.614455	0.0848652	0.24325	-0.114658	-0.22624	-0.659516
chr1	31500000	31600000	100001	*	chr1.316	-0.15767	-0.404776	-0.00716828	-0.602061	0.0491302	-0.592403	-0.674016	-0.534333	-0.660241	-0.728659	-1.03368	-0.486341	-0.196142	0.0255862	-0.682529	-0.371601	-0.22387	-0.0375365	-0.231431	-0.614455	0.0848652	0.24325	-0.114658	-0.22624	-0.659516
chr1	31600000	31700000	100001	*	chr1.317	-0.15767	-0.404776	-0.00716828	-0.602061	0.0491302	-0.592403	-0.674016	-0.534333	-0.660241	-0.728659	-1.03368	-0.486341	-0.196142	0.0255862	-0.682529	-0.371601	-0.22387	-0.0375365	-0.231431	-0.614455	0.0848652	0.24325	-0.114658	-0.22624	-0.659516
chr1	31700000	31800000	100001	*	chr1.318	-0.15767	-0.404776	-0.00716828	-0.602061	0.0491302	-0.592403	-0.674016	-0.534333	-0.660241	-0.728659	-1.03368	-0.486341	-0.196142	0.0255862	-0.682529	-0.371601	-0.22387	-0.0375365	-0.231431	-0.614455	0.0848652	0.24325	-0.114658	-0.22624	-0.659516
chr1	31800000	31900000	100001	*	chr1.319	-0.15767	-0.404776	-0.00716828	-0.602061	0.0491302	-0.592403	-0.674016	-0.534333	-0.660241	-0.728659	-1.03368	-0.486341	-0.196142	0.0255862	-0.682529	-0.371601	-0.22387	-0.0375365	-0.231431	-0.614455	0.0848652	0.24325	-0.114658	-0.22624	-0.659516
chr1	31900000	32000000	100001	*	chr1.320	-0.15767	-0.404776	-0.00716828	-0.602061	0.0491302	-0.592403	-0.674016	-0.534333	-0.660241	-0.728659	-1.03368	-0.486341	-0.196142	0.0255862	-0.682529	-0.371601	-0.22387	-0.0375365	-0.231431	-0.614455	0.0848652	0.24325	-0.114658	-0.22624	-0.659516
chr1	32000000	32100000	100001	*	chr1.321	-0.15767	-0.404776	-0.00716828	-0.602061	0.0491302	-0.592403	-0.674016	-0.534333	-0.660241	-0.728659	-1.03368	-0.486341	-0.196142	0.0255862	-0.682529	-0.371601	-0.22387	-0.0375365	-0.231431	-0.614455	0.0848652	0.24325	-0.114658	-0.22624	-0.659516
chr1	32100000	32200000	100001	*	chr1.322	-0.15767	-0.404776	-0.00716828	-0.602061	0.0491302	-0.592403	-0.674016	-0.534333	-0.660241	-0.728659	-1.03368	-0.486341	-0.196142	0.0255862	-0.682529	-0.371601	-0.22387	-0.0375365	-0.231431	-0.614455	0.0848652	0.24325	-0.114658	-0.22624	-0.659516
chr1	32200000	32300000	100001	*	chr1.323	-0.15767	-0.404776	-0.00716828	-0.602061	0.0491302	-0.592403	-0.674016	-0.534333	-0.660241	-0.728659	-1.03368	-0.486341	-0.196142	0.0255862	-0.682529	-0.371601	-0.22387	-0.0375365	-0.231431	-0.614455	0.0848652	0.24325	-0.114658	-0.22624	-0.659516
chr1	32300000	32400000	100001	*	chr1.324	-0.15767	-0.404776	-0.00716828	-0.602061	0.0491302	-0.592403	-0.674016	-0.534333	-0.660241	-0.728659	-1.03368	-0.486341	-0.196142	0.0255862	-0.682529	-0.371601	-0.22387	-0.0375365	-0.231431	-0.614455	0.0848652	0.24325	-0.114658	-0.22624	-0.659516
chr1	32400000	32500000	100001	*	chr1.325	-0.15767	-0.404776	-0.00716828	-0.602061	0.0491302	-0.592403	-0.674016	-0.534333	-0.660241	-0.728659	-1.03368	-0.486341	-0.196142	0.0255862	-0.682529	-0.371601	-0.22387	-0.0375365	-0.231431	-0.614455	0.0848652	0.24325	-0.114658	-0.22624	-0.659516
chr1	32500000	32600000	100001	*	chr1.326	-0.15767	-0.404776	-0.00716828	-0.602061	0.0491302	-0.592403	-0.674016	-0.534333	-0.660241	-0.728659	-1.03368	-0.486341	-0.196142	0.0255862	-0.682529	-0.371601	-0.22387	-0.0375365	-0.231431	-0.614455	0.0848652	0.24325	-0.114658	-0.22624	-0.659516
chr1	32600000	32700000	100001	*	chr1.327	-0.15767	-0.404776	-0.00716828	-0.602061	0.0491302	-0.592403	-0.674016	-0.534333	-0.660241	-0.728659	-1.03368	-0.486341	-0.196142	0.0255862	-0.682529	-0.371601	-0.22387	-0.0375365	-0.231431	-0.614455	0.0848652	0.24325	-0.114658	-0.22624	-0.659516
chr1	32700000	32800000	100001	*	chr1.328	-0.15767	-0.404776	-0.00716828	-0.602061	0.0491302	-0.592403	-0.674016	-0.534333	-0.660241	-0.728659	-1.03368	-0.486341	-0.196142	0.0255862	-0.682529	-0.371601	-0.22387	-0.0375365	-0.231431	-0.614455	0.0848652	0.24325	-0.114658	-0.22624	-0.659516
chr1	32800000	32900000	100001	*	chr1.329	-0.15767	-0.404776	-0.00716828	-0.602061	0.0491302	-0.592403	-0.674016	-0.534333	-0.660241	-0.728659	-1.03368	-0.486341	-0.196142	0.0255862	-0.682529	-0.371601	-0.22387	-0.0375365	-0.231431	-0.614455	0.0848652	0.24325	-0.114658	-0.22624	-0.659516
chr1	32900000	33000000	100001	*	chr1.330	-0.15767	-0.404776	-0.00716828	-0.602061	0.0491302	-0.592403	-0.674016	-0.534333	-0.660241	-0.728659	-1.03368	-0.486341	-0.196142	0.0255862	-0.682529	-0.371601	-0.22387	-0.0375365	-0.231431	-0.614455	0.0848652	0.24325	-0.114658	-0.22624	-0.659516
chr1	33000000	33100000	100001	*	chr1.331	-0.15767	-0.404776	-0.00716828	-0.602061	0.0491302	-0.592403	-0.674016	-0.534333	-0.660241	-0.728659	-1.03368	-0.486341	-0.196142	0.0255862	-0.682529	-0.371601	-0.22387	-0.0375365	-0.231431	-0.614455	0.0848652	0.24325	-0.114658	-0.22624	-0.659516
chr1	33100000	33200000	100001	*	chr1.332	-0.15767	-0.404776	-0.00716828	-0.602061	0.0491302	-0.592403	-0.674016	-0.534333	-0.660241	-0.728659	-1.03368	-0.486341	-0.196142	0.0255862	-0.682529	-0.371601	-0.22387	-0.0375365	-0.231431	-0.614455	0.0848652	0.24325	-0.114658	-0.22624	-0.659516
chr1	33200000	33300000	100001	*	chr1.333	-0.15767	-0.404776	-0.00716828	-0.602061	0.0491302	-0.592403	-0.674016	-0.534333	-0.660241	-0.728659	-1.03368	-0.486341	-0.196142	0.0255862	-0.682529	-0.371601	-0.22387	-0.0375365	-0.231431	-0.614455	0.0848652	0.24325	-0.114658	-0.22624	-0.659516
chr1	33300000	33400000	100001	*	chr1.334	-0.15767	-0.404776	-0.00716828	-0.602061	0.0491302	-0.592403	-0.674016	-0.534333	-0.660241	-0.728659	-1.03368	-0.486341	-0.196142	0.0255862	-0.682529	-0.371601	-0.22387	-0.0375365	-0.231431	-0.614455	0.0848652	0.24325	-0.114658	-0.22624	-0.659516
chr1	33400000	33500000	100001	*	chr1.335	-0.15767	-0.404776	-0.00716828	-0.602061	0.0491302	-0.592403	-0.674016	-0.534333	-0.660241	-0.728659	-1.03368	-0.486341	-0.196142	0.0255862	-0.682529	-0.371601	-0.22387	-0.0375365	-0.231431	-0.614455	0.0848652	0.24325	-0.114658	-0.22624	-0.659516
chr1	33500000	33600000	100001	*	chr1.336	-0.15767	-0.404776	-0.00716828	-0.602061	0.0491302	-0.592403	-0.674016	-0.534333	-0.660241	-0.728659	-1.03368	-0.486341	-0.196142	0.0255862	-0.682529	-0.371601	-0.22387	-0.0375365	-0.231431	-0.614455	0.0848652	0.24325	-0.114658	-0.22624	-0.659516
chr1	33600000	33700000	100001	*	chr1.337	-0.15767	-0.404776	-0.00716828	-0.602061	0.0491302	-0.592403	-0.674016	-0.534333	-0.660241	-0.728659	-1.03368	-0.486341	-0.196142	0.0255862	-0.682529	-0.371601	-0.22387	-0.0375365	-0.231431	-0.614455	0.0848652	0.24325	-0.114658	-0.22624	-0.659516
chr1	33700000	33800000	100001	*	chr1.338	-0.15767	-0.404776	-0.00716828	-0.602061	0.0491302	-0.592403	-0.674016	-0.534333	-0.660241	-0.728659	-1.03368	-0.486341	-0.196142	0.0255862	-0.682529	-0.371601	-0.22387	-0.0375365	-0.231431	-0.614455	0.0848652	0.24325	-0.114658	-0.22624	-0.659516
chr1	33800000	33900000	100001	*	chr1.339	-0.15767	-0.404776	-0.00716828	-0.602061	0.0491302	-0.592403	-0.674016	-0.534333	-0.660241	-0.728659	-1.03368	-0.486341	-0.196142	0.0255862	-0.682529	-0.371601	-0.22387	-0.0375365	-0.231431	-0.614455	0.0848652	0.24325	-0.114658	-0.22624	-0.659516
chr1	33900000	34000000	100001	*	chr1.340	-0.15767	-0.404776	-0.00716828	-0.602061	0.0491302	-0.592403	-0.674016	-0.534333	-0.660241	-0.728659	-1.03368	-0.486341	-0.196142	0.0255862	-0.682529	-0.371601	-0.22387	-0.0375365	-0.231431	-0.614455	0.0848652	0.24325	-0.114658	-0.22624	-0.659516
chr1	34000000	34100000	100001	*	chr1.341	-0.15767	-0.404776	-0.00716828	-0.602061	0.0491302	-0.592403	-0.674016	-0.534333	-0.660241	-0.728659	-1.03368	-0.486341	-0.196142	0.0255862	-0.682529	-0.371601	-0.22387	-0.0375365	-0.231431	-0.614455	0.0848652	0.24325	-0.114658	-0.22624	-0.659516
chr1	34100000	34200000	100001	*	chr1.342	-0.15767	-0.404776	-0.00716828	-0.602061	0.0491302	-0.592403	-0.674016	-0.534333	-0.660241	-0.728659	-1.03368	-0.486341	-0.196142	0.0255862	-0.682529	-0.371601	-0.22387	-0.0375365	-0.231431	-0.614455	0.0848652	0.24325	-0.114658	-0.22624	-0.659516
chr1	34200000	34300000	100001	*	chr1.343	-0.15767	-0.404776	-0.00716828	-0.602061	0.0491302	-0.592403	-0.674016	-0.534333	-0.660241	-0.728659	-1.03368	-0.486341	-0.196142	0.0255862	-0.682529	-0.371601	-0.22387	-0.0375365	-0.231431	-0.614455	0.0848652	0.24325	-0.114658	-0.22624	-0.659516
chr1	34300000	34400000	100001	*	chr1.344	-0.15767	-0.404776	-0.00716828	-0.602061	0.0491302	-0.592403	-0.674016	-0.534333	-0.660241	-0.728659	-1.03368	-0.486341	-0.196142	0.0255862	-0.682529	-0.371601	-0.22387	-0.0375365	-0.231431	-0.614455	0.0848652	0.24325	-0.114658	-0.22624	-0.659516
chr1	34400000	34500000	100001	*	chr1.345	-0.15767	-0.404776	-0.00716828	-0.602061	0.0491302	-0.592403	-0.674016	-0.534333	-0.660241	-0.728659	-1.03368	-0.486341	-0.196142	0.0255862	-0.682529	-0.371601	-0.22387	-0.0375365	-0.231431	-0.614455	0.0848652	0.24325	-0.114658	-0.22624	-0.659516
chr1	34500000	34600000	100001	*	chr1.346	-0.15767	-0.404776	-0.00716828	-0.602061	0.0491302	-0.592403	-0.674016	-0.534333	-0.660241	-0.728659	-1.03368	-0.486341	-0.196142	0.0255862	-0.682529	-0.371601	-0.22387	-0.0375365	-0.231431	-0.614455	0.0848652	0.24325	-0.114658	-0.22624	-0.659516
chr1	34600000	34700000	100001	*	chr1.347	-0.15767	-0.404776	-0.00716828	-0.602061	0.0491302	-0.592403	-0.674016	-0.534333	-0.660241	-0.728659	-1.03368	-0.486341	-0.196142	0.0255862	-0.682529	-0.371601	-0.22387	-0.0375365	-0.231431	-0.614455	0.0848652	0.24325	-0.114658	-0.22624	-0.659516
chr1	34700000	34800000	100001	*	chr1.348	-0.15767	-0.404776	-0.00716828	-0.602061	0.0491302	-0.592403	-0.674016	-0.534333	-0.660241	-0.728659	-1.03368	-0.486341	-0.196142	0.0255862	-0.682529	-0.371601	-0.22387	-0.0375365	-0.231431	-0.614455	0.0848652	0.24325	-0.114658	-0.22624	-0.659516
chr1	34800000	34900000	100001	*	chr1.349	-0.15767	-0.404776	-0.00716828	-0.602061	0.0491302	-0.592403	-0.674016	-0.534333	-0.660241	-0.728659	-1.03368	-0.486341	-0.196142	0.0255862	-0.682529	-0.371601	-0.22387	-0.0375365	-0.231431	-0.614455	0.0848652	0.24325	-0.114658	-0.22624	-0.659516
chr1	34900000	35000000	100001	*	chr1.350	-0.15767	-0.404776	-0.00716828	-0.602061	0.0491302	-0.592403	-0.674016	-0.534333	-0.660241	-0.728659	-1.03368	-0.486341	-0.196142	0.0255862	-0.682529	-0.371601	-0.22387	-0.0375365	-0.231431	-0.614455	0.0848652	0.24325	-0.114658	-0.22624	-0.659516
chr1	35000000	35100000	100001	*	chr1.351	-0.15767	-0.404776	-0.00716828	-0.602061	0.0491302	-0.592403	-0.674016	-0.534333	-0.660241	-0.728659	-1.03368	-0.486341	-0.196142	0.0255862	-0.682529	-0.371601	-0.22387	-0.0375365	-0.231431	-0.614455	0.0848652	0.24325	-0.114658	-0.22624	-0.659516
chr1	35100000	35200000	100001	*	chr1.352	-0.15767	-0.404776	-0.00716828	-0.602061	0.0491302	-0.592403	-0.674016	-0.534333	-0.660241	-0.728659	-1.03368	-0.486341	-0.196142	0.0255862	-0.682529	-0.371601	-0.22387	-0.0375365	-0.231431	-0.614455	0.0848652	0.24325	-0.114658	-0.22624	-0.659516
chr1	35200000	35300000	100001	*	chr1.353	-0.15767	-0.404776	-0.00716828	-0.602061	0.0491302	-0.592403	-0.674016	-0.534333	-0.660241	-0.728659	-1.03368	-0.486341	-0.196142	0.0255862	-0.682529	-0.371601	-0.22387	-0.0375365	-0.231431	-0.614455	0.0848652	0.24325	-0.114658	-0.22624	-0.659516
chr1	35300000	35400000	100001	*	chr1.354	-0.15767	-0.404776	-0.00716828	-0.602061	0.0491302	-0.592403	-0.674016	-0.534333	-0.660241	-0.728659	-1.03368	-0.486341	-0.196142	0.0255862	-0.682529	-0.371601	-0.22387	-0.0375365	-0.231431	-0.614455	0.0848652	0.24325	-0.114658	-0.22624	-0.659516
chr1	35400000	35500000	100001	*	chr1.355	-0.15767	-0.404776	-0.00716828	-0.602061	0.0491302	-0.592403	-0.674016	-0.534333	-0.660241	-0.728659	-1.03368	-0.486341	-0.196142	0.0255862	-0.682529	-0.371601	-0.22387	-0.0375365	-0.231431	-0.614455	0.0848652	0.24325	-0.114658	-0.22624	-0.659516
chr1	35500000	35600000	100001	*	chr1.356	-0.15767	-0.404776	-0.00716828	-0.602061	0.0491302	-0.592403	-0.674016	-0.534333	-0.660241	-0.728659	-1.03368	-0.486341	-0.196142	0.0255862	-0.682529	-0.371601	-0.22387	-0.0375365	-0.231431	-0.614455	0.0848652	0.24325	-0.114658	-0.22624	-0.659516
chr1	35600000	35700000	100001	*	chr1.357	-0.15767	-0.404776	-0.00716828	-0.602061	0.0491302	-0.592403	-0.674016	-0.534333	-0.660241	-0.728659	-1.03368	-0.486341	-0.196142	0.0255862	-0.682529	-0.371601	-0.22387	-0.0375365	-0.231431	-0.614455	0.0848652	0.24325	-0.114658	-0.22624	-0.659516
chr1	35700000	35800000	100001	*	chr1.358	-0.15767	-0.404776	-0.00716828	-0.602061	0.0491302	-0.592403	-0.674016	-0.534333	-0.660241	-0.728659	-1.03368	-0.486341	-0.196142	0.0255862	-0.682529	-0.371601	-0.22387	-0.0375365	-0.231431	-0.614455	0.0848652	0.24325	-0.114658	-0.22624	-0.659516
chr1	35800000	35900000	100001	*	chr1.359	-0.15767	-0.404776	-0.00716828	-0.602061	0.0491302	-0.592403	-0.674016	-0.534333	-0.660241	-0.728659	-1.03368	-0.486341	-0.196142	0.0255862	-0.682529	-0.371601	-0.22387	-0.0375365	-0.231431	-0.614455	0.0848652	0.24325	-0.114658	-0.22624	-0.659516
chr1	35900000	36000000	100001	*	chr1.360	-0.15767	-0.404776	-0.00716828	-0.602061	0.0491302	-0.592403	-0.674016	-0.534333	-0.660241	-0.728659	-1.03368	-0.486341	-0.196142	0.0255862	-0.682529	-0.371601	-0.22387	-0.0375365	-0.231431	-0.614455	0.0848652	0.24325	-0.114658	-0.22624	-0.659516
chr1	36000000	36100000	100001	*	chr1.361	-0.15767	-0.404776	-0.00716828	-0.602061	0.0491302	-0.592403	-0.674016	-0.534333	-0.660241	-0.728659	-1.03368	-0.486341	-0.196142	0.0255862	-0.682529	-0.371601	-0.22387	-0.0375365	-0.231431	-0.614455	0.0848652	0.24325	-0.114658	-0.22624	-0.659516
chr1	36100000	36200000	100001	*	chr1.362	-0.15767	-0.404776	-0.00716828	-0.602061	0.0491302	-0.592403	-0.674016	-0.534333	-0.660241	-0.728659	-1.03368	-0.486341	-0.196142	0.0255862	-0.682529	-0.371601	-0.22387	-0.0375365	-0.231431	-0.614455	0.0848652	0.24325	-0.114658	-0.22624	-0.659516
chr1	36200000	36300000	100001	*	chr1.363	-0.15767	-0.404776	-0.00716828	-0.602061	0.0491302	-0.592403	-0.674016	-0.534333	-0.660241	-0.728659	-1.03368	-0.486341	-0.196142	0.0255862	-0.682529	-0.371601	-0.22387	-0.0375365	-0.231431	-0.614455	0.0848652	0.24325	-0.114658	-0.22624	-0.659516
chr1	36300000	36400000	100001	*	chr1.364	-0.15767	-0.404776	-0.00716828	-0.602061	0.0491302	-0.592403	-0.674016	-0.534333	-0.660241	-0.728659	-1.03368	-0.486341	-0.196142	0.0255862	-0.682529	-0.371601	-0.22387	-0.0375365	-0.231431	-0.614455	0.0848652	0.24325	-0.114658	-0.22624	-0.659516
chr1	36400000	36500000	100001	*	chr1.365	-0.15767	-0.404776	-0.00716828	-0.602061	0.0491302	-0.592403	-0.674016	-0.534333	-0.660241	-0.728659	-1.03368	-0.486341	-0.196142	0.0255862	-0.682529	-0.371601	-0.22387	-0.0375365	-0.231431	-0.614455	0.0848652	0.24325	-0.114658	-0.22624	-0.659516
chr1	36500000	36600000	100001	*	chr1.366	-0.15767	-0.404776	-0.00716828	-0.602061	0.0491302	-0.592403	-0.674016	-0.534333	-0.660241	-0.728659	-1.03368	-0.486341	-0.196142	0.0255862	-0.682529	-0.371601	-0.22387	-0.0375365	-0.231431	-0.614455	0.0848652	0.24325	-0.114658	-0.22624	-0.659516
chr1	36600000	36700000	100001	*	chr1.367	-0.15767	-0.404776	-0.00716828	-0.602061	0.0491302	-0.592403	-0.674016	-0.534333	-0.660241	-0.728659	-1.03368	-0.486341	-0.196142	0.0255862	-0.682529	-0.371601	-0.22387	-0.0375365	-0.231431	-0.614455	0.0848652	0.24325	-0.114658	-0.22624	-0.659516
chr1	36700000	36800000	100001	*	chr1.368	-0.15767	-0.404776	-0.00716828	-0.602061	0.0491302	-0.592403	-0.674016	-0.534333	-0.660241	-0.728659	-1.03368	-0.486341	-0.196142	0.0255862	-0.682529	-0.371601	-0.22387	-0.0375365	-0.231431	-0.614455	0.0848652	0.24325	-0.114658	-0.22624	-0.659516
chr1	36800000	36900000	100001	*	chr1.369	-0.15767	-0.404776	-0.00716828	-0.602061	0.0491302	-0.592403	-0.674016	-0.534333	-0.660241	-0.728659	-1.03368	-0.486341	-0.196142	0.0255862	-0.682529	-0.371601	-0.22387	-0.0375365	-0.231431	-0.614455	0.0848652	0.24325	-0.114658	-0.22624	-0.659516
chr1	36900000	37000000	100001	*	chr1.370	-0.15767	-0.404776	-0.00716828	-0.602061	0.0491302	-0.592403	-0.674016	-0.534333	-0.660241	-0.728659	-1.03368	-0.486341	-0.196142	0.0255862	-0.682529	-0.371601	-0.22387	-0.0375365	-0.231431	-0.614455	0.0848652	0.24325	-0.114658	-0.22624	-0.659516
chr1	37000000	37100000	100001	*	chr1.371	-0.15767	-0.404776	-0.00716828	-0.602061	0.0491302	-0.592403	-0.674016	-0.534333	-0.660241	-0.728659	-1.03368	-0.486341	-0.196142	0.0255862	-0.682529	-0.371601	-0.22387	-0.0375365	-0.231431	-0.614455	0.0848652	0.24325	-0.114658	-0.22624	-0.659516
chr1	37100000	37200000	100001	*	chr1.372	-0.15767	-0.404776	-0.00716828	-0.602061	0.0491302	-0.592403	-0.674016	-0.534333	-0.660241	-0.728659	-1.03368	-0.486341	-0.196142	0.0255862	-0.682529	-0.371601	-0.22387	-0.0375365	-0.231431	-0.614455	0.0848652	0.24325	-0.114658	-0.22624	-0.659516
chr1	37200000	37300000	100001	*	chr1.373	-0.15767	-0.404776	-0.00716828	-0.602061	0.0491302	-0.592403	-0.674016	-0.534333	-0.660241	-0.728659	-1.03368	-0.486341	-0.196142	0.0255862	-0.682529	-0.371601	-0.22387	-0.0375365	-0.231431	-0.614455	0.0848652	0.24325	-0.114658	-0.22624	-0.659516
chr1	37300000	37400000	100001	*	chr1.374	-0.15767	-0.404776	-0.00716828	-0.602061	0.0491302	-0.592403	-0.674016	-0.534333	-0.660241	-0.728659	-1.03368	-0.486341	-0.196142	0.0255862	-0.682529	-0.371601	-0.22387	-0.0375365	-0.231431	-0.614455	0.0848652	0.24325	-0.114658	-0.22624	-0.659516
chr1	37400000	37500000	100001	*	chr1.375	-0.15767	-0.404776	-0.00716828	-0.602061	0.0491302	-0.592403	-0.674016	-0.534333	-0.660241	-0.728659	-1.03368	-0.486341	-0.196142	0.0255862	-0.682529	-0.371601	-0.22387	-0.0375365	-0.231431	-0.614455	0.0848652	0.24325	-0.114658	-0.22624	-0.659516
chr1	37500000	37600000	100001	*	chr1.376	-0.15767	-0.404776	-0.00716828	-0.602061	0.0491302	-0.592403	-0.674016	-0.534333	-0.660241	-0.728659	-1.03368	-0.486341	-0.196142	0.0255862	-0.682529	-0.371601	-0.22387	-0.0375365	-0.231431	-0.614455	0.0848652	0.24325	-0.114658	-0.22624	-0.659516
chr1	37600000	37700000	100001	*	chr1.377	-0.15767	-0.404776	-0.00716828	-0.602061	0.0491302	-0.592403	-0.674016	-0.534333	-0.660241	-0.728659	-1.03368	-0.486341	-0.196142	0.0255862	-0.682529	-0.371601	-0.22387	-0.0375365	-0.231431	-0.614455	0.0848652	0.24325	-0.114658	-0.22624	-0.659516
chr1	37700000	37800000	100001	*	chr1.378	-0.15767	-0.404776	-0.00716828	-0.602061	0.0491302	-0.592403	-0.674016	-0.534333	-0.660241	-0.728659	-1.03368	-0.486341	-0.196142	0.0255862	-0.682529	-0.371601	-0.22387	-0.0375365	-0.231431	-0.614455	0.0848652	0.24325	-0.114658	-0.22624	-0.659516
chr1	37800000	37900000	100001	*	chr1.379	-0.15767	-0.404776	-0.00716828	-0.602061	0.0491302	-0.592403	-0.674016	-0.534333	-0.660241	-0.728659	-1.03368	-0.486341	-0.196142	0.0255862	-0.682529	-0.371601	-0.22387	-0.0375365	-0.231431	-0.614455	0.0848652	0.24325	-0.114658	-0.22624	-0.659516
chr1	37900000	38000000	100001	*	chr1.380	-0.15767	-0.404776	-0.00716828	-0.602061	0.0491302	-0.592403	-0.674016	-0.534333	-0.660241	-0.728659	-1.03368	-0.486341	-0.196142	0.0255862	-0.682529	-0.371601	-0.22387	-0.0375365	-0.231431	-0.614455	0.0848652	0.24325	-0.114658	-0.22624	-0.659516
chr1	38000000	38100000	100001	*	chr1.381	-0.15767	-0.404776	-0.00716828	-0.602061	0.0491302	-0.592403	-0.674016	-0.534333	-0.660241	-0.728659	-1.03368	-0.486341	-0.196142	0.0255862	-0.682529	-0.371601	-0.22387	-0.0375365	-0.231431	-0.614455	0.0848652	0.24325	-0.114658	-0.22624	-0.659516
chr1	38100000	38200000	100001	*	chr1.382	-0.15767	-0.404776	-0.00716828	-0.602061	0.0491302	-0.592403	-0.674016	-0.534333	-0.660241	-0.728659	-1.03368	-0.486341	-0.196142	0.0255862	-0.682529	-0.371601	-0.22387	-0.0375365	-0.231431	-0.614455	0.0848652	0.24325	-0.114658	-0.22624	-0.659516
chr1	38200000	38300000	100001	*	chr1.383	-0.15767	-0.404776	-0.00716828	-0.602061	0.0491302	-0.592403	-0.674016	-0.534333	-0.660241	-0.728659	-1.03368	-0.486341	-0.196142	0.0255862	-0.682529	-0.371601	-0.22387	-0.0375365	-0.231431	-0.614455	0.0848652	0.24325	-0.114658	-0.22624	-0.659516
chr1	38300000	38400000	100001	*	chr1.384	-0.15767	-0.404776	-0.00716828	-0.602061	0.0491302	-0.592403	-0.674016	-0.534333	-0.660241	-0.728659	-1.03368	-0.486341	-0.196142	0.0255862	-0.682529	-0.371601	-0.22387	-0.0375365	-0.231431	-0.614455	0.0848652	0.24325	-0.114658	-0.22624	-0.659516
chr1	38400000	38500000	100001	*	chr1.385	-0.15767	-0.404776	-0.00716828	-0.602061	0.0491302	-0.592403	-0.674016	-0.534333	-0.660241	-0.728659	-1.03368	-0.486341	-0.196142	0.0255862	-0.682529	-0.371601	-0.22387	-0.0375365	-0.231431	-0.614455	0.0848652	0.24325	-0.114658	-0.22624	-0.659516
chr1	38500000	38600000	100001	*	chr1.386	-0.15767	-0.404776	-0.00716828	-0.602061	0.0491302	-0.592403	-0.674016	-0.534333	-0.660241	-0.728659	-1.03368	-0.486341	-0.196142	0.0255862	-0.682529	-0.371601	-0.22387	-0.0375365	-0.231431	-0.614455	0.0848652	0.24325	-0.114658	-0.22624	-0.659516
chr1	38600000	38700000	100001	*	chr1.387	-0.15767	-0.404776	-0.00716828	-0.602061	0.0491302	-0.592403	-0.674016	-0.534333	-0.660241	-0.728659	-1.03368	-0.486341	-0.196142	0.0255862	-0.682529	-0.371601	-0.22387	-0.0375365	-0.231431	-0.614455	0.0848652	0.24325	-0.114658	-0.22624	-0.659516
chr1	38700000	38800000	100001	*	chr1.388	-0.15767	-0.404776	-0.00716828	-0.602061	0.0491302	-0.592403	-0.674016	-0.534333	-0.660241	-0.728659	-1.03368	-0.486341	-0.196142	0.0255862	-0.682529	-0.371601	-0.22387	-0.0375365	-0.231431	-0.614455	0.0848652	0.24325	-0.114658	-0.22624	-0.659516
chr1	38800000	38900000	100001	*	chr1.389	-0.15767	-0.404776	-0.00716828	-0.602061	0.0491302	-0.592403	-0.674016	-0.534333	-0.660241	-0.728659	-1.03368	-0.486341	-0.196142	0.0255862	-0.682529	-0.371601	-0.22387	-0.0375365	-0.231431	-0.614455	0.0848652	0.24325	-0.114658	-0.22624	-0.659516
chr1	38900000	39000000	100001	*	chr1.390	-0.15767	-0.404776	-0.00716828	-0.602061	0.0491302	-0.592403	-0.674016	-0.534333	-0.660241	-0.728659	-1.03368	-0.486341	-0.196142	0.0255862	-0.682529	-0.371601	-0.22387	-0.0375365	-0.231431	-0.614455	0.0848652	0.24325	-0.114658	-0.22624	-0.659516
chr1	39000000	39100000	100001	*	chr1.391	-0.15767	-0.404776	-0.00716828	-0.602061	0.0491302	-0.592403	-0.674016	-0.534333	-0.660241	-0.728659	-1.03368	-0.486341	-0.196142	0.0255862	-0.682529	-0.371601	-0.22387	-0.0375365	-0.231431	-0.614455	0.0848652	0.24325	-0.114658	-0.22624	-0.659516
chr1	39100000	39200000	100001	*	chr1.392	-0.15767	-0.404776	-0.00716828	-0.602061	0.0491302	-0.592403	-0.674016	-0.534333	-0.660241	-0.728659	-1.03368	-0.486341	-0.196142	0.0255862	-0.682529	-0.371601	-0.22387	-0.0375365	-0.231431	-0.614455	0.0848652	0.24325	-0.114658	-0.22624	-0.659516
chr1	39200000	39300000	100001	*	chr1.393	-0.15767	-0.404776	-0.00716828	-0.602061	0.0491302	-0.592403	-0.674016	-0.534333	-0.660241	-0.728659	-1.03368	-0.486341	-0.196142	0.0255862	-0.682529	-0.371601	-0.22387	-0.0375365	-0.231431	-0.614455	0.0848652	0.24325	-0.114658	-0.22624	-0.659516
chr1	39300000	39400000	100001	*	chr1.394	-0.15767	-0.404776	-0.00716828	-0.602061	0.0491302	-0.592403	-0.674016	-0.534333	-0.660241	-0.728659	-1.03368	-0.486341	-0.196142	0.0255862	-0.682529	-0.371601	-0.22387	-0.0375365	-0.231431	-0.614455	0.0848652	0.24325	-0.114658	-0.22624	-0.659516
chr1	39400000	39500000	100001	*	chr1.395	-0.15767	-0.404776	-0.00716828	-0.602061	0.0491302	-0.592403	-0.674016	-0.534333	-0.660241	-0.728659	-1.03368	-0.486341	-0.196142	0.0255862	-0.682529	-0.371601	-0.22387	-0.0375365	-0.231431	-0.614455	0.0848652	0.24325	-0.114658	-0.22624	-0.659516
chr1	39500000	39600000	100001	*	chr1.396	-0.15767	-0.404776	-0.00716828	-0.602061	0.0491302	-0.592403	-0.674016	-0.534333	-0.660241	-0.728659	-1.03368	-0.486341	-0.196142	0.0255862	-0.682529	-0.371601	-0.22387	-0.0375365	-0.231431	-0.614455	0.0848652	0.24325	-0.114658	-0.22624	-0.659516
chr1	39600000	39700000	100001	*	chr1.397	-0.15767	-0.404776	-0.00716828	-0.602061	0.0491302	-0.592403	-0.674016	-0.534333	-0.660241	-0.728659	-1.03368	-0.486341	-0.196142	0.0255862	-0.682529	-0.371601	-0.22387	-0.0375365	-0.231431	-0.614455	0.0848652	0.24325	-0.114658	-0.22624	-0.659516
chr1	39700000	39800000	100001	*	chr1.398	-0.15767	-0.404776	-0.00716828	-0.602061	0.0491302	-0.592403	-0.674016	-0.534333	-0.660241	-0.728659	-1.03368	-0.486341	-0.196142	0.0255862	-0.682529	-0.371601	-0.22387	-0.0375365	-0.231431	-0.614455	0.0848652	0.24325	-0.114658	-0.22624	-0.659516
chr1	39800000	39900000	100001	*	chr1.399	-0.15767	-0.404776	-0.00716828	-0.602061	0.0491302	-0.592403	-0.674016	-0.534333	-0.660241	-0.728659	-1.03368	-0.486341	-0.196142	0.0255862	-0.682529	-0.371601	-0.22387	-0.0375365	-0.231431	-0.614455	0.0848652	0.24325	-0.114658	-0.22624	-0.659516
chr1	39900000	40000000	100001	*	chr1.400	-0.15767	-0.404776	-0.00716828	-0.602061	0.0491302	-0.592403	-0.674016	-0.534333	-0.660241	-0.728659	-1.03368	-0.486341	-0.196142	0.0255862	-0.682529	-0.371601	-0.22387	-0.0375365	-0.231431	-0.614455	0.0848652	0.24325	-0.114658	-0.22624	-0.659516
chr1	40000000	40100000	100001	*	chr1.401	-0.15767	-0.404776	-0.00716828	-0.602061	0.0491302	-0.592403	-0.674016	-0.534333	-0.660241	-0.728659	-1.03368	-0.486341	-0.196142	0.0255862	-0.682529	-0.371601	-0.22387	-0.0375365	-0.231431	-0.614455	0.0848652	0.24325	-0.114658	-0.22624	-0.659516
chr1	40100000	40200000	100001	*	chr1.402	-0.15767	-0.404776	-0.00716828	-0.602061	0.0491302	-0.592403	-0.674016	-0.534333	-0.660241	-0.728659	-1.03368	-0.486341	-0.196142	0.0255862	-0.682529	-0.371601	-0.22387	-0.0375365	-0.231431	-0.614455	0.0848652	0.24325	-0.114658	-0.22624	-0.659516
chr1	40200000	40300000	100001	*	chr1.403	-0.15767	-0.404776	-0.00716828	-0.602061	0.0491302	-0.592403	-0.674016	-0.534333	-0.660241	-0.728659	-1.03368	-0.486341	-0.196142	0.0255862	-0.682529	-0.371601	-0.22387	-0.0375365	-0.231431	-0.614455	0.0848652	0.24325	-0.114658	-0.22624	-0.659516
chr1	40300000	40400000	100001	*	chr1.404	-0.15767	-0.404776	-0.00716828	-0.602061	0.0491302	-0.592403	-0.674016	-0.534333	-0.660241	-0.728659	-1.03368	-0.486341	-0.196142	0.0255862	-0.682529	-0.371601	-0.22387	-0.0375365	-0.231431	-0.614455	0.0848652	0.24325	-0.114658	-0.22624	-0.659516
chr1	40400000	40500000	100001	*	chr1.405	-0.15767	-0.404776	-0.00716828	-0.602061	0.0491302	-0.592403	-0.674016	-0.534333	-0.660241	-0.728659	-1.03368	-0.486341	-0.196142	0.0255862	-0.682529	-0.371601	-0.22387	-0.0375365	-0.231431	-0.614455	0.0848652	0.24325	-0.114658	-0.22624	-0.659516
chr1	40500000	40600000	100001	*	chr1.406	-0.15767	-0.404776	-0.00716828	-0.602061	0.0491302	-0.592403	-0.674016	-0.534333	-0.660241	-0.728659	-1.03368	-0.486341	-0.196142	0.0255862	-0.682529	-0.371601	-0.22387	-0.0375365	-0.231431	-0.614455	0.0848652	0.24325	-0.114658	-0.22624	-0.659516
chr1	40600000	40700000	100001	*	chr1.407	-0.15767	-0.404776	-0.00716828	-0.602061	0.0491302	-0.592403	-0.674016	-0.534333	-0.660241	-0.728659	-1.03368	-0.486341	-0.196142	0.0255862	-0.682529	-0.371601	-0.22387	-0.0375365	-0.231431	-0.614455	0.0848652	0.24325	-0.114658	-0.22624	-0.659516
chr1	40700000	40800000	100001	*	chr1.408	-0.15767	-0.404776	-0.00716828	-0.602061	0.0491302	-0.592403	-0.674016	-0.534333	-0.660241	-0.728659	-1.03368	-0.486341	-0.196142	0.0255862	-0.682529	-0.371601	-0.22387	-0.0375365	-0.231431	-0.614455	0.0848652	0.24325	-0.114658	-0.22624	-0.659516
chr1	40800000	40900000	100001	*	chr1.409	-0.15767	-0.404776	-0.00716828	-0.602061	0.0491302	-0.592403	-0.674016	-0.534333	-0.660241	-0.728659	-1.03368	-0.486341	-0.196142	0.0255862	-0.682529	-0.371601	-0.22387	-0.0375365	-0.231431	-0.614455	0.0848652	0.24325	-0.114658	-0.22624	-0.659516
chr1	40900000	41000000	100001	*	chr1.410	-0.15767	-0.404776	-0.00716828	-0.602061	0.0491302	-0.592403	-0.674016	-0.534333	-0.660241	-0.728659	-1.03368	-0.486341	-0.196142	0.0255862	-0.682529	-0.371601	-0.22387	-0.0375365	-0.231431	-0.614455	0.0848652	0.24325	-0.114658	-0.22624	-0.659516
chr1	41000000	41100000	100001	*	chr1.411	-0.15767	-0.404776	-0.00716828	-0.602061	0.0491302	-0.592403	-0.674016	-0.534333	-0.660241	-0.728659	-1.03368	-0.486341	-0.196142	0.0255862	-0.682529	-0.371601	-0.22387	-0.0375365	-0.231431	-0.614455	0.0848652	0.24325	-0.114658	-0.22624	-0.659516
chr1	41100000	41200000	100001	*	chr1.412	-0.15767	-0.404776	-0.00716828	-0.602061	0.0491302	-0.592403	-0.674016	-0.534333	-0.660241	-0.728659	-1.03368	-0.486341	-0.196142	0.0255862	-0.682529	-0.371601	-0.22387	-0.0375365	-0.231431	-0.614455	0.0848652	0.24325	-0.114658	-0.22624	-0.659516
chr1	41200000	41300000	100001	*	chr1.413	-0.15767	-0.404776	-0.00716828	-0.602061	0.0491302	-0.592403	-0.674016	-0.534333	-0.660241	-0.728659	-1.03368	-0.486341	-0.196142	0.0255862	-0.682529	-0.371601	-0.22387	-0.0375365	-0.231431	-0.614455	0.0848652	0.24325	-0.114658	-0.22624	-0.659516
chr1	41300000	41400000	100001	*	chr1.414	-0.15767	-0.404776	-0.00716828	-0.602061	0.0491302	-0.592403	-0.674016	-0.534333	-0.660241	-0.728659	-1.03368	-0.486341	-0.196142	0.0255862	-0.682529	-0.371601	-0.22387	-0.0375365	-0.231431	-0.614455	0.0848652	0.24325	-0.114658	-0.22624	-0.659516
chr1	41400000	41500000	100001	*	chr1.415	-0.15767	-0.404776	-0.00716828	-0.602061	0.0491302	-0.592403	-0.674016	-0.534333	-0.660241	-0.728659	-1.03368	-0.486341	-0.196142	0.0255862	-0.682529	-0.371601	-0.22387	-0.0375365	-0.231431	-0.614455	0.0848652	0.24325	-0.114658	-0.22624	-0.659516
chr1	41500000	41600000	100001	*	chr1.416	-0.15767	-0.404776	-0.00716828	-0.602061	0.0491302	-0.592403	-0.674016	-0.534333	-0.660241	-0.728659	-1.03368	-0.486341	-0.196142	0.0255862	-0.682529	-0.371601	-0.22387	-0.0375365	-0.231431	-0.614455	0.0848652	0.24325	-0.114658	-0.22624	-0.659516
chr1	41600000	41700000	100001	*	chr1.417	-0.15767	-0.404776	-0.00716828	-0.602061	0.0491302	-0.592403	-0.674016	-0.534333	-0.660241	-0.728659	-1.03368	-0.486341	-0.196142	0.0255862	-0.682529	-0.371601	-0.22387	-0.0375365	-0.231431	-0.614455	0.0848652	0.24325	-0.114658	-0.22624	-0.659516
chr1	41700000	41800000	100001	*	chr1.418	-0.15767	-0.404776	-0.00716828	-0.602061	0.0491302	-0.592403	-0.674016	-0.534333	-0.660241	-0.728659	-1.03368	-0.486341	-0.196142	0.0255862	-0.682529	-0.371601	-0.22387	-0.0375365	-0.231431	-0.614455	0.0848652	0.24325	-0.114658	-0.22624	-0.659516
chr1	41800000	41900000	100001	*	chr1.419	-0.15767	-0.404776	-0.00716828	-0.602061	0.0491302	-0.592403	-0.674016	-0.534333	-0.660241	-0.728659	-1.03368	-0.486341	-0.196142	0.0255862	-0.682529	-0.371601	-0.22387	-0.0375365	-0.231431	-0.614455	0.0848652	0.24325	-0.114658	-0.22624	-0.659516
chr1	41900000	42000000	100001	*	chr1.420	-0.15767	-0.404776	-0.00716828	-0.602061	0.0491302	-0.592403	-0.674016	-0.534333	-0.660241	-0.728659	-1.03368	-0.486341	-0.196142	0.0255862	-0.682529	-0.371601	-0.22387	-0.0375365	-0.231431	-0.614455	0.0848652	0.24325	-0.114658	-0.22624	-0.659516
chr1	42000000	42100000	100001	*	chr1.421	-0.15767	-0.404776	-0.00716828	-0.602061	0.0491302	-0.592403	-0.674016	-0.534333	-0.660241	-0.728659	-1.03368	-0.486341	-0.196142	0.0255862	-0.682529	-0.371601	-0.22387	-0.0375365	-0.231431	-0.614455	0.0848652	0.24325	-0.114658	-0.22624	-0.659516
chr1	42100000	42200000	100001	*	chr1.422	-0.15767	-0.404776	-0.00716828	-0.602061	0.0491302	-0.592403	-0.674016	-0.534333	-0.660241	-0.728659	-1.03368	-0.486341	-0.196142	0.0255862	-0.682529	-0.371601	-0.22387	-0.0375365	-0.231431	-0.614455	0.0848652	0.24325	-0.114658	-0.22624	-0.659516
chr1	42200000	42300000	100001	*	chr1.423	-0.15767	-0.404776	-0.00716828	-0.602061	0.0491302	-0.592403	-0.674016	-0.534333	-0.660241	-0.728659	-1.03368	-0.486341	-0.196142	0.0255862	-0.682529	-0.371601	-0.22387	-0.0375365	-0.231431	-0.614455	0.0848652	0.24325	-0.114658	-0.22624	-0.659516
chr1	42300000	42400000	100001	*	chr1.424	-0.15767	-0.404776	-0.00716828	-0.602061	0.0491302	-0.592403	-0.674016	-0.534333	-0.660241	-0.728659	-1.03368	-0.486341	-0.196142	0.0255862	-0.682529	-0.371601	-0.22387	-0.0375365	-0.231431	-0.614455	0.0848652	0.24325	-0.114658	-0.22624	-0.659516
chr1	42400000	42500000	100001	*	chr1.425	-0.15767	-0.404776	-0.00716828	-0.602061	0.0491302	-0.592403	-0.674016	-0.534333	-0.660241	-0.728659	-1.03368	-0.486341	-0.196142	0.0255862	-0.682529	-0.371601	-0.22387	-0.0375365	-0.231431	-0.614455	0.0848652	0.24325	-0.114658	-0.22624	-0.659516
chr1	42500000	42600000	100001	*	chr1.426	-0.15767	-0.404776	-0.00716828	-0.602061	0.0491302	-0.592403	-0.674016	-0.534333	-0.660241	-0.728659	-1.03368	-0.486341	-0.196142	0.0255862	-0.682529	-0.371601	-0.22387	-0.0375365	-0.231431	-0.614455	0.0848652	0.24325	-0.114658	-0.22624	-0.659516
chr1	42600000	42700000	100001	*	chr1.427	-0.15767	-0.404776	-0.00716828	-0.602061	0.0491302	-0.592403	-0.674016	-0.534333	-0.660241	-0.728659	-1.03368	-0.486341	-0.196142	0.0255862	-0.682529	-0.371601	-0.22387	-0.0375365	-0.231431	-0.614455	0.0848652	0.24325	-0.114658	-0.22624	-0.659516
chr1	42700000	42800000	100001	*	chr1.428	-0.15767	-0.404776	-0.00716828	-0.602061	0.0491302	-0.592403	-0.674016	-0.534333	-0.660241	-0.728659	-1.03368	-0.486341	-0.196142	0.0255862	-0.682529	-0.371601	-0.22387	-0.0375365	-0.231431	-0.614455	0.0848652	0.24325	-0.114658	-0.22624	-0.659516
chr1	42800000	42900000	100001	*	chr1.429	-0.15767	-0.404776	-0.00716828	-0.602061	0.0491302	-0.592403	-0.674016	-0.534333	-0.660241	-0.728659	-1.03368	-0.486341	-0.196142	0.0255862	-0.682529	-0.371601	-0.22387	-0.0375365	-0.231431	-0.614455	0.0848652	0.24325	-0.114658	-0.22624	-0.659516
chr1	42900000	43000000	100001	*	chr1.430	-0.15767	-0.404776	-0.00716828	-0.602061	0.0491302	-0.592403	-0.674016	-0.534333	-0.660241	-0.728659	-1.03368	-0.486341	-0.196142	0.0255862	-0.682529	-0.371601	-0.22387	-0.0375365	-0.231431	-0.614455	0.0848652	0.24325	-0.114658	-0.22624	-0.659516
chr1	43000000	43100000	100001	*	chr1.431	-0.15767	-0.404776	-0.00716828	-0.602061	0.0491302	-0.592403	-0.674016	-0.534333	-0.660241	-0.728659	-1.03368	-0.486341	-0.196142	0.0255862	-0.682529	-0.371601	-0.22387	-0.0375365	-0.231431	-0.614455	0.0848652	0.24325	-0.114658	-0.22624	-0.659516
chr1	43100000	43200000	100001	*	chr1.432	-0.15767	-0.404776	-0.00716828	-0.602061	0.0491302	-0.592403	-0.674016	-0.534333	-0.660241	-0.728659	-1.03368	-0.486341	-0.196142	0.0255862	-0.682529	-0.371601	-0.22387	-0.0375365	-0.231431	-0.614455	0.0848652	0.24325	-0.114658	-0.22624	-0.659516
chr1	43200000	43300000	100001	*	chr1.433	-0.15767	-0.404776	-0.00716828	-0.602061	0.0491302	-0.592403	-0.674016	-0.534333	-0.660241	-0.728659	-1.03368	-0.486341	-0.196142	0.0255862	-0.682529	-0.371601	-0.22387	-0.0375365	-0.231431	-0.614455	0.0848652	0.24325	-0.114658	-0.22624	-0.659516
chr1	43300000	43400000	100001	*	chr1.434	-0.15767	-0.404776	-0.00716828	-0.602061	0.0491302	-0.592403	-0.674016	-0.534333	-0.660241	-0.728659	-1.03368	-0.486341	-0.196142	0.0255862	-0.682529	-0.371601	-0.22387	-0.0375365	-0.231431	-0.614455	0.0848652	0.24325	-0.114658	-0.22624	-0.659516
chr1	43400000	43500000	100001	*	chr1.435	-0.15767	-0.404776	-0.00716828	-0.602061	0.0491302	-0.592403	-0.674016	-0.534333	-0.660241	-0.728659	-1.03368	-0.486341	-0.196142	0.0255862	-0.682529	-0.371601	-0.22387	-0.0375365	-0.231431	-0.614455	0.0848652	0.24325	-0.114658	-0.22624	-0.659516
chr1	43500000	43600000	100001	*	chr1.436	-0.15767	-0.404776	-0.00716828	-0.602061	0.0491302	-0.592403	-0.674016	-0.534333	-0.660241	-0.728659	-1.03368	-0.486341	-0.196142	0.0255862	-0.682529	-0.371601	-0.22387	-0.0375365	-0.231431	-0.614455	0.0848652	0.24325	-0.114658	-0.22624	-0.659516
chr1	43600000	43700000	100001	*	chr1.437	-0.15767	-0.404776	-0.00716828	-0.602061	0.0491302	-0.592403	-0.674016	-0.534333	-0.660241	-0.728659	-1.03368	-0.486341	-0.196142	0.0255862	-0.682529	-0.371601	-0.22387	-0.0375365	-0.231431	-0.614455	0.0848652	0.24325	-0.114658	-0.22624	-0.659516
chr1	43700000	43800000	100001	*	chr1.438	-0.15767	-0.404776	-0.00716828	-0.602061	0.0491302	-0.592403	-0.674016	-0.534333	-0.660241	-0.728659	-1.03368	-0.486341	-0.196142	0.0255862	-0.682529	-0.371601	-0.22387	-0.0375365	-0.231431	-0.614455	0.0848652	0.24325	-0.114658	-0.22624	-0.659516
chr1	43800000	43900000	100001	*	chr1.439	-0.15767	-0.404776	-0.00716828	-0.602061	0.0491302	-0.592403	-0.674016	-0.534333	-0.660241	-0.728659	-1.03368	-0.486341	-0.196142	0.0255862	-0.682529	-0.371601	-0.22387	-0.0375365	-0.231431	-0.614455	0.0848652	0.24325	-0.114658	-0.22624	-0.659516
chr1	43900000	44000000	100001	*	chr1.440	-0.15767	-0.404776	-0.00716828	-0.602061	0.0491302	-0.592403	-0.674016	-0.534333	-0.660241	-0.728659	-1.03368	-0.486341	-0.196142	0.0255862	-0.682529	-0.371601	-0.22387	-0.0375365	-0.231431	-0.614455	0.0848652	0.24325	-0.114658	-0.22624	-0.659516
chr1	44000000	44100000	100001	*	chr1.441	-0.15767	-0.404776	-0.00716828	-0.602061	0.0491302	-0.592403	-0.674016	-0.534333	-0.660241	-0.728659	-1.03368	-0.486341	-0.196142	0.0255862	-0.682529	-0.371601	-0.22387	-0.0375365	-0.231431	-0.614455	0.0848652	0.24325	-0.114658	-0.22624	-0.659516
chr1	44100000	44200000	100001	*	chr1.442	-0.15767	-0.404776	-0.00716828	-0.602061	0.0491302	-0.592403	-0.674016	-0.534333	-0.660241	-0.728659	-1.03368	-0.486341	-0.196142	0.0255862	-0.682529	-0.371601	-0.22387	-0.0375365	-0.231431	-0.614455	0.0848652	0.24325	-0.114658	-0.22624	-0.659516
chr1	44200000	44300000	100001	*	chr1.443	-0.15767	-0.404776	-0.00716828	-0.602061	0.0491302	-0.592403	-0.674016	-0.534333	-0.660241	-0.728659	-1.03368	-0.486341	-0.196142	0.0255862	-0.682529	-0.371601	-0.22387	-0.0375365	-0.231431	-0.614455	0.0848652	0.24325	-0.114658	-0.22624	-0.659516
chr1	44300000	44400000	100001	*	chr1.444	-0.15767	-0.404776	-0.00716828	-0.602061	0.0491302	-0.592403	-0.674016	-0.534333	-0.660241	-0.728659	-1.03368	-0.486341	-0.196142	0.0255862	-0.682529	-0.371601	-0.22387	-0.0375365	-0.231431	-0.614455	0.0848652	0.24325	-0.114658	-0.22624	-0.659516
chr1	44400000	44500000	100001	*	chr1.445	-0.15767	-0.404776	-0.00716828	-0.602061	0.0491302	-0.592403	-0.674016	-0.534333	-0.660241	-0.728659	-1.03368	-0.486341	-0.196142	0.0255862	-0.682529	-0.371601	-0.22387	-0.0375365	-0.231431	-0.614455	0.0848652	0.24325	-0.114658	-0.22624	-0.659516
chr1	44500000	44600000	100001	*	chr1.446	-0.15767	-0.404776	-0.00716828	-0.602061	0.0491302	-0.592403	-0.674016	-0.534333	-0.660241	-0.728659	-1.03368	-0.486341	-0.196142	0.0255862	-0.682529	-0.371601	-0.22387	-0.0375365	-0.231431	-0.614455	0.0848652	0.24325	-0.114658	-0.22624	-0.659516
chr1	44600000	44700000	100001	*	chr1.447	-0.15767	-0.404776	-0.00716828	-0.602061	0.0491302	-0.592403	-0.674016	-0.534333	-0.660241	-0.728659	-1.03368	-0.486341	-0.196142	0.0255862	-0.682529	-0.371601	-0.22387	-0.0375365	-0.231431	-0.614455	0.0848652	0.24325	-0.114658	-0.22624	-0.659516
chr1	44700000	44800000	100001	*	chr1.448	-0.15767	-0.404776	-0.00716828	-0.602061	0.0491302	-0.592403	-0.674016	-0.534333	-0.660241	-0.728659	-1.03368	-0.486341	-0.196142	0.0255862	-0.682529	-0.371601	-0.22387	-0.0375365	-0.231431	-0.614455	0.0848652	0.24325	-0.114658	-0.22624	-0.659516
chr1	44800000	44900000	100001	*	chr1.449	-0.15767	-0.404776	-0.00716828	-0.602061	0.0491302	-0.592403	-0.674016	-0.534333	-0.660241	-0.728659	-1.03368	-0.486341	-0.196142	0.0255862	-0.682529	-0.371601	-0.22387	-0.0375365	-0.231431	-0.614455	0.0848652	0.24325	-0.114658	-0.22624	-0.659516
chr1	44900000	45000000	100001	*	chr1.450	-0.15767	-0.404776	-0.00716828	-0.602061	0.0491302	-0.592403	-0.674016	-0.534333	-0.660241	-0.728659	-1.03368	-0.486341	-0.196142	0.0255862	-0.682529	-0.371601	-0.22387	-0.0375365	-0.231431	-0.614455	0.0848652	0.24325	-0.114658	-0.22624	-0.659516
chr1	45000000	45100000	100001	*	chr1.451	-0.15767	-0.404776	-0.00716828	-0.602061	0.0491302	-0.592403	-0.674016	-0.534333	-0.660241	-0.728659	-1.03368	-0.486341	-0.196142	0.0255862	-0.682529	-0.371601	-0.22387	-0.0375365	-0.231431	-0.614455	0.0848652	0.24325	-0.114658	-0.22624	-0.659516
chr1	45100000	45200000	100001	*	chr1.452	-0.15767	-0.404776	-0.00716828	-0.602061	0.0491302	-0.592403	-0.674016	-0.534333	-0.660241	-0.728659	-1.03368	-0.486341	-0.196142	0.0255862	-0.682529	-0.371601	-0.22387	-0.0375365	-0.231431	-0.614455	0.0848652	0.24325	-0.114658	-0.22624	-0.659516
chr1	45200000	45300000	100001	*	chr1.453	-0.15767	-0.404776	-0.00716828	-0.602061	0.0491302	-0.592403	-0.674016	-0.534333	-0.660241	-0.728659	-1.03368	-0.486341	-0.196142	0.0255862	-0.682529	-0.371601	-0.22387	-0.0375365	-0.231431	-0.614455	0.0848652	0.24325	-0.114658	-0.22624	-0.659516
chr1	45300000	45400000	100001	*	chr1.454	-0.15767	-0.404776	-0.00716828	-0.602061	0.0491302	-0.592403	-0.674016	-0.534333	-0.660241	-0.728659	-1.03368	-0.486341	-0.196142	0.0255862	-0.682529	-0.371601	-0.22387	-0.0375365	-0.231431	-0.614455	0.0848652	0.24325	-0.114658	-0.22624	-0.659516
chr1	45400000	45500000	100001	*	chr1.455	-0.15767	-0.404776	-0.00716828	-0.602061	0.0491302	-0.592403	-0.674016	-0.534333	-0.660241	-0.728659	-1.03368	-0.486341	-0.196142	0.0255862	-0.682529	-0.371601	-0.22387	-0.0375365	-0.231431	-0.614455	0.0848652	0.24325	-0.114658	-0.22624	-0.659516
chr1	45500000	45600000	100001	*	chr1.456	-0.15767	-0.404776	-0.00716828	-0.602061	0.0491302	-0.592403	-0.674016	-0.534333	-0.660241	-0.728659	-1.03368	-0.486341	-0.196142	0.0255862	-0.682529	-0.371601	-0.22387	-0.0375365	-0.231431	-0.614455	0.0848652	0.24325	-0.114658	-0.22624	-0.659516
chr1	45600000	45700000	100001	*	chr1.457	-0.15767	-0.404776	-0.00716828	-0.602061	0.0491302	-0.592403	-0.674016	-0.534333	-0.660241	-0.728659	-1.03368	-0.486341	-0.196142	0.0255862	-0.682529	-0.371601	-0.22387	-0.0375365	-0.231431	-0.614455	0.0848652	0.24325	-0.114658	-0.22624	-0.659516
chr1	45700000	45800000	100001	*	chr1.458	-0.15767	-0.404776	-0.00716828	-0.602061	0.0491302	-0.592403	-0.674016	-0.534333	-0.660241	-0.728659	-1.03368	-0.486341	-0.196142	0.0255862	-0.682529	-0.371601	-0.22387	-0.0375365	-0.231431	-0.614455	0.0848652	0.24325	-0.114658	-0.22624	-0.659516
chr1	45800000	45900000	100001	*	chr1.459	-0.15767	-0.404776	-0.00716828	-0.602061	0.0491302	-0.592403	-0.674016	-0.534333	-0.660241	-0.728659	-1.03368	-0.486341	-0.196142	0.0255862	-0.682529	-0.371601	-0.22387	-0.0375365	-0.231431	-0.614455	0.0848652	0.24325	-0.114658	-0.22624	-0.659516
chr1	45900000	46000000	100001	*	chr1.460	-0.15767	-0.404776	-0.00716828	-0.602061	0.0491302	-0.592403	-0.674016	-0.534333	-0.660241	-0.728659	-1.03368	-0.486341	-0.196142	0.0255862	-0.682529	-0.371601	-0.22387	-0.0375365	-0.231431	-0.614455	0.0848652	0.24325	-0.114658	-0.22624	-0.659516
chr1	46000000	46100000	100001	*	chr1.461	-0.15767	-0.404776	-0.00716828	-0.602061	0.0491302	-0.592403	-0.674016	-0.534333	-0.660241	-0.728659	-1.03368	-0.486341	-0.196142	0.0255862	-0.682529	-0.371601	-0.22387	-0.0375365	-0.231431	-0.614455	0.0848652	0.24325	-0.114658	-0.22624	-0.659516
chr1	46100000	46200000	100001	*	chr1.462	-0.15767	-0.404776	-0.00716828	-0.602061	0.0491302	-0.592403	-0.674016	-0.534333	-0.660241	-0.728659	-1.03368	-0.486341	-0.196142	0.0255862	-0.682529	-0.371601	-0.22387	-0.0375365	-0.231431	-0.614455	0.0848652	0.24325	-0.114658	-0.22624	-0.659516
chr1	46200000	46300000	100001	*	chr1.463	-0.15767	-0.404776	-0.00716828	-0.602061	0.0491302	-0.592403	-0.674016	-0.534333	-0.660241	-0.728659	-1.03368	-0.486341	-0.196142	0.0255862	-0.682529	-0.371601	-0.22387	-0.0375365	-0.231431	-0.614455	0.0848652	0.24325	-0.114658	-0.22624	-0.659516
chr1	46300000	46400000	100001	*	chr1.464	-0.15767	-0.404776	-0.00716828	-0.602061	0.0491302	-0.592403	-0.674016	-0.534333	-0.660241	-0.728659	-1.03368	-0.486341	-0.196142	0.0255862	-0.682529	-0.371601	-0.22387	-0.0375365	-0.231431	-0.614455	0.0848652	0.24325	-0.114658	-0.22624	-0.659516
chr1	46400000	46500000	100001	*	chr1.465	-0.15767	-0.404776	-0.00716828	-0.602061	0.0491302	-0.592403	-0.674016	-0.534333	-0.660241	-0.728659	-1.03368	-0.486341	-0.196142	0.0255862	-0.682529	-0.371601	-0.22387	-0.0375365	-0.231431	-0.614455	0.0848652	0.24325	-0.114658	-0.22624	-0.659516
chr1	46500000	46600000	100001	*	chr1.466	-0.15767	-0.404776	-0.00716828	-0.602061	0.0491302	-0.592403	-0.674016	-0.534333	-0.660241	-0.728659	-1.03368	-0.486341	-0.196142	0.0255862	-0.682529	-0.371601	-0.22387	-0.0375365	-0.231431	-0.614455	0.0848652	0.24325	-0.114658	-0.22624	-0.659516
chr1	46600000	46700000	100001	*	chr1.467	-0.15767	-0.404776	-0.00716828	-0.602061	0.0491302	-0.592403	-0.674016	-0.534333	-0.660241	-0.728659	-1.03368	-0.486341	-0.196142	0.0255862	-0.682529	-0.371601	-0.22387	-0.0375365	-0.231431	-0.614455	0.0848652	0.24325	-0.114658	-0.22624	-0.659516
chr1	46700000	46800000	100001	*	chr1.468	-0.15767	-0.404776	-0.00716828	-0.602061	0.0491302	-0.592403	-0.674016	-0.534333	-0.660241	-0.728659	-1.03368	-0.486341	-0.196142	0.0255862	-0.682529	-0.371601	-0.22387	-0.0375365	-0.231431	-0.614455	0.0848652	0.24325	-0.114658	-0.22624	-0.659516
chr1	46800000	46900000	100001	*	chr1.469	-0.15767	-0.404776	-0.00716828	-0.602061	0.0491302	-0.592403	-0.674016	-0.534333	-0.660241	-0.728659	-1.03368	-0.486341	-0.196142	0.0255862	-0.682529	-0.371601	-0.22387	-0.0375365	-0.231431	-0.614455	0.0848652	0.24325	-0.114658	-0.22624	-0.659516
chr1	46900000	47000000	100001	*	chr1.470	-0.15767	-0.404776	-0.00716828	-0.602061	0.0491302	-0.592403	-0.674016	-0.534333	-0.660241	-0.728659	-1.03368	-0.486341	-0.196142	0.0255862	-0.682529	-0.371601	-0.22387	-0.0375365	-0.231431	-0.614455	0.0848652	0.24325	-0.114658	-0.22624	-0.659516
chr1	47000000	47100000	100001	*	chr1.471	-0.15767	-0.404776	-0.00716828	-0.602061	0.0491302	-0.592403	-0.674016	-0.534333	-0.660241	-0.728659	-1.03368	-0.486341	-0.196142	0.0255862	-0.682529	-0.371601	-0.22387	-0.0375365	-0.231431	-0.614455	0.0848652	0.24325	-0.114658	-0.22624	-0.659516
chr1	47100000	47200000	100001	*	chr1.472	-0.15767	-0.404776	-0.00716828	-0.602061	0.0491302	-0.592403	-0.674016	-0.534333	-0.660241	-0.728659	-1.03368	-0.486341	-0.196142	0.0255862	-0.682529	-0.371601	-0.22387	-0.0375365	-0.231431	-0.614455	0.0848652	0.24325	-0.114658	-0.22624	-0.659516
chr1	47200000	47300000	100001	*	chr1.473	-0.15767	-0.404776	-0.00716828	-0.602061	0.0491302	-0.592403	-0.674016	-0.534333	-0.660241	-0.728659	-1.03368	-0.486341	-0.196142	0.0255862	-0.682529	-0.371601	-0.22387	-0.0375365	-0.231431	-0.614455	0.0848652	0.24325	-0.114658	-0.22624	-0.659516
chr1	47300000	47400000	100001	*	chr1.474	-0.15767	-0.404776	-0.00716828	-0.602061	0.0491302	-0.592403	-0.674016	-0.534333	-0.660241	-0.728659	-1.03368	-0.486341	-0.196142	0.0255862	-0.682529	-0.371601	-0.22387	-0.0375365	-0.231431	-0.614455	0.0848652	0.24325	-0.114658	-0.22624	-0.659516
chr1	47400000	47500000	100001	*	chr1.475	-0.15767	-0.404776	-0.00716828	-0.602061	0.0491302	-0.592403	-0.674016	-0.534333	-0.660241	-0.728659	-1.03368	-0.486341	-0.196142	0.0255862	-0.682529	-0.371601	-0.22387	-0.0375365	-0.231431	-0.614455	0.0848652	0.24325	-0.114658	-0.22624	-0.659516
chr1	47500000	47600000	100001	*	chr1.476	-0.15767	-0.404776	-0.00716828	-0.602061	0.0491302	-0.592403	-0.674016	-0.534333	-0.660241	-0.728659	-1.03368	-0.486341	-0.196142	0.0255862	-0.682529	-0.371601	-0.22387	-0.0375365	-0.231431	-0.614455	0.0848652	0.24325	-0.114658	-0.22624	-0.659516
chr1	47600000	47700000	100001	*	chr1.477	-0.15767	-0.404776	-0.00716828	-0.602061	0.0491302	-0.592403	-0.674016	-0.534333	-0.660241	-0.728659	-1.03368	-0.486341	-0.196142	0.0255862	-0.682529	-0.371601	-0.22387	-0.0375365	-0.231431	-0.614455	0.0848652	0.24325	-0.114658	-0.22624	-0.659516
chr1	47700000	47800000	100001	*	chr1.478	-0.15767	-0.404776	-0.00716828	-0.602061	0.0491302	-0.592403	-0.674016	-0.534333	-0.660241	-0.728659	-1.03368	-0.486341	-0.196142	0.0255862	-0.682529	-0.371601	-0.22387	-0.0375365	-0.231431	-0.614455	0.0848652	0.24325	-0.114658	-0.22624	-0.659516
chr1	47800000	47900000	100001	*	chr1.479	-0.15767	-0.404776	-0.00716828	-0.602061	0.0491302	-0.592403	-0.674016	-0.534333	-0.660241	-0.728659	-1.03368	-0.486341	-0.196142	0.0255862	-0.682529	-0.371601	-0.22387	-0.0375365	-0.231431	-0.614455	0.0848652	0.24325	-0.114658	-0.22624	-0.659516
chr1	47900000	48000000	100001	*	chr1.480	-0.15767	-0.404776	-0.00716828	-0.602061	0.0491302	-0.592403	-0.674016	-0.534333	-0.660241	-0.728659	-1.03368	-0.486341	-0.196142	0.0255862	-0.682529	-0.371601	-0.22387	-0.0375365	-0.231431	-0.614455	0.0848652	0.24325	-0.114658	-0.22624	-0.659516
chr1	48000000	48100000	100001	*	chr1.481	-0.15767	-0.404776	-0.00716828	-0.602061	0.0491302	-0.592403	-0.674016	-0.534333	-0.660241	-0.728659	-1.03368	-0.486341	-0.196142	0.0255862	-0.682529	-0.371601	-0.22387	-0.0375365	-0.231431	-0.614455	0.0848652	0.24325	-0.114658	-0.22624	-0.659516
chr1	48100000	48200000	100001	*	chr1.482	-0.15767	-0.404776	-0.00716828	-0.602061	0.0491302	-0.592403	-0.674016	-0.534333	-0.660241	-0.728659	-1.03368	-0.486341	-0.196142	0.0255862	-0.682529	-0.371601	-0.22387	-0.0375365	-0.231431	-0.614455	0.0848652	0.24325	-0.114658	-0.22624	-0.659516
chr1	48200000	48300000	100001	*	chr1.483	-0.15767	-0.404776	-0.00716828	-0.602061	0.0491302	-0.592403	-0.674016	-0.534333	-0.660241	-0.728659	-1.03368	-0.486341	-0.196142	0.0255862	-0.682529	-0.371601	-0.22387	-0.0375365	-0.231431	-0.614455	0.0848652	0.24325	-0.114658	-0.22624	-0.659516
chr1	48300000	48400000	100001	*	chr1.484	-0.15767	-0.404776	-0.00716828	-0.602061	0.0491302	-0.592403	-0.674016	-0.534333	-0.660241	-0.728659	-1.03368	-0.486341	-0.196142	0.0255862	-0.682529	-0.371601	-0.22387	-0.0375365	-0.231431	-0.614455	0.0848652	0.24325	-0.114658	-0.22624	-0.659516
chr1	48400000	48500000	100001	*	chr1.485	-0.15767	-0.404776	-0.00716828	-0.602061	0.0491302	-0.592403	-0.674016	-0.534333	-0.660241	-0.728659	-1.03368	-0.486341	-0.196142	0.0255862	-0.682529	-0.371601	-0.22387	-0.0375365	-0.231431	-0.614455	0.0848652	0.24325	-0.114658	-0.22624	-0.659516
chr1	48500000	48600000	100001	*	chr1.486	-0.15767	-0.404776	-0.00716828	-0.602061	0.0491302	-0.592403	-0.674016	-0.534333	-0.660241	-0.728659	-1.03368	-0.486341	-0.196142	0.0255862	-0.682529	-0.371601	-0.22387	-0.0375365	-0.231431	-0.614455	0.0848652	0.24325	-0.114658	-0.22624	-0.659516
chr1	48600000	48700000	100001	*	chr1.487	-0.15767	-0.404776	-0.00716828	-0.602061	0.0491302	-0.592403	-0.674016	-0.534333	-0.660241	-0.728659	-1.03368	-0.486341	-0.196142	0.0255862	-0.682529	-0.371601	-0.22387	-0.0375365	-0.231431	-0.614455	0.0848652	0.24325	-0.114658	-0.22624	-0.659516
chr1	48700000	48800000	100001	*	chr1.488	-0.15767	-0.404776	-0.00716828	-0.602061	0.0491302	-0.592403	-0.674016	-0.534333	-0.660241	-0.728659	-1.03368	-0.486341	-0.196142	0.0255862	-0.682529	-0.371601	-0.22387	-0.0375365	-0.231431	-0.614455	0.0848652	0.24325	-0.114658	-0.22624	-0.659516
chr1	48800000	48900000	100001	*	chr1.489	-0.15767	-0.404776	-0.00716828	-0.602061	0.0491302	-0.592403	-0.674016	-0.534333	-0.660241	-0.728659	-1.03368	-0.486341	-0.196142	0.0255862	-0.682529	-0.371601	-0.22387	-0.0375365	-0.231431	-0.614455	0.0848652	0.24325	-0.114658	-0.22624	-0.659516
chr1	48900000	49000000	100001	*	chr1.490	-0.15767	-0.404776	-0.00716828	-0.602061	0.0491302	-0.592403	-0.674016	-0.534333	-0.660241	-0.728659	-1.03368	-0.486341	-0.196142	0.0255862	-0.682529	-0.371601	-0.22387	-0.0375365	-0.231431	-0.614455	0.0848652	0.24325	-0.114658	-0.22624	-0.659516
chr1	49000000	49100000	100001	*	chr1.491	-0.15767	-0.404776	-0.00716828	-0.602061	0.0491302	-0.592403	-0.674016	-0.534333	-0.660241	-0.728659	-1.03368	-0.486341	-0.196142	0.0255862	-0.682529	-0.371601	-0.22387	-0.0375365	-0.231431	-0.614455	0.0848652	0.24325	-0.114658	-0.22624	-0.659516
chr1	49100000	49200000	100001	*	chr1.492	-0.15767	-0.404776	-0.00716828	-0.602061	0.0491302	-0.592403	-0.674016	-0.534333	-0.660241	-0.728659	-1.03368	-0.486341	-0.196142	0.0255862	-0.682529	-0.371601	-0.22387	-0.0375365	-0.231431	-0.614455	0.0848652	0.24325	-0.114658	-0.22624	-0.659516
chr1	49200000	49300000	100001	*	chr1.493	-0.15767	-0.404776	-0.00716828	-0.602061	0.0491302	-0.592403	-0.674016	-0.534333	-0.660241	-0.728659	-1.03368	-0.486341	-0.196142	0.0255862	-0.682529	-0.371601	-0.22387	-0.0375365	-0.231431	-0.614455	0.0848652	0.24325	-0.114658	-0.22624	-0.659516
chr1	49300000	49400000	100001	*	chr1.494	-0.15767	-0.404776	-0.00716828	-0.602061	0.0491302	-0.592403	-0.674016	-0.534333	-0.660241	-0.728659	-1.03368	-0.486341	-0.196142	0.0255862	-0.682529	-0.371601	-0.22387	-0.0375365	-0.231431	-0.614455	0.0848652	0.24325	-0.114658	-0.22624	-0.659516
chr1	49400000	49500000	100001	*	chr1.495	-0.15767	-0.404776	-0.00716828	-0.602061	0.0491302	-0.592403	-0.674016	-0.534333	-0.660241	-0.728659	-1.03368	-0.486341	-0.196142	0.0255862	-0.682529	-0.371601	-0.22387	-0.0375365	-0.231431	-0.614455	0.0848652	0.24325	-0.114658	-0.22624	-0.659516
chr1	49500000	49600000	100001	*	chr1.496	-0.15767	-0.404776	-0.00716828	-0.602061	0.0491302	-0.592403	-0.674016	-0.534333	-0.660241	-0.728659	-1.03368	-0.486341	-0.196142	0.0255862	-0.682529	-0.371601	-0.22387	-0.0375365	-0.231431	-0.614455	0.0848652	0.24325	-0.114658	-0.22624	-0.659516
chr1	49600000	49700000	100001	*	chr1.497	-0.15767	-0.404776	-0.00716828	-0.602061	0.0491302	-0.592403	-0.674016	-0.534333	-0.660241	-0.728659	-1.03368	-0.486341	-0.196142	0.0255862	-0.682529	-0.371601	-0.22387	-0.0375365	-0.231431	-0.614455	0.0848652	0.24325	-0.114658	-0.22624	-0.659516
chr1	49700000	49800000	100001	*	chr1.498	-0.15767	-0.404776	-0.00716828	-0.602061	0.0491302	-0.592403	-0.674016	-0.534333	-0.660241	-0.728659	-1.03368	-0.486341	-0.196142	0.0255862	-0.682529	-0.371601	-0.22387	-0.0375365	-0.231431	-0.614455	0.0848652	0.24325	-0.114658	-0.22624	-0.659516
chr1	49800000	49900000	100001	*	chr1.499	-0.15767	-0.404776	-0.00716828	-0.602061	0.0491302	-0.592403	-0.674016	-0.534333	-0.660241	-0.728659	-1.03368	-0.486341	-0.196142	0.0255862	-0.682529	-0.371601	-0.22387	-0.0375365	-0.231431	-0.614455	0.0848652	0.24325	-0.114658	-0.22624	-0.659516
chr1	49900000	50000000	100001	*	chr1.500	-0.15767	-0.404776	-0.00716828	-0.602061	0.0491302	-0.592403	-0.674016	-0.534333	-0.660241	-0.728659	-1.03368	-0.486341	-0.196142	0.0255862	-0.682529	-0.371601	-0.22387	-0.0375365	-0.231431	-0.614455	0.0848652	0.24325	-0.114658	-0.22624	-0.659516
chr1	50000000	50100000	100001	*	chr1.501	-0.15767	-0.404776	-0.00716828	-0.602061	0.0491302	-0.592403	-0.674016	-0.534333	-0.660241	-0.728659	-1.03368	-0.486341	-0.196142	0.0255862	-0.682529	-0.371601	-0.22387	-0.0375365	-0.231431	-0.614455	0.0848652	0.24325	-0.114658	-0.22624	-0.659516
chr1	50100000	50200000	100001	*	chr1.502	-0.15767	-0.404776	-0.00716828	-0.602061	0.0491302	-0.592403	-0.674016	-0.534333	-0.660241	-0.728659	-1.03368	-0.486341	-0.196142	0.0255862	-0.682529	-0.371601	-0.22387	-0.0375365	-0.231431	-0.614455	0.0848652	0.24325	-0.114658	-0.22624	-0.659516
chr1	50200000	50300000	100001	*	chr1.503	-0.15767	-0.404776	-0.00716828	-0.602061	0.0491302	-0.592403	-0.674016	-0.534333	-0.660241	-0.728659	-1.03368	-0.486341	-0.196142	0.0255862	-0.682529	-0.371601	-0.22387	-0.0375365	-0.231431	-0.614455	0.0848652	0.24325	-0.114658	-0.22624	-0.659516
chr1	50300000	50400000	100001	*	chr1.504	-0.15767	-0.404776	-0.00716828	-0.602061	0.0491302	-0.592403	-0.674016	-0.534333	-0.660241	-0.728659	-1.03368	-0.486341	-0.196142	0.0255862	-0.682529	-0.371601	-0.22387	-0.0375365	-0.231431	-0.614455	0.0848652	0.24325	-0.114658	-0.22624	-0.659516
chr1	50400000	50500000	100001	*	chr1.505	-0.15767	-0.404776	-0.00716828	-0.602061	0.0491302	-0.592403	-0.674016	-0.534333	-0.660241	-0.728659	-1.03368	-0.486341	-0.196142	0.0255862	-0.682529	-0.371601	-0.22387	-0.0375365	-0.231431	-0.614455	0.0848652	0.24325	-0.114658	-0.22624	-0.659516
chr1	50500000	50600000	100001	*	chr1.506	-0.15767	-0.404776	-0.00716828	-0.602061	0.0491302	-0.592403	-0.674016	-0.534333	-0.660241	-0.728659	-1.03368	-0.486341	-0.196142	0.0255862	-0.682529	-0.371601	-0.22387	-0.0375365	-0.231431	-0.614455	0.0848652	0.24325	-0.114658	-0.22624	-0.659516
chr1	50600000	50700000	100001	*	chr1.507	-0.15767	-0.404776	-0.00716828	-0.602061	0.0491302	-0.592403	-0.674016	-0.534333	-0.660241	-0.728659	-1.03368	-0.486341	-0.196142	0.0255862	-0.682529	-0.371601	-0.22387	-0.0375365	-0.231431	-0.614455	0.0848652	0.24325	-0.114658	-0.22624	-0.659516
chr1	50700000	50800000	100001	*	chr1.508	-0.15767	-0.404776	-0.00716828	-0.602061	0.0491302	-0.592403	-0.674016	-0.534333	-0.660241	-0.728659	-1.03368	-0.486341	-0.196142	0.0255862	-0.682529	-0.371601	-0.22387	-0.0375365	-0.231431	-0.614455	0.0848652	0.24325	-0.114658	-0.22624	-0.659516
chr1	50800000	50900000	100001	*	chr1.509	-0.15767	-0.404776	-0.00716828	-0.602061	0.0491302	-0.592403	-0.674016	-0.534333	-0.660241	-0.728659	-1.03368	-0.486341	-0.196142	0.0255862	-0.682529	-0.371601	-0.22387	-0.0375365	-0.231431	-0.614455	0.0848652	0.24325	-0.114658	-0.22624	-0.659516
chr1	50900000	51000000	100001	*	chr1.510	-0.15767	-0.404776	-0.00716828	-0.602061	0.0491302	-0.592403	-0.674016	-0.534333	-0.660241	-0.728659	-1.03368	-0.486341	-0.196142	0.0255862	-0.682529	-0.371601	-0.22387	-0.0375365	-0.231431	-0.614455	0.0848652	0.24325	-0.114658	-0.22624	-0.659516
chr1	51000000	51100000	100001	*	chr1.511	-0.15767	-0.404776	-0.00716828	-0.602061	0.0491302	-0.592403	-0.674016	-0.534333	-0.660241	-0.728659	-1.03368	-0.486341	-0.196142	0.0255862	-0.682529	-0.371601	-0.22387	-0.0375365	-0.231431	-0.614455	0.0848652	0.24325	-0.114658	-0.22624	-0.659516
chr1	51100000	51200000	100001	*	chr1.512	-0.15767	-0.404776	-0.00716828	-0.602061	0.0491302	-0.592403	-0.674016	-0.534333	-0.660241	-0.728659	-1.03368	-0.486341	-0.196142	0.0255862	-0.682529	-0.371601	-0.22387	-0.0375365	-0.231431	-0.614455	0.0848652	0.24325	-0.114658	-0.22624	-0.659516
chr1	51200000	51300000	100001	*	chr1.513	-0.15767	-0.404776	-0.00716828	-0.602061	0.0491302	-0.592403	-0.674016	-0.534333	-0.660241	-0.728659	-1.03368	-0.486341	-0.196142	0.0255862	-0.682529	-0.371601	-0.22387	-0.0375365	-0.231431	-0.614455	0.0848652	0.24325	-0.114658	-0.22624	-0.659516
chr1	51300000	51400000	100001	*	chr1.514	-0.15767	-0.404776	-0.00716828	-0.602061	0.0491302	-0.592403	-0.674016	-0.534333	-0.660241	-0.728659	-1.03368	-0.486341	-0.196142	0.0255862	-0.682529	-0.371601	-0.22387	-0.0375365	-0.231431	-0.614455	0.0848652	0.24325	-0.114658	-0.22624	-0.659516
chr1	51400000	51500000	100001	*	chr1.515	-0.15767	-0.404776	-0.00716828	-0.602061	0.0491302	-0.592403	-0.674016	-0.534333	-0.660241	-0.728659	-1.03368	-0.486341	-0.196142	0.0255862	-0.682529	-0.371601	-0.22387	-0.0375365	-0.231431	-0.614455	0.0848652	0.24325	-0.114658	-0.22624	-0.659516
chr1	51500000	51600000	100001	*	chr1.516	-0.15767	-0.404776	-0.00716828	-0.602061	0.0491302	-0.592403	-0.674016	-0.534333	-0.660241	-0.728659	-1.03368	-0.486341	-0.196142	0.0255862	-0.682529	-0.371601	-0.22387	-0.0375365	-0.231431	-0.614455	0.0848652	0.24325	-0.114658	-0.22624	-0.659516
chr1	51600000	51700000	100001	*	chr1.517	-0.15767	-0.404776	-0.00716828	-0.602061	0.0491302	-0.592403	-0.674016	-0.534333	-0.660241	-0.728659	-1.03368	-0.486341	-0.196142	0.0255862	-0.682529	-0.371601	-0.22387	-0.0375365	-0.231431	-0.614455	0.0848652	0.24325	-0.114658	-0.22624	-0.659516
chr1	51700000	51800000	100001	*	chr1.518	-0.15767	-0.404776	-0.00716828	-0.602061	0.0491302	-0.592403	-0.674016	-0.534333	-0.660241	-0.728659	-1.03368	-0.486341	-0.196142	0.0255862	-0.682529	-0.371601	-0.22387	-0.0375365	-0.231431	-0.614455	0.0848652	0.24325	-0.114658	-0.22624	-0.659516
chr1	51800000	51900000	100001	*	chr1.519	-0.15767	-0.404776	-0.00716828	-0.602061	0.0491302	-0.592403	-0.674016	-0.534333	-0.660241	-0.728659	-1.03368	-0.486341	-0.196142	0.0255862	-0.682529	-0.371601	-0.22387	-0.0375365	-0.231431	-0.614455	0.0848652	0.24325	-0.114658	-0.22624	-0.659516
chr1	51900000	52000000	100001	*	chr1.520	-0.15767	-0.404776	-0.00716828	-0.602061	0.0491302	-0.592403	-0.674016	-0.534333	-0.660241	-0.728659	-1.03368	-0.486341	-0.196142	0.0255862	-0.682529	-0.371601	-0.22387	-0.0375365	-0.231431	-0.614455	0.0848652	0.24325	-0.114658	-0.22624	-0.659516
chr1	52000000	52100000	100001	*	chr1.521	-0.15767	-0.404776	-0.00716828	-0.602061	0.0491302	-0.592403	-0.674016	-0.534333	-0.660241	-0.728659	-1.03368	-0.486341	-0.196142	0.0255862	-0.682529	-0.371601	-0.22387	-0.0375365	-0.231431	-0.614455	0.0848652	0.24325	-0.114658	-0.22624	-0.659516
chr1	52100000	52200000	100001	*	chr1.522	-0.15767	-0.404776	-0.00716828	-0.602061	0.0491302	-0.592403	-0.674016	-0.534333	-0.660241	-0.728659	-1.03368	-0.486341	-0.196142	0.0255862	-0.682529	-0.371601	-0.22387	-0.0375365	-0.231431	-0.614455	0.0848652	0.24325	-0.114658	-0.22624	-0.659516
chr1	52200000	52300000	100001	*	chr1.523	-0.15767	-0.404776	-0.00716828	-0.602061	0.0491302	-0.592403	-0.674016	-0.534333	-0.660241	-0.728659	-1.03368	-0.486341	-0.196142	0.0255862	-0.682529	-0.371601	-0.22387	-0.0375365	-0.231431	-0.614455	0.0848652	0.24325	-0.114658	-0.22624	-0.659516
chr1	52300000	52400000	100001	*	chr1.524	-0.15767	-0.404776	-0.00716828	-0.602061	0.0491302	-0.592403	-0.674016	-0.534333	-0.660241	-0.728659	-1.03368	-0.486341	-0.196142	0.0255862	-0.682529	-0.371601	-0.22387	-0.0375365	-0.231431	-0.614455	0.0848652	0.24325	-0.114658	-0.22624	-0.659516
chr1	52400000	52500000	100001	*	chr1.525	-0.15767	-0.404776	-0.00716828	-0.602061	0.0491302	-0.592403	-0.674016	-0.534333	-0.660241	-0.728659	-1.03368	-0.486341	-0.196142	0.0255862	-0.682529	-0.371601	-0.22387	-0.0375365	-0.231431	-0.614455	0.0848652	0.24325	-0.114658	-0.22624	-0.659516
chr1	52500000	52600000	100001	*	chr1.526	-0.15767	-0.404776	-0.00716828	-0.602061	0.0491302	-0.592403	-0.674016	-0.534333	-0.660241	-0.728659	-1.03368	-0.486341	-0.196142	0.0255862	-0.682529	-0.371601	-0.22387	-0.0375365	-0.231431	-0.614455	0.0848652	0.24325	-0.114658	-0.22624	-0.659516
chr1	52600000	52700000	100001	*	chr1.527	-0.15767	-0.404776	-0.00716828	-0.602061	0.0491302	-0.592403	-0.674016	-0.534333	-0.660241	-0.728659	-1.03368	-0.486341	-0.196142	0.0255862	-0.682529	-0.371601	-0.22387	-0.0375365	-0.231431	-0.614455	0.0848652	0.24325	-0.114658	-0.22624	-0.659516
chr1	52700000	52800000	100001	*	chr1.528	-0.15767	-0.404776	-0.00716828	-0.602061	0.0491302	-0.592403	-0.674016	-0.534333	-0.660241	-0.728659	-1.03368	-0.486341	-0.196142	0.0255862	-0.682529	-0.371601	-0.22387	-0.0375365	-0.231431	-0.614455	0.0848652	0.24325	-0.114658	-0.22624	-0.659516
chr1	52800000	52900000	100001	*	chr1.529	-0.15767	-0.404776	-0.00716828	-0.602061	0.0491302	-0.592403	-0.674016	-0.534333	-0.660241	-0.728659	-1.03368	-0.486341	-0.196142	0.0255862	-0.682529	-0.371601	-0.22387	-0.0375365	-0.231431	-0.614455	0.0848652	0.24325	-0.114658	-0.22624	-0.659516
chr1	52900000	53000000	100001	*	chr1.530	-0.15767	-0.404776	-0.00716828	-0.602061	0.0491302	-0.592403	-0.674016	-0.534333	-0.660241	-0.728659	-1.03368	-0.486341	-0.196142	0.0255862	-0.682529	-0.371601	-0.22387	-0.0375365	-0.231431	-0.614455	0.0848652	0.24325	-0.114658	-0.22624	-0.659516
chr1	53000000	53100000	100001	*	chr1.531	-0.15767	-0.404776	-0.00716828	-0.602061	0.0491302	-0.592403	-0.674016	-0.534333	-0.660241	-0.728659	-1.03368	-0.486341	-0.196142	0.0255862	-0.682529	-0.371601	-0.22387	-0.0375365	-0.231431	-0.614455	0.0848652	0.24325	-0.114658	-0.22624	-0.659516
chr1	53100000	53200000	100001	*	chr1.532	-0.15767	-0.404776	-0.00716828	-0.602061	0.0491302	-0.592403	-0.674016	-0.534333	-0.660241	-0.728659	-1.03368	-0.486341	-0.196142	0.0255862	-0.682529	-0.371601	-0.22387	-0.0375365	-0.231431	-0.614455	0.0848652	0.24325	-0.114658	-0.22624	-0.659516
chr1	53200000	53300000	100001	*	chr1.533	-0.15767	-0.404776	-0.00716828	-0.602061	0.0491302	-0.592403	-0.674016	-0.534333	-0.660241	-0.728659	-1.03368	-0.486341	-0.196142	0.0255862	-0.682529	-0.371601	-0.22387	-0.0375365	-0.231431	-0.614455	0.0848652	0.24325	-0.114658	-0.22624	-0.659516
chr1	53300000	53400000	100001	*	chr1.534	-0.15767	-0.404776	-0.00716828	-0.602061	0.0491302	-0.592403	-0.674016	-0.534333	-0.660241	-0.728659	-1.03368	-0.486341	-0.196142	0.0255862	-0.682529	-0.371601	-0.22387	-0.0375365	-0.231431	-0.614455	0.0848652	0.24325	-0.114658	-0.22624	-0.659516
chr1	53400000	53500000	100001	*	chr1.535	-0.15767	-0.404776	-0.00716828	-0.602061	0.0491302	-0.592403	-0.674016	-0.534333	-0.660241	-0.728659	-1.03368	-0.486341	-0.196142	0.0255862	-0.682529	-0.371601	-0.22387	-0.0375365	-0.231431	-0.614455	0.0848652	0.24325	-0.114658	-0.22624	-0.659516
chr1	53500000	53600000	100001	*	chr1.536	-0.15767	-0.404776	-0.00716828	-0.602061	0.0491302	-0.592403	-0.674016	-0.534333	-0.660241	-0.728659	-1.03368	-0.486341	-0.196142	0.0255862	-0.682529	-0.371601	-0.22387	-0.0375365	-0.231431	-0.614455	0.0848652	0.24325	-0.114658	-0.22624	-0.659516
chr1	53600000	53700000	100001	*	chr1.537	-0.15767	-0.404776	-0.00716828	-0.602061	0.0491302	-0.592403	-0.674016	-0.534333	-0.660241	-0.728659	-1.03368	-0.486341	-0.196142	0.0255862	-0.682529	-0.371601	-0.22387	-0.0375365	-0.231431	-0.614455	0.0848652	0.24325	-0.114658	-0.22624	-0.659516
chr1	53700000	53800000	100001	*	chr1.538	-0.15767	-0.404776	-0.00716828	-0.602061	0.0491302	-0.592403	-0.674016	-0.534333	-0.660241	-0.728659	-1.03368	-0.486341	-0.196142	0.0255862	-0.682529	-0.371601	-0.22387	-0.0375365	-0.231431	-0.614455	0.0848652	0.24325	-0.114658	-0.22624	-0.659516
chr1	53800000	53900000	100001	*	chr1.539	-0.15767	-0.404776	-0.00716828	-0.602061	0.0491302	-0.592403	-0.674016	-0.534333	-0.660241	-0.728659	-1.03368	-0.486341	-0.196142	0.0255862	-0.682529	-0.371601	-0.22387	-0.0375365	-0.231431	-0.614455	0.0848652	0.24325	-0.114658	-0.22624	-0.659516
chr1	53900000	54000000	100001	*	chr1.540	-0.15767	-0.404776	-0.00716828	-0.602061	0.0491302	-0.592403	-0.674016	-0.534333	-0.660241	-0.728659	-1.03368	-0.486341	-0.196142	0.0255862	-0.682529	-0.371601	-0.22387	-0.0375365	-0.231431	-0.614455	0.0848652	0.24325	-0.114658	-0.22624	-0.659516
chr1	54000000	54100000	100001	*	chr1.541	-0.15767	-0.404776	-0.00716828	-0.602061	0.0491302	-0.592403	-0.674016	-0.534333	-0.660241	-0.728659	-1.03368	-0.486341	-0.196142	0.0255862	-0.682529	-0.371601	-0.22387	-0.0375365	-0.231431	-0.614455	0.0848652	0.24325	-0.114658	-0.22624	-0.659516
chr1	54100000	54200000	100001	*	chr1.542	-0.15767	-0.404776	-0.00716828	-0.602061	0.0491302	-0.592403	-0.674016	-0.534333	-0.660241	-0.728659	-1.03368	-0.486341	-0.196142	0.0255862	-0.682529	-0.371601	-0.22387	-0.0375365	-0.231431	-0.614455	0.0848652	0.24325	-0.114658	-0.22624	-0.659516
chr1	54200000	54300000	100001	*	chr1.543	-0.15767	-0.404776	-0.00716828	-0.602061	0.0491302	-0.592403	-0.674016	-0.534333	-0.660241	-0.728659	-1.03368	-0.486341	-0.196142	0.0255862	-0.682529	-0.371601	-0.22387	-0.0375365	-0.231431	-0.614455	0.0848652	0.24325	-0.114658	-0.22624	-0.659516
chr1	54300000	54400000	100001	*	chr1.544	-0.15767	-0.404776	-0.00716828	-0.602061	0.0491302	-0.592403	-0.674016	-0.534333	-0.660241	-0.728659	-1.03368	-0.486341	-0.196142	0.0255862	-0.682529	-0.371601	-0.22387	-0.0375365	-0.231431	-0.614455	0.0848652	0.24325	-0.114658	-0.22624	-0.659516
chr1	54400000	54500000	100001	*	chr1.545	-0.15767	-0.404776	-0.00716828	-0.602061	0.0491302	-0.592403	-0.674016	-0.534333	-0.660241	-0.728659	-1.03368	-0.486341	-0.196142	0.0255862	-0.682529	-0.371601	-0.22387	-0.0375365	-0.231431	-0.614455	0.0848652	0.24325	-0.114658	-0.22624	-0.659516
chr1	54500000	54600000	100001	*	chr1.546	-0.15767	-0.404776	-0.00716828	-0.602061	0.0491302	-0.592403	-0.674016	-0.534333	-0.660241	-0.728659	-1.03368	-0.486341	-0.196142	0.0255862	-0.682529	-0.371601	-0.22387	-0.0375365	-0.231431	-0.614455	0.0848652	0.24325	-0.114658	-0.22624	-0.659516
chr1	54600000	54700000	100001	*	chr1.547	-0.15767	-0.404776	-0.00716828	-0.602061	0.0491302	-0.592403	-0.674016	-0.534333	-0.660241	-0.728659	-1.03368	-0.486341	-0.196142	0.0255862	-0.682529	-0.371601	-0.22387	-0.0375365	-0.231431	-0.614455	0.0848652	0.24325	-0.114658	-0.22624	-0.659516
chr1	54700000	54800000	100001	*	chr1.548	-0.15767	-0.404776	-0.00716828	-0.602061	0.0491302	-0.592403	-0.674016	-0.534333	-0.660241	-0.728659	-1.03368	-0.486341	-0.196142	0.0255862	-0.682529	-0.371601	-0.22387	-0.0375365	-0.231431	-0.614455	0.0848652	0.24325	-0.114658	-0.22624	-0.659516
chr1	54800000	54900000	100001	*	chr1.549	-0.15767	-0.404776	-0.00716828	-0.602061	0.0491302	-0.592403	-0.674016	-0.534333	-0.660241	-0.728659	-1.03368	-0.486341	-0.196142	0.0255862	-0.682529	-0.371601	-0.22387	-0.0375365	-0.231431	-0.614455	0.0848652	0.24325	-0.114658	-0.22624	-0.659516
chr1	54900000	55000000	100001	*	chr1.550	-0.15767	-0.404776	-0.00716828	-0.602061	0.0491302	-0.592403	-0.674016	-0.534333	-0.660241	-0.728659	-1.03368	-0.486341	-0.196142	0.0255862	-0.682529	-0.371601	-0.22387	-0.0375365	-0.231431	-0.614455	0.0848652	0.24325	-0.114658	-0.22624	-0.659516
chr1	55000000	55100000	100001	*	chr1.551	-0.15767	-0.404776	-0.00716828	-0.602061	0.0491302	-0.592403	-0.674016	-0.534333	-0.660241	-0.728659	-1.03368	-0.486341	-0.196142	0.0255862	-0.682529	-0.371601	-0.22387	-0.0375365	-0.231431	-0.614455	0.0848652	0.24325	-0.114658	-0.22624	-0.659516
chr1	55100000	55200000	100001	*	chr1.552	-0.15767	-0.404776	-0.00716828	-0.602061	0.0491302	-0.592403	-0.674016	-0.534333	-0.660241	-0.728659	-1.03368	-0.486341	-0.196142	0.0255862	-0.682529	-0.371601	-0.22387	-0.0375365	-0.231431	-0.614455	0.0848652	0.24325	-0.114658	-0.22624	-0.659516
chr1	55200000	55300000	100001	*	chr1.553	-0.15767	-0.404776	-0.00716828	-0.602061	0.0491302	-0.592403	-0.674016	-0.534333	-0.660241	-0.728659	-1.03368	-0.486341	-0.196142	0.0255862	-0.682529	-0.371601	-0.22387	-0.0375365	-0.231431	-0.614455	0.0848652	0.24325	-0.114658	-0.22624	-0.659516
chr1	55300000	55400000	100001	*	chr1.554	-0.15767	-0.404776	-0.00716828	-0.602061	0.0491302	-0.592403	-0.674016	-0.534333	-0.660241	-0.728659	-1.03368	-0.486341	-0.196142	0.0255862	-0.682529	-0.371601	-0.22387	-0.0375365	-0.231431	-0.614455	0.0848652	0.24325	-0.114658	-0.22624	-0.659516
chr1	55400000	55500000	100001	*	chr1.555	-0.15767	-0.404776	-0.00716828	-0.602061	0.0491302	-0.592403	-0.674016	-0.534333	-0.660241	-0.728659	-1.03368	-0.486341	-0.196142	0.0255862	-0.682529	-0.371601	-0.22387	-0.0375365	-0.231431	-0.614455	0.0848652	0.24325	-0.114658	-0.22624	-0.659516
chr1	55500000	55600000	100001	*	chr1.556	-0.15767	-0.404776	-0.00716828	-0.602061	0.0491302	-0.592403	-0.674016	-0.534333	-0.660241	-0.728659	-1.03368	-0.486341	-0.196142	0.0255862	-0.682529	-0.371601	-0.22387	-0.0375365	-0.231431	-0.614455	0.0848652	0.24325	-0.114658	-0.22624	-0.659516
chr1	55600000	55700000	100001	*	chr1.557	-0.15767	-0.404776	-0.00716828	-0.602061	0.0491302	-0.592403	-0.674016	-0.534333	-0.660241	-0.728659	-1.03368	-0.486341	-0.196142	0.0255862	-0.682529	-0.371601	-0.22387	-0.0375365	-0.231431	-0.614455	0.0848652	0.24325	-0.114658	-0.22624	-0.659516
chr1	55700000	55800000	100001	*	chr1.558	-0.15767	-0.404776	-0.00716828	-0.602061	0.0491302	-0.592403	-0.674016	-0.534333	-0.660241	-0.728659	-1.03368	-0.486341	-0.196142	0.0255862	-0.682529	-0.371601	-0.22387	-0.0375365	-0.231431	-0.614455	0.0848652	0.24325	-0.114658	-0.22624	-0.659516
chr1	55800000	55900000	100001	*	chr1.559	-0.15767	-0.404776	-0.00716828	-0.602061	0.0491302	-0.592403	-0.674016	-0.534333	-0.660241	-0.728659	-1.03368	-0.486341	-0.196142	0.0255862	-0.682529	-0.371601	-0.22387	-0.0375365	-0.231431	-0.614455	0.0848652	0.24325	-0.114658	-0.22624	-0.659516
chr1	55900000	56000000	100001	*	chr1.560	-0.15767	-0.404776	-0.00716828	-0.602061	0.0491302	-0.592403	-0.674016	-0.534333	-0.660241	-0.728659	-1.03368	-0.486341	-0.196142	0.0255862	-0.682529	-0.371601	-0.22387	-0.0375365	-0.231431	-0.614455	0.0848652	0.24325	-0.114658	-0.22624	-0.659516
chr1	56000000	56100000	100001	*	chr1.561	-0.15767	-0.404776	-0.00716828	-0.602061	0.0491302	-0.592403	-0.674016	-0.534333	-0.660241	-0.728659	-1.03368	-0.486341	-0.196142	0.0255862	-0.682529	-0.371601	-0.22387	-0.0375365	-0.231431	-0.614455	0.0848652	0.24325	-0.114658	-0.22624	-0.659516
chr1	56100000	56200000	100001	*	chr1.562	-0.15767	-0.404776	-0.00716828	-0.602061	0.0491302	-0.592403	-0.674016	-0.534333	-0.660241	-0.728659	-1.03368	-0.486341	-0.196142	0.0255862	-0.682529	-0.371601	-0.22387	-0.0375365	-0.231431	-0.614455	0.0848652	0.24325	-0.114658	-0.22624	-0.659516
chr1	56200000	56300000	100001	*	chr1.563	-0.15767	-0.404776	-0.00716828	-0.602061	0.0491302	-0.592403	-0.674016	-0.534333	-0.660241	-0.728659	-1.03368	-0.486341	-0.196142	0.0255862	-0.682529	-0.371601	-0.22387	-0.0375365	-0.231431	-0.614455	0.0848652	0.24325	-0.114658	-0.22624	-0.659516
chr1	56300000	56400000	100001	*	chr1.564	-0.15767	-0.404776	-0.00716828	-0.602061	0.0491302	-0.592403	-0.674016	-0.534333	-0.660241	-0.728659	-1.03368	-0.486341	-0.196142	0.0255862	-0.682529	-0.371601	-0.22387	-0.0375365	-0.231431	-0.614455	0.0848652	0.24325	-0.114658	-0.22624	-0.659516
chr1	56400000	56500000	100001	*	chr1.565	-0.15767	-0.404776	-0.00716828	-0.602061	0.0491302	-0.592403	-0.674016	-0.534333	-0.660241	-0.728659	-1.03368	-0.486341	-0.196142	0.0255862	-0.682529	-0.371601	-0.22387	-0.0375365	-0.231431	-0.614455	0.0848652	0.24325	-0.114658	-0.22624	-0.659516
chr1	56500000	56600000	100001	*	chr1.566	-0.15767	-0.404776	-0.00716828	-0.602061	0.0491302	-0.592403	-0.674016	-0.534333	-0.660241	-0.728659	-1.03368	-0.486341	-0.196142	0.0255862	-0.682529	-0.371601	-0.22387	-0.0375365	-0.231431	-0.614455	0.0848652	0.24325	-0.114658	-0.22624	-0.659516
chr1	56600000	56700000	100001	*	chr1.567	-0.15767	-0.404776	-0.00716828	-0.602061	0.0491302	-0.592403	-0.674016	-0.534333	-0.660241	-0.728659	-1.03368	-0.486341	-0.196142	0.0255862	-0.682529	-0.371601	-0.22387	-0.0375365	-0.231431	-0.614455	0.0848652	0.24325	-0.114658	-0.22624	-0.659516
chr1	56700000	56800000	100001	*	chr1.568	-0.15767	-0.404776	-0.00716828	-0.602061	0.0491302	-0.592403	-0.674016	-0.534333	-0.660241	-0.728659	-1.03368	-0.486341	-0.196142	0.0255862	-0.682529	-0.371601	-0.22387	-0.0375365	-0.231431	-0.614455	0.0848652	0.24325	-0.114658	-0.22624	-0.659516
chr1	56800000	56900000	100001	*	chr1.569	-0.15767	-0.404776	-0.00716828	-0.602061	0.0491302	-0.592403	-0.674016	-0.534333	-0.660241	-0.728659	-1.03368	-0.486341	-0.196142	0.0255862	-0.682529	-0.371601	-0.22387	-0.0375365	-0.231431	-0.614455	0.0848652	0.24325	-0.114658	-0.22624	-0.659516
chr1	56900000	57000000	100001	*	chr1.570	-0.15767	-0.404776	-0.00716828	-0.602061	0.0491302	-0.592403	-0.674016	-0.534333	-0.660241	-0.728659	-1.03368	-0.486341	-0.196142	0.0255862	-0.682529	-0.371601	-0.22387	-0.0375365	-0.231431	-0.614455	0.0848652	0.24325	-0.114658	-0.22624	-0.659516
chr1	57000000	57100000	100001	*	chr1.571	-0.15767	-0.404776	-0.00716828	-0.602061	0.0491302	-0.592403	-0.674016	-0.534333	-0.660241	-0.728659	-1.03368	-0.486341	-0.196142	0.0255862	-0.682529	-0.371601	-0.22387	-0.0375365	-0.231431	-0.614455	0.0848652	0.24325	-0.114658	-0.22624	-0.659516
chr1	57100000	57200000	100001	*	chr1.572	-0.15767	-0.404776	-0.00716828	-0.602061	0.0491302	-0.592403	-0.674016	-0.534333	-0.660241	-0.728659	-1.03368	-0.486341	-0.196142	0.0255862	-0.682529	-0.371601	-0.22387	-0.0375365	-0.231431	-0.614455	0.0848652	0.24325	-0.114658	-0.22624	-0.659516
chr1	57200000	57300000	100001	*	chr1.573	-0.15767	-0.404776	-0.00716828	-0.602061	0.0491302	-0.592403	-0.674016	-0.534333	-0.660241	-0.728659	-1.03368	-0.486341	-0.196142	0.0255862	-0.682529	-0.371601	-0.22387	-0.0375365	-0.231431	-0.614455	0.0848652	0.24325	-0.114658	-0.22624	-0.659516
chr1	57300000	57400000	100001	*	chr1.574	-0.15767	-0.404776	-0.00716828	-0.602061	0.0491302	-0.592403	-0.674016	-0.534333	-0.660241	-0.728659	-1.03368	-0.486341	-0.196142	0.0255862	-0.682529	-0.371601	-0.22387	-0.0375365	-0.231431	-0.614455	0.0848652	0.24325	-0.114658	-0.22624	-0.659516
chr1	57400000	57500000	100001	*	chr1.575	-0.15767	-0.404776	-0.00716828	-0.602061	0.0491302	-0.592403	-0.674016	-0.534333	-0.660241	-0.728659	-1.03368	-0.486341	-0.196142	0.0255862	-0.682529	-0.371601	-0.22387	-0.0375365	-0.231431	-0.614455	0.0848652	0.24325	-0.114658	-0.22624	-0.659516
chr1	57500000	57600000	100001	*	chr1.576	-0.15767	-0.404776	-0.00716828	-0.602061	0.0491302	-0.592403	-0.674016	-0.534333	-0.660241	-0.728659	-1.03368	-0.486341	-0.196142	0.0255862	-0.682529	-0.371601	-0.22387	-0.0375365	-0.231431	-0.614455	0.0848652	0.24325	-0.114658	-0.22624	-0.659516
chr1	57600000	57700000	100001	*	chr1.577	-0.15767	-0.404776	-0.00716828	-0.602061	0.0491302	-0.592403	-0.674016	-0.534333	-0.660241	-0.728659	-1.03368	-0.486341	-0.196142	0.0255862	-0.682529	-0.371601	-0.22387	-0.0375365	-0.231431	-0.614455	0.0848652	0.24325	-0.114658	-0.22624	-0.659516
chr1	57700000	57800000	100001	*	chr1.578	-0.15767	-0.404776	-0.00716828	-0.602061	0.0491302	-0.592403	-0.674016	-0.534333	-0.660241	-0.728659	-1.03368	-0.486341	-0.196142	0.0255862	-0.682529	-0.371601	-0.22387	-0.0375365	-0.231431	-0.614455	0.0848652	0.24325	-0.114658	-0.22624	-0.659516
chr1	57800000	57900000	100001	*	chr1.579	-0.15767	-0.404776	-0.00716828	-0.602061	0.0491302	-0.592403	-0.674016	-0.534333	-0.660241	-0.728659	-1.03368	-0.486341	-0.196142	0.0255862	-0.682529	-0.371601	-0.22387	-0.0375365	-0.231431	-0.614455	0.0848652	0.24325	-0.114658	-0.22624	-0.659516
chr1	57900000	58000000	100001	*	chr1.580	-0.15767	-0.404776	-0.00716828	-0.602061	0.0491302	-0.592403	-0.674016	-0.534333	-0.660241	-0.728659	-1.03368	-0.486341	-0.196142	0.0255862	-0.682529	-0.371601	-0.22387	-0.0375365	-0.231431	-0.614455	0.0848652	0.24325	-0.114658	-0.22624	-0.659516
chr1	58000000	58100000	100001	*	chr1.581	-0.15767	-0.404776	-0.00716828	-0.602061	0.0491302	-0.592403	-0.674016	-0.534333	-0.660241	-0.728659	-1.03368	-0.486341	-0.196142	0.0255862	-0.682529	-0.371601	-0.22387	-0.0375365	-0.231431	-0.614455	0.0848652	0.24325	-0.114658	-0.22624	-0.659516
chr1	58100000	58200000	100001	*	chr1.582	-0.15767	-0.404776	-0.00716828	-0.602061	0.0491302	-0.592403	-0.674016	-0.534333	-0.660241	-0.728659	-1.03368	-0.486341	-0.196142	0.0255862	-0.682529	-0.371601	-0.22387	-0.0375365	-0.231431	-0.614455	0.0848652	0.24325	-0.114658	-0.22624	-0.659516
chr1	58200000	58300000	100001	*	chr1.583	-0.15767	-0.404776	-0.00716828	-0.602061	0.0491302	-0.592403	-0.674016	-0.534333	-0.660241	-0.728659	-1.03368	-0.486341	-0.196142	0.0255862	-0.682529	-0.371601	-0.22387	-0.0375365	-0.231431	-0.614455	0.0848652	0.24325	-0.114658	-0.22624	-0.659516
chr1	58300000	58400000	100001	*	chr1.584	-0.15767	-0.404776	-0.00716828	-0.602061	0.0491302	-0.592403	-0.674016	-0.534333	-0.660241	-0.728659	-1.03368	-0.486341	-0.196142	0.0255862	-0.682529	-0.371601	-0.22387	-0.0375365	-0.231431	-0.614455	0.0848652	0.24325	-0.114658	-0.22624	-0.659516
chr1	58400000	58500000	100001	*	chr1.585	-0.15767	-0.404776	-0.00716828	-0.602061	0.0491302	-0.592403	-0.674016	-0.534333	-0.660241	-0.728659	-1.03368	-0.486341	-0.196142	0.0255862	-0.682529	-0.371601	-0.22387	-0.0375365	-0.231431	-0.614455	0.0848652	0.24325	-0.114658	-0.22624	-0.659516
chr1	58500000	58600000	100001	*	chr1.586	-0.15767	-0.404776	-0.00716828	-0.602061	0.0491302	-0.592403	-0.674016	-0.534333	-0.660241	-0.728659	-1.03368	-0.486341	-0.196142	0.0255862	-0.682529	-0.371601	-0.22387	-0.0375365	-0.231431	-0.614455	0.0848652	0.24325	-0.114658	-0.22624	-0.659516
chr1	58600000	58700000	100001	*	chr1.587	-0.15767	-0.404776	-0.00716828	-0.602061	0.0491302	-0.592403	-0.674016	-0.534333	-0.660241	-0.728659	-1.03368	-0.486341	-0.196142	0.0255862	-0.682529	-0.371601	-0.22387	-0.0375365	-0.231431	-0.614455	0.0848652	0.24325	-0.114658	-0.22624	-0.659516
chr1	58700000	58800000	100001	*	chr1.588	-0.15767	-0.404776	-0.00716828	-0.602061	0.0491302	-0.592403	-0.674016	-0.534333	-0.660241	-0.728659	-1.03368	-0.486341	-0.196142	0.0255862	-0.682529	-0.371601	-0.22387	-0.0375365	-0.231431	-0.614455	0.0848652	0.24325	-0.114658	-0.22624	-0.659516
chr1	58800000	58900000	100001	*	chr1.589	-0.15767	-0.404776	-0.00716828	-0.602061	0.0491302	-0.592403	-0.674016	-0.534333	-0.660241	-0.728659	-1.03368	-0.486341	-0.196142	0.0255862	-0.682529	-0.371601	-0.22387	-0.0375365	-0.231431	-0.614455	0.0848652	0.24325	-0.114658	-0.22624	-0.659516
chr1	58900000	59000000	100001	*	chr1.590	-0.15767	-0.404776	-0.00716828	-0.602061	0.0491302	-0.592403	-0.674016	-0.534333	-0.660241	-0.728659	-1.03368	-0.486341	-0.196142	0.0255862	-0.682529	-0.371601	-0.22387	-0.0375365	-0.231431	-0.614455	0.0848652	0.24325	-0.114658	-0.22624	-0.659516
chr1	59000000	59100000	100001	*	chr1.591	-0.15767	-0.404776	-0.00716828	-0.602061	0.0491302	-0.592403	-0.674016	-0.534333	-0.660241	-0.728659	-1.03368	-0.486341	-0.196142	0.0255862	-0.682529	-0.371601	-0.22387	-0.0375365	-0.231431	-0.614455	0.0848652	0.24325	-0.114658	-0.22624	-0.659516
chr1	59100000	59200000	100001	*	chr1.592	-0.15767	-0.404776	-0.00716828	-0.602061	0.0491302	-0.592403	-0.674016	-0.534333	-0.660241	-0.728659	-1.03368	-0.486341	-0.196142	0.0255862	-0.682529	-0.371601	-0.22387	-0.0375365	-0.231431	-0.614455	0.0848652	0.24325	-0.114658	-0.22624	-0.659516
chr1	59200000	59300000	100001	*	chr1.593	-0.15767	-0.404776	-0.00716828	-0.602061	0.0491302	-0.592403	-0.674016	-0.534333	-0.660241	-0.728659	-1.03368	-0.486341	-0.196142	0.0255862	-0.682529	-0.371601	-0.22387	-0.0375365	-0.231431	-0.614455	0.0848652	0.24325	-0.114658	-0.22624	-0.659516
chr1	59300000	59400000	100001	*	chr1.594	-0.15767	-0.404776	-0.00716828	-0.602061	0.0491302	-0.592403	-0.674016	-0.534333	-0.660241	-0.728659	-1.03368	-0.486341	-0.196142	0.0255862	-0.682529	-0.371601	-0.22387	-0.0375365	-0.231431	-0.614455	0.0848652	0.24325	-0.114658	-0.22624	-0.659516
chr1	59400000	59500000	100001	*	chr1.595	-0.15767	-0.404776	-0.00716828	-0.602061	0.0491302	-0.592403	-0.674016	-0.534333	-0.660241	-0.728659	-1.03368	-0.486341	-0.196142	0.0255862	-0.682529	-0.371601	-0.22387	-0.0375365	-0.231431	-0.614455	0.0848652	0.24325	-0.114658	-0.22624	-0.659516
chr1	59500000	59600000	100001	*	chr1.596	-0.15767	-0.404776	-0.00716828	-0.602061	0.0491302	-0.592403	-0.674016	-0.534333	-0.660241	-0.728659	-1.03368	-0.486341	-0.196142	0.0255862	-0.682529	-0.371601	-0.22387	-0.0375365	-0.231431	-0.614455	0.0848652	0.24325	-0.114658	-0.22624	-0.659516
chr1	59600000	59700000	100001	*	chr1.597	-0.15767	-0.404776	-0.00716828	-0.602061	0.0491302	-0.592403	-0.674016	-0.534333	-0.660241	-0.728659	-1.03368	-0.486341	-0.196142	0.0255862	-0.682529	-0.371601	-0.22387	-0.0375365	-0.231431	-0.614455	0.0848652	0.24325	-0.114658	-0.22624	-0.659516
chr1	59700000	59800000	100001	*	chr1.598	-0.15767	-0.404776	-0.00716828	-0.602061	0.0491302	-0.592403	-0.674016	-0.534333	-0.660241	-0.728659	-1.03368	-0.486341	-0.196142	0.0255862	-0.682529	-0.371601	-0.22387	-0.0375365	-0.231431	-0.614455	0.0848652	0.24325	-0.114658	-0.22624	-0.659516
chr1	59800000	59900000	100001	*	chr1.599	-0.15767	-0.404776	-0.00716828	-0.602061	0.0491302	-0.592403	-0.674016	-0.534333	-0.660241	-0.728659	-1.03368	-0.486341	-0.196142	0.0255862	-0.682529	-0.371601	-0.22387	-0.0375365	-0.231431	-0.614455	0.0848652	0.24325	-0.114658	-0.22624	-0.659516
chr1	59900000	60000000	100001	*	chr1.600	-0.15767	-0.404776	-0.00716828	-0.602061	0.0491302	-0.592403	-0.674016	-0.534333	-0.660241	-0.728659	-1.03368	-0.486341	-0.196142	0.0255862	-0.682529	-0.371601	-0.22387	-0.0375365	-0.231431	-0.614455	0.0848652	0.24325	-0.114658	-0.22624	-0.659516
chr1	60000000	60100000	100001	*	chr1.601	-0.15767	-0.404776	-0.00716828	-0.602061	0.0491302	-0.592403	-0.674016	-0.534333	-0.660241	-0.728659	-1.03368	-0.486341	-0.196142	0.0255862	-0.682529	-0.371601	-0.22387	-0.0375365	-0.231431	-0.614455	0.0848652	0.24325	-0.114658	-0.22624	-0.659516
chr1	60100000	60200000	100001	*	chr1.602	-0.15767	-0.404776	-0.00716828	-0.602061	0.0491302	-0.592403	-0.674016	-0.534333	-0.660241	-0.728659	-1.03368	-0.486341	-0.196142	0.0255862	-0.682529	-0.371601	-0.22387	-0.0375365	-0.231431	-0.614455	0.0848652	0.24325	-0.114658	-0.22624	-0.659516
chr1	60200000	60300000	100001	*	chr1.603	-0.15767	-0.404776	-0.00716828	-0.602061	0.0491302	-0.592403	-0.674016	-0.534333	-0.660241	-0.728659	-1.03368	-0.486341	-0.196142	0.0255862	-0.682529	-0.371601	-0.22387	-0.0375365	-0.231431	-0.614455	0.0848652	0.24325	-0.114658	-0.22624	-0.659516
chr1	60300000	60400000	100001	*	chr1.604	-0.15767	-0.404776	-0.00716828	-0.602061	0.0491302	-0.592403	-0.674016	-0.534333	-0.660241	-0.728659	-1.03368	-0.486341	-0.196142	0.0255862	-0.682529	-0.371601	-0.22387	-0.0375365	-0.231431	-0.614455	0.0848652	0.24325	-0.114658	-0.22624	-0.659516
chr1	60400000	60500000	100001	*	chr1.605	-0.15767	-0.404776	-0.00716828	-0.602061	0.0491302	-0.592403	-0.674016	-0.534333	-0.660241	-0.728659	-1.03368	-0.486341	-0.196142	0.0255862	-0.682529	-0.371601	-0.22387	-0.0375365	-0.231431	-0.614455	0.0848652	0.24325	-0.114658	-0.22624	-0.659516
chr1	60500000	60600000	100001	*	chr1.606	-0.15767	-0.404776	-0.00716828	-0.602061	0.0491302	-0.592403	-0.674016	-0.534333	-0.660241	-0.728659	-1.03368	-0.486341	-0.196142	0.0255862	-0.682529	-0.371601	-0.22387	-0.0375365	-0.231431	-0.614455	0.0848652	0.24325	-0.114658	-0.22624	-0.659516
chr1	60600000	60700000	100001	*	chr1.607	-0.15767	-0.404776	-0.00716828	-0.602061	0.0491302	-0.592403	-0.674016	-0.534333	-0.660241	-0.728659	-1.03368	-0.486341	-0.196142	0.0255862	-0.682529	-0.371601	-0.22387	-0.0375365	-0.231431	-0.614455	0.0848652	0.24325	-0.114658	-0.22624	-0.659516
chr1	60700000	60800000	100001	*	chr1.608	-0.15767	-0.404776	-0.00716828	-0.602061	0.0491302	-0.592403	-0.674016	-0.534333	-0.660241	-0.728659	-1.03368	-0.486341	-0.196142	0.0255862	-0.682529	-0.371601	-0.22387	-0.0375365	-0.231431	-0.614455	0.0848652	0.24325	-0.114658	-0.22624	-0.659516
chr1	60800000	60900000	100001	*	chr1.609	-0.15767	-0.404776	-0.00716828	-0.602061	0.0491302	-0.592403	-0.674016	-0.534333	-0.660241	-0.728659	-1.03368	-0.486341	-0.196142	0.0255862	-0.682529	-0.371601	-0.22387	-0.0375365	-0.231431	-0.614455	0.0848652	0.24325	-0.114658	-0.22624	-0.659516
chr1	60900000	61000000	100001	*	chr1.610	-0.15767	-0.404776	-0.00716828	-0.602061	0.0491302	-0.592403	-0.674016	-0.534333	-0.660241	-0.728659	-1.03368	-0.486341	-0.196142	0.0255862	-0.682529	-0.371601	-0.22387	-0.0375365	-0.231431	-0.614455	0.0848652	0.24325	-0.114658	-0.22624	-0.659516
chr1	61000000	61100000	100001	*	chr1.611	-0.15767	-0.404776	-0.00716828	-0.602061	0.0491302	-0.592403	-0.674016	-0.534333	-0.660241	-0.728659	-1.03368	-0.486341	-0.196142	0.0255862	-0.682529	-0.371601	-0.22387	-0.0375365	-0.231431	-0.614455	0.0848652	0.24325	-0.114658	-0.22624	-0.659516
chr1	61100000	61200000	100001	*	chr1.612	-0.15767	-0.404776	-0.00716828	-0.602061	0.0491302	-0.592403	-0.674016	-0.534333	-0.660241	-0.728659	-1.03368	-0.486341	-0.196142	0.0255862	-0.682529	-0.371601	-0.22387	-0.0375365	-0.231431	-0.614455	0.0848652	0.24325	-0.114658	-0.22624	-0.659516
chr1	61200000	61300000	100001	*	chr1.613	-0.15767	-0.404776	-0.00716828	-0.602061	0.0491302	-0.592403	-0.674016	-0.534333	-0.660241	-0.728659	-1.03368	-0.486341	-0.196142	0.0255862	-0.682529	-0.371601	-0.22387	-0.0375365	-0.231431	-0.614455	0.0848652	0.24325	-0.114658	-0.22624	-0.659516
chr1	61300000	61400000	100001	*	chr1.614	-0.15767	-0.404776	-0.00716828	-0.602061	0.0491302	-0.592403	-0.674016	-0.534333	-0.660241	-0.728659	-1.03368	-0.486341	-0.196142	0.0255862	-0.682529	-0.371601	-0.22387	-0.0375365	-0.231431	-0.614455	0.0848652	0.24325	-0.114658	-0.22624	-0.659516
chr1	61400000	61500000	100001	*	chr1.615	-0.15767	-0.404776	-0.00716828	-0.602061	0.0491302	-0.592403	-0.674016	-0.534333	-0.660241	-0.728659	-1.03368	-0.486341	-0.196142	0.0255862	-0.682529	-0.371601	-0.22387	-0.0375365	-0.231431	-0.614455	0.0848652	0.24325	-0.114658	-0.22624	-0.659516
chr1	61500000	61600000	100001	*	chr1.616	-0.15767	-0.404776	-0.00716828	-0.602061	0.0491302	-0.592403	-0.674016	-0.534333	-0.660241	-0.728659	-1.03368	-0.486341	-0.196142	0.0255862	-0.682529	-0.371601	-0.22387	-0.0375365	-0.231431	-0.614455	0.0848652	0.24325	-0.114658	-0.22624	-0.659516
chr1	61600000	61700000	100001	*	chr1.617	-0.15767	-0.404776	-0.00716828	-0.602061	0.0491302	-0.592403	-0.674016	-0.534333	-0.660241	-0.728659	-1.03368	-0.486341	-0.196142	0.0255862	-0.682529	-0.371601	-0.22387	-0.0375365	-0.231431	-0.614455	0.0848652	0.24325	-0.114658	-0.22624	-0.659516
chr1	61700000	61800000	100001	*	chr1.618	-0.15767	-0.404776	-0.00716828	-0.602061	0.0491302	-0.592403	-0.674016	-0.534333	-0.660241	-0.728659	-1.03368	-0.486341	-0.196142	0.0255862	-0.682529	-0.371601	-0.22387	-0.0375365	-0.231431	-0.614455	0.0848652	0.24325	-0.114658	-0.22624	-0.659516
chr1	61800000	61900000	100001	*	chr1.619	-0.15767	-0.404776	-0.00716828	-0.602061	0.0491302	-0.592403	-0.674016	-0.534333	-0.660241	-0.728659	-1.03368	-0.486341	-0.196142	0.0255862	-0.682529	-0.371601	-0.22387	-0.0375365	-0.231431	-0.614455	0.0848652	0.24325	-0.114658	-0.22624	-0.659516
chr1	61900000	62000000	100001	*	chr1.620	-0.15767	-0.404776	-0.00716828	-0.602061	0.0491302	-0.592403	-0.674016	-0.534333	-0.660241	-0.728659	-1.03368	-0.486341	-0.196142	0.0255862	-0.682529	-0.371601	-0.22387	-0.0375365	-0.231431	-0.614455	0.0848652	0.24325	-0.114658	-0.22624	-0.659516
chr1	62000000	62100000	100001	*	chr1.621	-0.15767	-0.404776	-0.00716828	-0.602061	0.0491302	-0.592403	-0.674016	-0.534333	-0.660241	-0.728659	-1.03368	-0.486341	-0.196142	0.0255862	-0.682529	-0.371601	-0.22387	-0.0375365	-0.231431	-0.614455	0.0848652	0.24325	-0.114658	-0.22624	-0.659516
chr1	62100000	62200000	100001	*	chr1.622	-0.15767	-0.404776	-0.00716828	-0.602061	0.0491302	-0.592403	-0.674016	-0.534333	-0.660241	-0.728659	-1.03368	-0.486341	-0.196142	0.0255862	-0.682529	-0.371601	-0.22387	-0.0375365	-0.231431	-0.614455	0.0848652	0.24325	-0.114658	-0.22624	-0.659516
chr1	62200000	62300000	100001	*	chr1.623	-0.15767	-0.404776	-0.00716828	-0.602061	0.0491302	-0.592403	-0.674016	-0.534333	-0.660241	-0.728659	-1.03368	-0.486341	-0.196142	0.0255862	-0.682529	-0.371601	-0.22387	-0.0375365	-0.231431	-0.614455	0.0848652	0.24325	-0.114658	-0.22624	-0.659516
chr1	62300000	62400000	100001	*	chr1.624	-0.15767	-0.404776	-0.00716828	-0.602061	0.0491302	-0.592403	-0.674016	-0.534333	-0.660241	-0.728659	-1.03368	-0.486341	-0.196142	0.0255862	-0.682529	-0.371601	-0.22387	-0.0375365	-0.231431	-0.614455	0.0848652	0.24325	-0.114658	-0.22624	-0.659516
chr1	62400000	62500000	100001	*	chr1.625	-0.15767	-0.404776	-0.00716828	-0.602061	0.0491302	-0.592403	-0.674016	-0.534333	-0.660241	-0.728659	-1.03368	-0.486341	-0.196142	0.0255862	-0.682529	-0.371601	-0.22387	-0.0375365	-0.231431	-0.614455	0.0848652	0.24325	-0.114658	-0.22624	-0.659516
chr1	62500000	62600000	100001	*	chr1.626	-0.15767	-0.404776	-0.00716828	-0.602061	0.0491302	-0.592403	-0.674016	-0.534333	-0.660241	-0.728659	-1.03368	-0.486341	-0.196142	0.0255862	-0.682529	-0.371601	-0.22387	-0.0375365	-0.231431	-0.614455	0.0848652	0.24325	-0.114658	-0.22624	-0.659516
chr1	62600000	62700000	100001	*	chr1.627	-0.15767	-0.404776	-0.00716828	-0.602061	0.0491302	-0.592403	-0.674016	-0.534333	-0.660241	-0.728659	-1.03368	-0.486341	-0.196142	0.0255862	-0.682529	-0.371601	-0.22387	-0.0375365	-0.231431	-0.614455	0.0848652	0.24325	-0.114658	-0.22624	-0.659516
chr1	62700000	62800000	100001	*	chr1.628	-0.15767	-0.404776	-0.00716828	-0.602061	0.0491302	-0.592403	-0.674016	-0.534333	-0.660241	-0.728659	-1.03368	-0.486341	-0.196142	0.0255862	-0.682529	-0.371601	-0.22387	-0.0375365	-0.231431	-0.614455	0.0848652	0.24325	-0.114658	-0.22624	-0.659516
chr1	62800000	62900000	100001	*	chr1.629	-0.15767	-0.404776	-0.00716828	-0.602061	0.0491302	-0.592403	-0.674016	-0.534333	-0.660241	-0.728659	-1.03368	-0.486341	-0.196142	0.0255862	-0.682529	-0.371601	-0.22387	-0.0375365	-0.231431	-0.614455	0.0848652	0.24325	-0.114658	-0.22624	-0.659516
chr1	62900000	63000000	100001	*	chr1.630	-0.15767	-0.404776	-0.00716828	-0.602061	0.0491302	-0.592403	-0.674016	-0.534333	-0.660241	-0.728659	-1.03368	-0.486341	-0.196142	0.0255862	-0.682529	-0.371601	-0.22387	-0.0375365	-0.231431	-0.614455	0.0848652	0.24325	-0.114658	-0.22624	-0.659516
chr1	63000000	63100000	100001	*	chr1.631	-0.15767	-0.404776	-0.00716828	-0.602061	0.0491302	-0.592403	-0.674016	-0.534333	-0.660241	-0.728659	-1.03368	-0.486341	-0.196142	0.0255862	-0.682529	-0.371601	-0.22387	-0.0375365	-0.231431	-0.614455	0.0848652	0.24325	-0.114658	-0.22624	-0.659516
chr1	63100000	63200000	100001	*	chr1.632	-0.15767	-0.404776	-0.00716828	-0.602061	0.0491302	-0.592403	-0.674016	-0.534333	-0.660241	-0.728659	-1.03368	-0.486341	-0.196142	0.0255862	-0.682529	-0.371601	-0.22387	-0.0375365	-0.231431	-0.614455	0.0848652	0.24325	-0.114658	-0.22624	-0.659516
chr1	63200000	63300000	100001	*	chr1.633	-0.15767	-0.404776	-0.00716828	-0.602061	0.0491302	-0.592403	-0.674016	-0.534333	-0.660241	-0.728659	-1.03368	-0.486341	-0.196142	0.0255862	-0.682529	-0.371601	-0.22387	-0.0375365	-0.231431	-0.614455	0.0848652	0.24325	-0.114658	-0.22624	-0.659516
chr1	63300000	63400000	100001	*	chr1.634	-0.15767	-0.404776	-0.00716828	-0.602061	0.0491302	-0.592403	-0.674016	-0.534333	-0.660241	-0.728659	-1.03368	-0.486341	-0.196142	0.0255862	-0.682529	-0.371601	-0.22387	-0.0375365	-0.231431	-0.614455	0.0848652	0.24325	-0.114658	-0.22624	-0.659516
chr1	63400000	63500000	100001	*	chr1.635	-0.15767	-0.404776	-0.00716828	-0.602061	0.0491302	-0.592403	-0.674016	-0.534333	-0.660241	-0.728659	-1.03368	-0.486341	-0.196142	0.0255862	-0.682529	-0.371601	-0.22387	-0.0375365	-0.231431	-0.614455	0.0848652	0.24325	-0.114658	-0.22624	-0.659516
chr1	63500000	63600000	100001	*	chr1.636	-0.15767	-0.404776	-0.00716828	-0.602061	0.0491302	-0.592403	-0.674016	-0.534333	-0.660241	-0.728659	-1.03368	-0.486341	-0.196142	0.0255862	-0.682529	-0.371601	-0.22387	-0.0375365	-0.231431	-0.614455	0.0848652	0.24325	-0.114658	-0.22624	-0.659516
chr1	63600000	63700000	100001	*	chr1.637	-0.15767	-0.404776	-0.00716828	-0.602061	0.0491302	-0.592403	-0.674016	-0.534333	-0.660241	-0.728659	-1.03368	-0.486341	-0.196142	0.0255862	-0.682529	-0.371601	-0.22387	-0.0375365	-0.231431	-0.614455	0.0848652	0.24325	-0.114658	-0.22624	-0.659516
chr1	63700000	63800000	100001	*	chr1.638	-0.15767	-0.404776	-0.00716828	-0.602061	0.0491302	-0.592403	-0.674016	-0.534333	-0.660241	-0.728659	-1.03368	-0.486341	-0.196142	0.0255862	-0.682529	-0.371601	-0.22387	-0.0375365	-0.231431	-0.614455	0.0848652	0.24325	-0.114658	-0.22624	-0.659516
chr1	63800000	63900000	100001	*	chr1.639	-0.15767	-0.404776	-0.00716828	-0.602061	0.0491302	-0.592403	-0.674016	-0.534333	-0.660241	-0.728659	-1.03368	-0.486341	-0.196142	0.0255862	-0.682529	-0.371601	-0.22387	-0.0375365	-0.231431	-0.614455	0.0848652	0.24325	-0.114658	-0.22624	-0.659516
chr1	63900000	64000000	100001	*	chr1.640	-0.15767	-0.404776	-0.00716828	-0.602061	0.0491302	-0.592403	-0.674016	-0.534333	-0.660241	-0.728659	-1.03368	-0.486341	-0.196142	0.0255862	-0.682529	-0.371601	-0.22387	-0.0375365	-0.231431	-0.614455	0.0848652	0.24325	-0.114658	-0.22624	-0.659516
chr1	64000000	64100000	100001	*	chr1.641	-0.15767	-0.404776	-0.00716828	-0.602061	0.0491302	-0.592403	-0.674016	-0.534333	-0.660241	-0.728659	-1.03368	-0.486341	-0.196142	0.0255862	-0.682529	-0.371601	-0.22387	-0.0375365	-0.231431	-0.614455	0.0848652	0.24325	-0.114658	-0.22624	-0.659516
chr1	64100000	64200000	100001	*	chr1.642	-0.15767	-0.404776	-0.00716828	-0.602061	0.0491302	-0.592403	-0.674016	-0.534333	-0.660241	-0.728659	-1.03368	-0.486341	-0.196142	0.0255862	-0.682529	-0.371601	-0.22387	-0.0375365	-0.231431	-0.614455	0.0848652	0.24325	-0.114658	-0.22624	-0.659516
chr1	64200000	64300000	100001	*	chr1.643	-0.15767	-0.404776	-0.00716828	-0.602061	0.0491302	-0.592403	-0.674016	-0.534333	-0.660241	-0.728659	-1.03368	-0.486341	-0.196142	0.0255862	-0.682529	-0.371601	-0.22387	-0.0375365	-0.231431	-0.614455	0.0848652	0.24325	-0.114658	-0.22624	-0.659516
chr1	64300000	64400000	100001	*	chr1.644	-0.15767	-0.404776	-0.00716828	-0.602061	0.0491302	-0.592403	-0.674016	-0.534333	-0.660241	-0.728659	-1.03368	-0.486341	-0.196142	0.0255862	-0.682529	-0.371601	-0.22387	-0.0375365	-0.231431	-0.614455	0.0848652	0.24325	-0.114658	-0.22624	-0.659516
chr1	64400000	64500000	100001	*	chr1.645	-0.15767	-0.404776	-0.00716828	-0.602061	0.0491302	-0.592403	-0.674016	-0.534333	-0.660241	-0.728659	-1.03368	-0.486341	-0.196142	0.0255862	-0.682529	-0.371601	-0.22387	-0.0375365	-0.231431	-0.614455	0.0848652	0.24325	-0.114658	-0.22624	-0.659516
chr1	64500000	64600000	100001	*	chr1.646	-0.15767	-0.404776	-0.00716828	-0.602061	0.0491302	-0.592403	-0.674016	-0.534333	-0.660241	-0.728659	-1.03368	-0.486341	-0.196142	0.0255862	-0.682529	-0.371601	-0.22387	-0.0375365	-0.231431	-0.614455	0.0848652	0.24325	-0.114658	-0.22624	-0.659516
chr1	64600000	64700000	100001	*	chr1.647	-0.15767	-0.404776	-0.00716828	-0.602061	0.0491302	-0.592403	-0.674016	-0.534333	-0.660241	-0.728659	-1.03368	-0.486341	-0.196142	0.0255862	-0.682529	-0.371601	-0.22387	-0.0375365	-0.231431	-0.614455	0.0848652	0.24325	-0.114658	-0.22624	-0.659516
chr1	64700000	64800000	100001	*	chr1.648	-0.15767	-0.404776	-0.00716828	-0.602061	0.0491302	-0.592403	-0.674016	-0.534333	-0.660241	-0.728659	-1.03368	-0.486341	-0.196142	0.0255862	-0.682529	-0.371601	-0.22387	-0.0375365	-0.231431	-0.614455	0.0848652	0.24325	-0.114658	-0.22624	-0.659516
chr1	64800000	64900000	100001	*	chr1.649	-0.15767	-0.404776	-0.00716828	-0.602061	0.0491302	-0.592403	-0.674016	-0.534333	-0.660241	-0.728659	-1.03368	-0.486341	-0.196142	0.0255862	-0.682529	-0.371601	-0.22387	-0.0375365	-0.231431	-0.614455	0.0848652	0.24325	-0.114658	-0.22624	-0.659516
chr1	64900000	65000000	100001	*	chr1.650	-0.15767	-0.404776	-0.00716828	-0.602061	0.0491302	-0.592403	-0.674016	-0.534333	-0.660241	-0.728659	-1.03368	-0.486341	-0.196142	0.0255862	-0.682529	-0.371601	-0.22387	-0.0375365	-0.231431	-0.614455	0.0848652	0.24325	-0.114658	-0.22624	-0.659516
chr1	65000000	65100000	100001	*	chr1.651	-0.15767	-0.404776	-0.00716828	-0.602061	0.0491302	-0.592403	-0.674016	-0.534333	-0.660241	-0.728659	-1.03368	-0.486341	-0.196142	0.0255862	-0.682529	-0.371601	-0.22387	-0.0375365	-0.231431	-0.614455	0.0848652	0.24325	-0.114658	-0.22624	-0.659516
chr1	65100000	65200000	100001	*	chr1.652	-0.15767	-0.404776	-0.00716828	-0.602061	0.0491302	-0.592403	-0.674016	-0.534333	-0.660241	-0.728659	-1.03368	-0.486341	-0.196142	0.0255862	-0.682529	-0.371601	-0.22387	-0.0375365	-0.231431	-0.614455	0.0848652	0.24325	-0.114658	-0.22624	-0.659516
chr1	65200000	65300000	100001	*	chr1.653	-0.15767	-0.404776	-0.00716828	-0.602061	0.0491302	-0.592403	-0.674016	-0.534333	-0.660241	-0.728659	-1.03368	-0.486341	-0.196142	0.0255862	-0.682529	-0.371601	-0.22387	-0.0375365	-0.231431	-0.614455	0.0848652	0.24325	-0.114658	-0.22624	-0.659516
chr1	65300000	65400000	100001	*	chr1.654	-0.15767	-0.404776	-0.00716828	-0.602061	0.0491302	-0.592403	-0.674016	-0.534333	-0.660241	-0.728659	-1.03368	-0.486341	-0.196142	0.0255862	-0.682529	-0.371601	-0.22387	-0.0375365	-0.231431	-0.614455	0.0848652	0.24325	-0.114658	-0.22624	-0.659516
chr1	65400000	65500000	100001	*	chr1.655	-0.15767	-0.404776	-0.00716828	-0.602061	0.0491302	-0.592403	-0.674016	-0.534333	-0.660241	-0.728659	-1.03368	-0.486341	-0.196142	0.0255862	-0.682529	-0.371601	-0.22387	-0.0375365	-0.231431	-0.614455	0.0848652	0.24325	-0.114658	-0.22624	-0.659516
chr1	65500000	65600000	100001	*	chr1.656	-0.15767	-0.404776	-0.00716828	-0.602061	0.0491302	-0.592403	-0.674016	-0.534333	-0.660241	-0.728659	-1.03368	-0.486341	-0.196142	0.0255862	-0.682529	-0.371601	-0.22387	-0.0375365	-0.231431	-0.614455	0.0848652	0.24325	-0.114658	-0.22624	-0.659516
chr1	65600000	65700000	100001	*	chr1.657	-0.15767	-0.404776	-0.00716828	-0.602061	0.0491302	-0.592403	-0.674016	-0.534333	-0.660241	-0.728659	-1.03368	-0.486341	-0.196142	0.0255862	-0.682529	-0.371601	-0.22387	-0.0375365	-0.231431	-0.614455	0.0848652	0.24325	-0.114658	-0.22624	-0.659516
chr1	65700000	65800000	100001	*	chr1.658	-0.15767	-0.404776	-0.00716828	-0.602061	0.0491302	-0.592403	-0.674016	-0.534333	-0.660241	-0.728659	-1.03368	-0.486341	-0.196142	0.0255862	-0.682529	-0.371601	-0.22387	-0.0375365	-0.231431	-0.614455	0.0848652	0.24325	-0.114658	-0.22624	-0.659516
chr1	65800000	65900000	100001	*	chr1.659	-0.15767	-0.404776	-0.00716828	-0.602061	0.0491302	-0.592403	-0.674016	-0.534333	-0.660241	-0.728659	-1.03368	-0.486341	-0.196142	0.0255862	-0.682529	-0.371601	-0.22387	-0.0375365	-0.231431	-0.614455	0.0848652	0.24325	-0.114658	-0.22624	-0.659516
chr1	65900000	66000000	100001	*	chr1.660	-0.15767	-0.404776	-0.00716828	-0.602061	0.0491302	-0.592403	-0.674016	-0.534333	-0.660241	-0.728659	-1.03368	-0.486341	-0.196142	0.0255862	-0.682529	-0.371601	-0.22387	-0.0375365	-0.231431	-0.614455	0.0848652	0.24325	-0.114658	-0.22624	-0.659516
chr1	66000000	66100000	100001	*	chr1.661	-0.15767	-0.404776	-0.00716828	-0.602061	0.0491302	-0.592403	-0.674016	-0.534333	-0.660241	-0.728659	-1.03368	-0.486341	-0.196142	0.0255862	-0.682529	-0.371601	-0.22387	-0.0375365	-0.231431	-0.614455	0.0848652	0.24325	-0.114658	-0.22624	-0.659516
chr1	66100000	66200000	100001	*	chr1.662	-0.15767	-0.404776	-0.00716828	-0.602061	0.0491302	-0.592403	-0.674016	-0.534333	-0.660241	-0.728659	-1.03368	-0.486341	-0.196142	0.0255862	-0.682529	-0.371601	-0.22387	-0.0375365	-0.231431	-0.614455	0.0848652	0.24325	-0.114658	-0.22624	-0.659516
chr1	66200000	66300000	100001	*	chr1.663	-0.15767	-0.404776	-0.00716828	-0.602061	0.0491302	-0.592403	-0.674016	-0.534333	-0.660241	-0.728659	-1.03368	-0.486341	-0.196142	0.0255862	-0.682529	-0.371601	-0.22387	-0.0375365	-0.231431	-0.614455	0.0848652	0.24325	-0.114658	-0.22624	-0.659516
chr1	66300000	66400000	100001	*	chr1.664	-0.15767	-0.404776	-0.00716828	-0.602061	0.0491302	-0.592403	-0.674016	-0.534333	-0.660241	-0.728659	-1.03368	-0.486341	-0.196142	0.0255862	-0.682529	-0.371601	-0.22387	-0.0375365	-0.231431	-0.614455	0.0848652	0.24325	-0.114658	-0.22624	-0.659516
chr1	66400000	66500000	100001	*	chr1.665	-0.15767	-0.404776	-0.00716828	-0.602061	0.0491302	-0.592403	-0.674016	-0.534333	-0.660241	-0.728659	-1.03368	-0.486341	-0.196142	0.0255862	-0.682529	-0.371601	-0.22387	-0.0375365	-0.231431	-0.614455	0.0848652	0.24325	-0.114658	-0.22624	-0.659516
chr1	66500000	66600000	100001	*	chr1.666	-0.15767	-0.404776	-0.00716828	-0.602061	0.0491302	-0.592403	-0.674016	-0.534333	-0.660241	-0.728659	-1.03368	-0.486341	-0.196142	0.0255862	-0.682529	-0.371601	-0.22387	-0.0375365	-0.231431	-0.614455	0.0848652	0.24325	-0.114658	-0.22624	-0.659516
chr1	66600000	66700000	100001	*	chr1.667	-0.15767	-0.404776	-0.00716828	-0.602061	0.0491302	-0.592403	-0.674016	-0.534333	-0.660241	-0.728659	-1.03368	-0.486341	-0.196142	0.0255862	-0.682529	-0.371601	-0.22387	-0.0375365	-0.231431	-0.614455	0.0848652	0.24325	-0.114658	-0.22624	-0.659516
chr1	66700000	66800000	100001	*	chr1.668	-0.15767	-0.404776	-0.00716828	-0.602061	0.0491302	-0.592403	-0.674016	-0.534333	-0.660241	-0.728659	-1.03368	-0.486341	-0.196142	0.0255862	-0.682529	-0.371601	-0.239517	-0.0375365	-0.231431	-0.614455	0.0848652	0.24325	-0.114658	-0.22624	-0.659516
chr1	66800000	66900000	100001	*	chr1.669	-0.15767	-0.404776	-0.00716828	-0.602061	0.0491302	-0.592403	-0.674016	-0.534333	-0.660241	-0.728659	-1.03368	-0.486341	-0.196142	0.0255862	-0.682529	-0.371601	-0.239517	-0.0375365	-0.231431	-0.614455	0.0848652	0.24325	-0.114658	-0.22624	-0.659516
chr1	66900000	67000000	100001	*	chr1.670	-0.15767	-0.404776	-0.00716828	-0.602061	0.0491302	-0.592403	-0.674016	-0.534333	-0.660241	-0.728659	-1.03368	-0.486341	-0.196142	0.0255862	-0.682529	-0.371601	-0.239517	-0.0375365	-0.231431	-0.614455	0.0848652	0.24325	-0.114658	-0.22624	-0.659516
chr1	67000000	67100000	100001	*	chr1.671	-0.15767	-0.404776	-0.00716828	-0.602061	0.0491302	-0.592403	-0.674016	-0.534333	-0.660241	-0.728659	-1.03368	-0.486341	-0.196142	0.0255862	-0.682529	-0.371601	-0.239517	-0.0375365	-0.231431	-0.614455	0.0848652	0.24325	-0.114658	-0.22624	-0.659516
chr1	67100000	67200000	100001	*	chr1.672	-0.15767	-0.404776	-0.00716828	-0.602061	0.0491302	-0.592403	-0.674016	-0.534333	-0.660241	-0.728659	-1.03368	-0.486341	-0.196142	0.0255862	-0.682529	-0.371601	-0.239517	-0.0375365	-0.231431	-0.614455	0.0848652	0.24325	-0.114658	-0.22624	-0.659516
chr1	67200000	67300000	100001	*	chr1.673	-0.15767	-0.404776	-0.00716828	-0.602061	0.0491302	-0.592403	-0.674016	-0.534333	-0.660241	-0.728659	-1.03368	-0.486341	-0.196142	0.0255862	-0.682529	-0.371601	-0.239517	-0.0375365	-0.231431	-0.614455	0.0848652	0.24325	-0.114658	-0.22624	-0.659516
chr1	67300000	67400000	100001	*	chr1.674	-0.15767	-0.404776	-0.00716828	-0.602061	0.0491302	-0.592403	-0.674016	-0.534333	-0.660241	-0.728659	-1.03368	-0.486341	-0.196142	0.0255862	-0.682529	-0.371601	-0.239517	-0.0375365	-0.231431	-0.614455	0.0848652	0.24325	-0.114658	-0.22624	-0.659516
chr1	67400000	67500000	100001	*	chr1.675	-0.15767	-0.404776	-0.00716828	-0.602061	0.0491302	-0.592403	-0.674016	-0.534333	-0.660241	-0.728659	-1.03368	-0.486341	-0.196142	0.0255862	-0.682529	-0.371601	-0.239517	-0.0375365	-0.231431	-0.614455	0.0848652	0.24325	-0.114658	-0.22624	-0.659516
chr1	67500000	67600000	100001	*	chr1.676	-0.15767	-0.404776	-0.00716828	-0.602061	0.0491302	-0.592403	-0.674016	-0.534333	-0.660241	-0.728659	-1.03368	-0.486341	-0.196142	0.0255862	-0.682529	-0.371601	-0.239517	-0.0375365	-0.231431	-0.614455	0.0848652	0.24325	-0.114658	-0.22624	-0.659516
chr1	67600000	67700000	100001	*	chr1.677	-0.15767	-0.404776	-0.00716828	-0.602061	0.0491302	-0.592403	-0.674016	-0.534333	-0.660241	-0.728659	-1.03368	-0.486341	-0.196142	0.0255862	-0.682529	-0.371601	-0.239517	-0.0375365	-0.231431	-0.614455	0.0848652	0.24325	-0.114658	-0.22624	-0.659516
chr1	67700000	67800000	100001	*	chr1.678	-0.15767	-0.404776	-0.00716828	-0.602061	0.0491302	-0.592403	-0.674016	-0.534333	-0.660241	-0.728659	-1.03368	-0.486341	-0.196142	0.0255862	-0.682529	-0.371601	-0.239517	-0.0375365	-0.231431	-0.614455	0.0848652	0.24325	-0.114658	-0.22624	-0.659516
chr1	67800000	67900000	100001	*	chr1.679	-0.15767	-0.404776	-0.00716828	-0.602061	0.0491302	-0.592403	-0.674016	-0.534333	-0.660241	-0.728659	-1.03368	-0.486341	-0.196142	0.0255862	-0.682529	-0.371601	-0.239517	-0.0375365	-0.231431	-0.614455	0.0848652	0.24325	-0.114658	-0.22624	-0.659516
chr1	67900000	68000000	100001	*	chr1.680	-0.15767	-0.404776	-0.00716828	-0.602061	0.0491302	-0.592403	-0.674016	-0.534333	-0.660241	-0.728659	-1.03368	-0.486341	-0.196142	0.0255862	-0.682529	-0.371601	-0.239517	-0.0375365	-0.231431	-0.614455	0.0848652	0.24325	-0.114658	-0.22624	-0.659516
chr1	68000000	68100000	100001	*	chr1.681	-0.15767	-0.404776	-0.00716828	-0.602061	0.0491302	-0.592403	-0.674016	-0.534333	-0.660241	-0.728659	-1.03368	-0.486341	-0.196142	0.0255862	-0.682529	-0.371601	-0.239517	-0.0375365	-0.231431	-0.614455	0.0848652	0.24325	-0.114658	-0.22624	-0.659516
chr1	68100000	68200000	100001	*	chr1.682	-0.15767	-0.404776	-0.00716828	-0.602061	0.0491302	-0.592403	-0.674016	-0.534333	-0.660241	-0.728659	-1.03368	-0.486341	-0.196142	0.0255862	-0.682529	-0.371601	-0.239517	-0.0375365	-0.231431	-0.614455	0.0848652	0.24325	-0.114658	-0.22624	-0.659516
chr1	68200000	68300000	100001	*	chr1.683	-0.15767	-0.404776	-0.00716828	-0.602061	0.0491302	-0.592403	-0.674016	-0.534333	-0.660241	-0.728659	-1.03368	-0.486341	-0.196142	0.0255862	-0.682529	-0.371601	-0.239517	-0.0375365	-0.231431	-0.614455	0.0848652	0.24325	-0.114658	-0.22624	-0.659516
chr1	68300000	68400000	100001	*	chr1.684	-0.15767	-0.404776	-0.00716828	-0.602061	0.0491302	-0.592403	-0.674016	-0.534333	-0.660241	-0.728659	-1.03368	-0.486341	-0.196142	0.0255862	-0.682529	-0.371601	-0.239517	-0.0375365	-0.231431	-0.614455	0.0848652	0.24325	-0.114658	-0.22624	-0.659516
chr1	68400000	68500000	100001	*	chr1.685	-0.15767	-0.404776	-0.00716828	-0.602061	0.0491302	-0.592403	-0.674016	-0.534333	-0.660241	-0.728659	-1.03368	-0.486341	-0.196142	0.0255862	-0.682529	-0.371601	-0.239517	-0.0375365	-0.231431	-0.614455	0.0848652	0.24325	-0.114658	-0.22624	-0.659516
chr1	68500000	68600000	100001	*	chr1.686	-0.15767	-0.404776	-0.00716828	-0.602061	0.0491302	-0.592403	-0.674016	-0.534333	-0.660241	-0.728659	-1.03368	-0.486341	-0.196142	0.0255862	-0.682529	-0.371601	-0.239517	-0.0375365	-0.231431	-0.614455	0.0848652	0.24325	-0.114658	-0.22624	-0.659516
chr1	68600000	68700000	100001	*	chr1.687	-0.15767	-0.404776	-0.00716828	-0.602061	0.0491302	-0.592403	-0.674016	-0.534333	-0.660241	-0.728659	-1.03368	-0.486341	-0.196142	0.0255862	-0.682529	-0.371601	-0.239517	-0.0375365	-0.231431	-0.614455	0.0848652	0.24325	-0.114658	-0.22624	-0.659516
chr1	68700000	68800000	100001	*	chr1.688	-0.15767	-0.404776	-0.00716828	-0.602061	0.0491302	-0.592403	-0.674016	-0.534333	-0.660241	-0.728659	-1.03368	-0.486341	-0.196142	0.0255862	-0.682529	-0.371601	-0.239517	-0.0375365	-0.231431	-0.614455	0.0848652	0.24325	-0.114658	-0.22624	-0.659516
chr1	68800000	68900000	100001	*	chr1.689	-0.15767	-0.404776	-0.00716828	-0.602061	0.0491302	-0.592403	-0.674016	-0.534333	-0.660241	-0.728659	-1.03368	-0.486341	-0.196142	0.0255862	-0.682529	-0.371601	-0.239517	-0.0375365	-0.231431	-0.614455	0.0848652	0.24325	-0.114658	-0.22624	-0.659516
chr1	68900000	69000000	100001	*	chr1.690	-0.15767	-0.404776	-0.00716828	-0.602061	0.0491302	-0.592403	-0.674016	-0.534333	-0.660241	-0.728659	-1.03368	-0.486341	-0.196142	0.0255862	-0.682529	-0.371601	-0.239517	-0.0375365	-0.231431	-0.614455	0.0848652	0.24325	-0.114658	-0.22624	-0.659516
chr1	69000000	69100000	100001	*	chr1.691	-0.15767	-0.404776	-0.00716828	-0.602061	0.0491302	-0.592403	-0.674016	-0.534333	-0.660241	-0.728659	-1.03368	-0.486341	-0.196142	0.0255862	-0.682529	-0.371601	-0.239517	-0.0375365	-0.231431	-0.614455	0.0848652	0.24325	-0.114658	-0.22624	-0.659516
chr1	69100000	69200000	100001	*	chr1.692	-0.15767	-0.404776	-0.00716828	-0.602061	0.0491302	-0.592403	-0.674016	-0.534333	-0.660241	-0.728659	-1.03368	-0.486341	-0.196142	0.0255862	-0.682529	-0.371601	-0.239517	-0.0375365	-0.231431	-0.614455	0.0848652	0.24325	-0.114658	-0.22624	-0.659516
chr1	69200000	69300000	100001	*	chr1.693	-0.15767	-0.404776	-0.00716828	-0.602061	0.0491302	-0.592403	-0.674016	-0.534333	-0.660241	-0.728659	-1.03368	-0.486341	-0.196142	0.0255862	-0.682529	-0.371601	-0.239517	-0.0375365	-0.231431	-0.614455	0.0848652	0.24325	-0.114658	-0.22624	-0.659516
chr1	69300000	69400000	100001	*	chr1.694	-0.15767	-0.404776	-0.00716828	-0.602061	0.0491302	-0.592403	-0.674016	-0.534333	-0.660241	-0.728659	-1.03368	-0.486341	-0.196142	0.0255862	-0.682529	-0.371601	-0.239517	-0.0375365	-0.231431	-0.614455	0.0848652	0.24325	-0.114658	-0.22624	-0.659516
chr1	69400000	69500000	100001	*	chr1.695	-0.15767	-0.404776	-0.00716828	-0.602061	0.0491302	-0.592403	-0.674016	-0.534333	-0.660241	-0.728659	-1.03368	-0.486341	-0.196142	0.0255862	-0.682529	-0.371601	-0.239517	-0.0375365	-0.231431	-0.614455	0.0848652	0.24325	-0.114658	-0.22624	-0.659516
chr1	69500000	69600000	100001	*	chr1.696	-0.15767	-0.404776	-0.00716828	-0.602061	0.0491302	-0.592403	-0.674016	-0.534333	-0.660241	-0.728659	-1.03368	-0.486341	-0.196142	0.0255862	-0.682529	-0.371601	-0.239517	-0.0375365	-0.231431	-0.614455	0.0848652	0.24325	-0.114658	-0.22624	-0.659516
chr1	69600000	69700000	100001	*	chr1.697	-0.15767	-0.404776	-0.00716828	-0.602061	0.0491302	-0.592403	-0.674016	-0.534333	-0.660241	-0.728659	-1.03368	-0.486341	-0.196142	0.0255862	-0.682529	-0.371601	-0.239517	-0.0375365	-0.231431	-0.614455	0.0848652	0.24325	-0.114658	-0.22624	-0.659516
chr1	69700000	69800000	100001	*	chr1.698	-0.15767	-0.404776	-0.00716828	-0.602061	0.0491302	-0.592403	-0.674016	-0.534333	-0.660241	-0.728659	-1.03368	-0.486341	-0.196142	0.0255862	-0.682529	-0.371601	-0.239517	-0.0375365	-0.231431	-0.614455	0.0848652	0.24325	-0.114658	-0.22624	-0.659516
chr1	69800000	69900000	100001	*	chr1.699	-0.15767	-0.404776	-0.00716828	-0.602061	0.0491302	-0.592403	-0.674016	-0.534333	-0.660241	-0.728659	-1.03368	-0.486341	-0.196142	0.0255862	-0.682529	-0.371601	-0.239517	-0.0375365	-0.231431	-0.614455	0.0848652	0.24325	-0.114658	-0.22624	-0.659516
chr1	69900000	70000000	100001	*	chr1.700	-0.15767	-0.404776	-0.00716828	-0.602061	0.0491302	-0.592403	-0.674016	-0.534333	-0.660241	-0.728659	-1.03368	-0.486341	-0.196142	0.0255862	-0.682529	-0.371601	-0.239517	-0.0375365	-0.231431	-0.614455	0.0848652	0.24325	-0.114658	-0.22624	-0.659516
chr1	70000000	70100000	100001	*	chr1.701	-0.15767	-0.404776	-0.00716828	-0.602061	0.0491302	-0.592403	-0.674016	-0.534333	-0.660241	-0.728659	-1.03368	-0.486341	-0.196142	0.0255862	-0.682529	-0.371601	-0.239517	-0.0375365	-0.231431	-0.614455	0.0848652	0.24325	-0.114658	-0.22624	-0.659516
chr1	70100000	70200000	100001	*	chr1.702	-0.15767	-0.404776	-0.00716828	-0.602061	0.0491302	-0.592403	-0.674016	-0.534333	-0.660241	-0.728659	-1.03368	-0.486341	-0.196142	0.0255862	-0.682529	-0.371601	-0.239517	-0.0375365	-0.231431	-0.614455	0.0848652	0.24325	-0.114658	-0.22624	-0.659516
chr1	70200000	70300000	100001	*	chr1.703	-0.15767	-0.404776	-0.00716828	-0.602061	0.0491302	-0.592403	-0.674016	-0.534333	-0.660241	-0.728659	-1.03368	-0.486341	-0.196142	0.0255862	-0.682529	-0.371601	-0.239517	-0.0375365	-0.231431	-0.614455	0.0848652	0.24325	-0.114658	-0.22624	-0.659516
chr1	70300000	70400000	100001	*	chr1.704	-0.15767	-0.404776	-0.00716828	-0.602061	0.0491302	-0.592403	-0.674016	-0.534333	-0.660241	-0.728659	-1.03368	-0.486341	-0.196142	0.0255862	-0.682529	-0.371601	-0.239517	-0.0375365	-0.231431	-0.614455	0.0848652	0.24325	-0.114658	-0.22624	-0.659516
chr1	70400000	70500000	100001	*	chr1.705	-0.15767	-0.404776	-0.00716828	-0.602061	0.0491302	-0.592403	-0.674016	-0.534333	-0.660241	-0.728659	-1.03368	-0.486341	-0.196142	0.0255862	-0.682529	-0.371601	-0.239517	-0.0375365	-0.231431	-0.614455	0.0848652	0.24325	-0.114658	-0.22624	-0.659516
chr1	70500000	70600000	100001	*	chr1.706	-0.15767	-0.404776	-0.00716828	-0.602061	0.0491302	-0.592403	-0.674016	-0.534333	-0.660241	-0.728659	-1.03368	-0.486341	-0.196142	0.0255862	-0.682529	-0.371601	-0.239517	-0.0375365	-0.231431	-0.614455	0.0848652	0.24325	-0.114658	-0.22624	-0.659516
chr1	70600000	70700000	100001	*	chr1.707	-0.15767	-0.404776	-0.00716828	-0.602061	0.0491302	-0.592403	-0.674016	-0.534333	-0.660241	-0.728659	-1.03368	-0.486341	-0.196142	0.0255862	-0.682529	-0.371601	-0.239517	-0.0375365	-0.231431	-0.614455	0.0848652	0.24325	-0.114658	-0.22624	-0.659516
chr1	70700000	70800000	100001	*	chr1.708	-0.15767	-0.404776	-0.00716828	-0.602061	0.0491302	-0.592403	-0.674016	-0.534333	-0.660241	-0.728659	-1.03368	-0.486341	-0.196142	0.0255862	-0.682529	-0.371601	-0.239517	-0.0375365	-0.231431	-0.614455	0.0848652	0.24325	-0.114658	-0.22624	-0.659516
chr1	70800000	70900000	100001	*	chr1.709	-0.15767	-0.404776	-0.00716828	-0.602061	0.0491302	-0.592403	-0.674016	-0.534333	-0.660241	-0.728659	-1.03368	-0.486341	-0.196142	0.0255862	-0.682529	-0.371601	-0.239517	-0.0375365	-0.231431	-0.614455	0.0848652	0.24325	-0.114658	-0.22624	-0.659516
chr1	70900000	71000000	100001	*	chr1.710	-0.15767	-0.404776	-0.00716828	-0.602061	0.0491302	-0.592403	-0.674016	-0.534333	-0.660241	-0.728659	-1.03368	-0.486341	-0.196142	0.0255862	-0.682529	-0.371601	-0.239517	-0.0375365	-0.231431	-0.614455	0.0848652	0.24325	-0.114658	-0.22624	-0.659516
chr1	71000000	71100000	100001	*	chr1.711	-0.15767	-0.404776	-0.00716828	-0.602061	0.0491302	-0.592403	-0.674016	-0.534333	-0.660241	-0.728659	-1.03368	-0.486341	-0.196142	0.0255862	-0.682529	-0.371601	-0.239517	-0.0375365	-0.231431	-0.614455	0.0848652	0.24325	-0.114658	-0.22624	-0.659516
chr1	71100000	71200000	100001	*	chr1.712	-0.15767	-0.404776	-0.00716828	-0.602061	0.0491302	-0.592403	-0.674016	-0.534333	-0.660241	-0.728659	-1.03368	-0.486341	-0.196142	0.0255862	-0.682529	-0.371601	-0.239517	-0.0375365	-0.231431	-0.614455	0.0848652	0.24325	-0.114658	-0.22624	-0.659516
chr1	71200000	71300000	100001	*	chr1.713	-0.15767	-0.404776	-0.00716828	-0.602061	0.0491302	-0.592403	-0.674016	-0.534333	-0.660241	-0.728659	-1.03368	-0.486341	-0.196142	0.0255862	-0.682529	-0.371601	-0.239517	-0.0375365	-0.231431	-0.614455	0.0848652	0.24325	-0.114658	-0.22624	-0.659516
chr1	71300000	71400000	100001	*	chr1.714	-0.15767	-0.404776	-0.00716828	-0.602061	0.0491302	-0.592403	-0.674016	-0.534333	-0.660241	-0.728659	-1.03368	-0.486341	-0.196142	0.0255862	-0.682529	-0.371601	-0.239517	-0.0375365	-0.231431	-0.614455	0.0848652	0.24325	-0.114658	-0.22624	-0.659516
chr1	71400000	71500000	100001	*	chr1.715	-0.15767	-0.404776	-0.00716828	-0.602061	0.0491302	-0.592403	-0.674016	-0.534333	-0.660241	-0.728659	-1.03368	-0.486341	-0.196142	0.0255862	-0.682529	-0.371601	-0.239517	-0.0375365	-0.231431	-0.614455	0.0848652	0.24325	-0.114658	-0.22624	-0.659516
chr1	71500000	71600000	100001	*	chr1.716	-0.15767	-0.404776	-0.00716828	-0.602061	0.0491302	-0.592403	-0.674016	-0.534333	-0.660241	-0.728659	-1.03368	-0.486341	-0.196142	0.0255862	-0.682529	-0.371601	-0.239517	-0.0375365	-0.231431	-0.614455	0.0848652	0.24325	-0.114658	-0.22624	-0.659516
chr1	71600000	71700000	100001	*	chr1.717	-0.15767	-0.404776	-0.00716828	-0.602061	0.0491302	-0.592403	-0.674016	-0.534333	-0.660241	-0.728659	-1.03368	-0.486341	-0.196142	0.0255862	-0.682529	-0.371601	-0.239517	-0.0375365	-0.231431	-0.614455	0.0848652	0.24325	-0.114658	-0.22624	-0.659516
chr1	71700000	71800000	100001	*	chr1.718	-0.15767	-0.404776	-0.00716828	-0.602061	0.0491302	-0.592403	-0.674016	-0.534333	-0.660241	-0.728659	-1.03368	-0.486341	-0.196142	0.0255862	-0.682529	-0.371601	-0.239517	-0.0375365	-0.231431	-0.614455	0.0848652	0.24325	-0.114658	-0.22624	-0.659516
chr1	71800000	71900000	100001	*	chr1.719	-0.15767	-0.404776	-0.00716828	-0.602061	0.0491302	-0.592403	-0.674016	-0.534333	-0.660241	-0.728659	-1.03368	-0.486341	-0.196142	0.0255862	-0.682529	-0.371601	-0.239517	-0.0375365	-0.231431	-0.614455	0.0848652	0.24325	-0.114658	-0.22624	-0.659516
chr1	71900000	72000000	100001	*	chr1.720	-0.15767	-0.404776	-0.00716828	-0.602061	0.0491302	-0.592403	-0.674016	-0.534333	-0.660241	-0.728659	-1.03368	-0.486341	-0.196142	0.0255862	-0.682529	-0.371601	-0.239517	-0.0375365	-0.231431	-0.614455	0.0848652	0.24325	-0.114658	-0.22624	-0.659516
chr1	72000000	72100000	100001	*	chr1.721	-0.15767	-0.404776	-0.00716828	-0.602061	0.0491302	-0.592403	-0.674016	-0.534333	-0.660241	-0.728659	-1.03368	-0.486341	-0.196142	0.0255862	-0.682529	-0.371601	-0.239517	-0.0375365	-0.231431	-0.614455	0.0848652	0.24325	-0.114658	-0.22624	-0.659516
chr1	72100000	72200000	100001	*	chr1.722	-0.15767	-0.404776	-0.00716828	-0.602061	0.0491302	-0.592403	-0.674016	-0.534333	-0.660241	-0.728659	-1.03368	-0.486341	-0.196142	0.0255862	-0.682529	-0.371601	-0.239517	-0.0375365	-0.231431	-0.614455	0.0848652	0.24325	-0.114658	-0.22624	-0.659516
chr1	72200000	72300000	100001	*	chr1.723	-0.15767	-0.404776	-0.00716828	-0.602061	0.0491302	-0.592403	-0.674016	-0.534333	-0.660241	-0.728659	-1.03368	-0.486341	-0.196142	0.0255862	-0.682529	-0.371601	-0.239517	-0.0375365	-0.231431	-0.614455	0.0848652	0.24325	-0.114658	-0.22624	-0.659516
chr1	72300000	72400000	100001	*	chr1.724	-0.15767	-0.404776	-0.00716828	-0.602061	0.0491302	-0.592403	-0.674016	-0.534333	-0.660241	-0.728659	-1.03368	-0.486341	-0.196142	0.0255862	-0.682529	-0.371601	-0.239517	-0.0375365	-0.231431	-0.614455	0.0848652	0.24325	-0.114658	-0.22624	-0.659516
chr1	72400000	72500000	100001	*	chr1.725	-0.15767	-0.404776	-0.00716828	-0.602061	0.0491302	-0.592403	-0.674016	-0.534333	-0.660241	-0.728659	-1.03368	-0.486341	-0.196142	0.0255862	-0.682529	-0.371601	-0.239517	-0.0375365	-0.231431	-0.614455	0.0848652	0.24325	-0.114658	-0.22624	-0.659516
chr1	72500000	72600000	100001	*	chr1.726	-0.15767	-0.404776	-0.00716828	-0.602061	0.0491302	-0.592403	-0.674016	-0.534333	-0.660241	-0.728659	-1.03368	-0.486341	-0.196142	0.0255862	-0.682529	-0.371601	-0.239517	-0.0375365	-0.231431	-0.614455	0.0848652	0.24325	-0.114658	-0.22624	-0.659516
chr1	72600000	72700000	100001	*	chr1.727	-0.15767	-0.404776	-0.00716828	-0.602061	0.0491302	-0.592403	-0.674016	-0.534333	-0.660241	-0.728659	-1.03368	-0.486341	-0.196142	0.0255862	-0.682529	-0.371601	-0.239517	-0.0375365	-0.231431	-0.614455	0.0848652	0.24325	-0.114658	-0.22624	-0.659516
chr1	72700000	72800000	100001	*	chr1.728	-0.15767	-0.404776	-0.00716828	-0.602061	0.0491302	-0.592403	-0.674016	-0.534333	-0.660241	-0.728659	-1.03368	-0.486341	-0.196142	0.0255862	-0.682529	-0.371601	-0.239517	-0.0375365	-0.231431	-0.614455	0.0848652	0.24325	-0.114658	-0.22624	-0.659516
chr1	72800000	72900000	100001	*	chr1.729	-0.15767	-0.404776	-0.00716828	-0.602061	0.0491302	-0.592403	-0.674016	-0.534333	-0.660241	-0.728659	-1.03368	-0.486341	-0.196142	0.0255862	-0.682529	-0.371601	-0.239517	-0.0375365	-0.231431	-0.614455	0.0848652	0.24325	-0.114658	-0.22624	-0.659516
chr1	72900000	73000000	100001	*	chr1.730	-0.15767	-0.404776	-0.00716828	-0.602061	0.0491302	-0.592403	-0.674016	-0.534333	-0.660241	-0.728659	-1.03368	-0.486341	-0.196142	0.0255862	-0.682529	-0.371601	-0.239517	-0.0375365	-0.231431	-0.614455	0.0848652	0.24325	-0.114658	-0.22624	-0.659516
chr1	73000000	73100000	100001	*	chr1.731	-0.15767	-0.404776	-0.00716828	-0.602061	0.0491302	-0.592403	-0.674016	-0.534333	-0.660241	-0.728659	-1.03368	-0.486341	-0.196142	0.0255862	-0.682529	-0.371601	-0.239517	-0.0375365	-0.231431	-0.614455	0.0848652	0.24325	-0.114658	-0.22624	-0.659516
chr1	73100000	73200000	100001	*	chr1.732	-0.15767	-0.404776	-0.00716828	-0.602061	0.0491302	-0.592403	-0.674016	-0.534333	-0.660241	-0.728659	-1.03368	-0.486341	-0.196142	0.0255862	-0.682529	-0.371601	-0.239517	-0.0375365	-0.231431	-0.614455	0.0848652	0.24325	-0.114658	-0.22624	-0.659516
chr1	73200000	73300000	100001	*	chr1.733	-0.15767	-0.404776	-0.00716828	-0.602061	0.0491302	-0.592403	-0.674016	-0.534333	-0.660241	-0.728659	-1.03368	-0.486341	-0.196142	0.0255862	-0.682529	-0.371601	-0.239517	-0.0375365	-0.231431	-0.614455	0.0848652	0.24325	-0.114658	-0.22624	-0.659516
chr1	73300000	73400000	100001	*	chr1.734	-0.15767	-0.404776	-0.00716828	-0.602061	0.0491302	-0.592403	-0.674016	-0.534333	-0.660241	-0.728659	-1.03368	-0.486341	-0.196142	0.0255862	-0.682529	-0.371601	-0.239517	-0.0375365	-0.231431	-0.614455	0.0848652	0.24325	-0.114658	-0.22624	-0.659516
chr1	73400000	73500000	100001	*	chr1.735	-0.15767	-0.404776	-0.00716828	-0.602061	0.0491302	-0.592403	-0.674016	-0.534333	-0.660241	-0.728659	-1.03368	-0.486341	-0.196142	0.0255862	-0.682529	-0.371601	-0.239517	-0.0375365	-0.231431	-0.614455	0.0848652	0.24325	-0.114658	-0.22624	-0.659516
chr1	73500000	73600000	100001	*	chr1.736	-0.15767	-0.404776	-0.00716828	-0.602061	0.0491302	-0.592403	-0.674016	-0.534333	-0.660241	-0.728659	-1.03368	-0.486341	-0.196142	0.0255862	-0.682529	-0.371601	-0.239517	-0.0375365	-0.231431	-0.614455	0.0848652	0.24325	-0.114658	-0.22624	-0.659516
chr1	73600000	73700000	100001	*	chr1.737	-0.15767	-0.404776	-0.00716828	-0.602061	0.0491302	-0.592403	-0.674016	-0.534333	-0.660241	-0.728659	-1.03368	-0.486341	-0.196142	0.0255862	-0.682529	-0.371601	-0.239517	-0.0375365	-0.231431	-0.614455	0.0848652	0.24325	-0.114658	-0.22624	-0.659516
chr1	73700000	73800000	100001	*	chr1.738	-0.15767	-0.404776	-0.00716828	-0.602061	0.0491302	-0.592403	-0.674016	-0.534333	-0.660241	-0.728659	-1.03368	-0.486341	-0.196142	0.0255862	-0.682529	-0.371601	-0.239517	-0.0375365	-0.231431	-0.614455	0.0848652	0.24325	-0.114658	-0.22624	-0.659516
chr1	73800000	73900000	100001	*	chr1.739	-0.15767	-0.404776	-0.00716828	-0.602061	0.0491302	-0.592403	-0.674016	-0.534333	-0.660241	-0.728659	-1.03368	-0.486341	-0.196142	0.0255862	-0.682529	-0.371601	-0.239517	-0.0375365	-0.231431	-0.614455	0.0848652	0.24325	-0.114658	-0.22624	-0.659516
chr1	73900000	74000000	100001	*	chr1.740	-0.15767	-0.404776	-0.00716828	-0.602061	0.0491302	-0.592403	-0.674016	-0.534333	-0.660241	-0.728659	-1.03368	-0.486341	-0.196142	0.0255862	-0.682529	-0.371601	-0.239517	-0.0375365	-0.231431	-0.614455	0.0848652	0.24325	-0.114658	-0.22624	-0.659516
chr1	74000000	74100000	100001	*	chr1.741	-0.15767	-0.404776	-0.00716828	-0.602061	0.0491302	-0.592403	-0.674016	-0.534333	-0.660241	-0.728659	-1.03368	-0.486341	-0.196142	0.0255862	-0.682529	-0.371601	-0.239517	-0.0375365	-0.231431	-0.614455	0.0848652	0.24325	-0.114658	-0.22624	-0.659516
chr1	74100000	74200000	100001	*	chr1.742	-0.15767	-0.404776	-0.00716828	-0.602061	0.0491302	-0.592403	-0.674016	-0.534333	-0.660241	-0.728659	-1.03368	-0.486341	-0.196142	0.0255862	-0.682529	-0.371601	-0.239517	-0.0375365	-0.231431	-0.614455	0.0848652	0.24325	-0.114658	-0.22624	-0.659516
chr1	74200000	74300000	100001	*	chr1.743	-0.15767	-0.404776	-0.00716828	-0.602061	0.0491302	-0.592403	-0.674016	-0.534333	-0.660241	-0.728659	-1.03368	-0.486341	-0.196142	0.0255862	-0.682529	-0.371601	-0.239517	-0.0375365	-0.231431	-0.614455	0.0848652	0.24325	-0.114658	-0.22624	-0.659516
chr1	74300000	74400000	100001	*	chr1.744	-0.15767	-0.404776	-0.00716828	-0.602061	0.0491302	-0.592403	-0.674016	-0.534333	-0.660241	-0.728659	-1.03368	-0.486341	-0.196142	0.0255862	-0.682529	-0.371601	-0.239517	-0.0375365	-0.231431	-0.614455	0.0848652	0.24325	-0.114658	-0.22624	-0.659516
chr1	74400000	74500000	100001	*	chr1.745	-0.15767	-0.404776	-0.00716828	-0.602061	0.0491302	-0.592403	-0.674016	-0.534333	-0.660241	-0.728659	-1.03368	-0.486341	-0.196142	0.0255862	-0.682529	-0.371601	-0.239517	-0.0375365	-0.231431	-0.614455	0.0848652	0.24325	-0.114658	-0.22624	-0.659516
chr1	74500000	74600000	100001	*	chr1.746	-0.15767	-0.404776	-0.00716828	-0.602061	0.0491302	-0.592403	-0.674016	-0.534333	-0.660241	-0.728659	-1.03368	-0.486341	-0.196142	0.0255862	-0.682529	-0.371601	-0.239517	-0.0375365	-0.231431	-0.614455	0.0848652	0.24325	-0.114658	-0.22624	-0.659516
chr1	74600000	74700000	100001	*	chr1.747	-0.15767	-0.404776	-0.00716828	-0.602061	0.0491302	-0.592403	-0.674016	-0.534333	-0.660241	-0.728659	-1.03368	-0.486341	-0.196142	0.0255862	-0.682529	-0.371601	-0.239517	-0.0375365	-0.231431	-0.614455	0.0848652	0.24325	-0.114658	-0.22624	-0.659516
chr1	74700000	74800000	100001	*	chr1.748	-0.15767	-0.404776	-0.00716828	-0.602061	0.0491302	-0.592403	-0.674016	-0.534333	-0.660241	-0.728659	-1.03368	-0.486341	-0.196142	0.0255862	-0.682529	-0.371601	-0.239517	-0.0375365	-0.231431	-0.614455	0.0848652	0.24325	-0.114658	-0.22624	-0.659516
chr1	74800000	74900000	100001	*	chr1.749	-0.15767	-0.404776	-0.00716828	-0.602061	0.0491302	-0.592403	-0.674016	-0.534333	-0.660241	-0.728659	-1.03368	-0.486341	-0.196142	0.0255862	-0.682529	-0.371601	-0.239517	-0.0375365	-0.231431	-0.614455	0.0848652	0.24325	-0.114658	-0.22624	-0.659516
chr1	74900000	75000000	100001	*	chr1.750	-0.15767	-0.404776	-0.00716828	-0.602061	0.0491302	-0.592403	-0.674016	-0.534333	-0.660241	-0.728659	-1.03368	-0.486341	-0.196142	0.0255862	-0.682529	-0.371601	-0.239517	-0.0375365	-0.231431	-0.614455	0.0848652	0.24325	-0.114658	-0.22624	-0.659516
chr1	75000000	75100000	100001	*	chr1.751	-0.15767	-0.404776	-0.00716828	-0.602061	0.0491302	-0.592403	-0.674016	-0.534333	-0.660241	-0.728659	-1.03368	-0.486341	-0.196142	0.0255862	-0.682529	-0.371601	-0.239517	-0.0375365	-0.231431	-0.614455	0.0848652	0.24325	-0.114658	-0.22624	-0.659516
chr1	75100000	75200000	100001	*	chr1.752	-0.15767	-0.404776	-0.00716828	-0.602061	0.0491302	-0.592403	-0.674016	-0.534333	-0.660241	-0.728659	-1.03368	-0.486341	-0.196142	0.0255862	-0.682529	-0.371601	-0.239517	-0.0375365	-0.231431	-0.614455	0.0848652	0.24325	-0.114658	-0.22624	-0.659516
chr1	75200000	75300000	100001	*	chr1.753	-0.15767	-0.404776	-0.00716828	-0.602061	0.0491302	-0.592403	-0.674016	-0.534333	-0.660241	-0.728659	-1.03368	-0.486341	-0.196142	0.0255862	-0.682529	-0.371601	-0.239517	-0.0375365	-0.231431	-0.614455	0.0848652	0.24325	-0.114658	-0.22624	-0.659516
chr1	75300000	75400000	100001	*	chr1.754	-0.15767	-0.404776	-0.00716828	-0.602061	0.0491302	-0.592403	-0.674016	-0.534333	-0.660241	-0.728659	-1.03368	-0.486341	-0.196142	0.0255862	-0.682529	-0.371601	-0.239517	-0.0375365	-0.231431	-0.614455	0.0848652	0.24325	-0.114658	-0.22624	-0.659516
chr1	75400000	75500000	100001	*	chr1.755	-0.15767	-0.404776	-0.00716828	-0.602061	0.0491302	-0.592403	-0.674016	-0.534333	-0.660241	-0.728659	-1.03368	-0.486341	-0.196142	0.0255862	-0.682529	-0.371601	-0.239517	-0.0375365	-0.231431	-0.614455	0.0848652	0.24325	-0.114658	-0.22624	-0.659516
chr1	75500000	75600000	100001	*	chr1.756	-0.15767	-0.404776	-0.00716828	-0.602061	0.0491302	-0.592403	-0.674016	-0.534333	-0.660241	-0.728659	-1.03368	-0.486341	-0.196142	0.0255862	-0.682529	-0.371601	-0.239517	-0.0375365	-0.231431	-0.614455	0.0848652	0.24325	-0.114658	-0.22624	-0.659516
chr1	75600000	75700000	100001	*	chr1.757	-0.15767	-0.404776	-0.00716828	-0.602061	0.0491302	-0.592403	-0.674016	-0.534333	-0.660241	-0.728659	-1.03368	-0.486341	-0.196142	0.0255862	-0.682529	-0.371601	-0.239517	-0.0375365	-0.231431	-0.614455	0.0848652	0.24325	-0.114658	-0.22624	-0.659516
chr1	75700000	75800000	100001	*	chr1.758	-0.15767	-0.404776	-0.00716828	-0.602061	0.0491302	-0.592403	-0.674016	-0.534333	-0.660241	-0.728659	-1.03368	-0.486341	-0.196142	0.0255862	-0.682529	-0.371601	-0.239517	-0.0375365	-0.231431	-0.614455	0.0848652	0.24325	-0.114658	-0.22624	-0.659516
chr1	75800000	75900000	100001	*	chr1.759	-0.15767	-0.404776	-0.00716828	-0.602061	0.0491302	-0.592403	-0.674016	-0.534333	-0.660241	-0.728659	-1.03368	-0.486341	-0.196142	0.0255862	-0.682529	-0.371601	-0.239517	-0.0375365	-0.231431	-0.614455	0.0848652	0.24325	-0.114658	-0.22624	-0.659516
chr1	75900000	76000000	100001	*	chr1.760	-0.15767	-0.404776	-0.00716828	-0.602061	0.0491302	-0.592403	-0.674016	-0.534333	-0.660241	-0.728659	-1.03368	-0.486341	-0.196142	0.0255862	-0.682529	-0.371601	-0.239517	-0.0375365	-0.231431	-0.614455	0.0848652	0.24325	-0.114658	-0.22624	-0.659516
chr1	76000000	76100000	100001	*	chr1.761	-0.15767	-0.404776	-0.00716828	-0.602061	0.0491302	-0.592403	-0.674016	-0.534333	-0.660241	-0.728659	-1.03368	-0.486341	-0.196142	0.0255862	-0.682529	-0.371601	-0.239517	-0.0375365	-0.231431	-0.614455	0.0848652	0.24325	-0.114658	-0.22624	-0.659516
chr1	76100000	76200000	100001	*	chr1.762	-0.15767	-0.404776	-0.00716828	-0.602061	0.0491302	-0.592403	-0.674016	-0.534333	-0.660241	-0.728659	-1.03368	-0.486341	-0.196142	0.0255862	-0.682529	-0.371601	-0.239517	-0.0375365	-0.231431	-0.614455	0.0848652	0.24325	-0.114658	-0.22624	-0.659516
chr1	76200000	76300000	100001	*	chr1.763	-0.15767	-0.404776	-0.00716828	-0.602061	0.0491302	-0.592403	-0.674016	-0.534333	-0.660241	-0.728659	-1.03368	-0.486341	-0.196142	0.0255862	-0.682529	-0.371601	-0.239517	-0.0375365	-0.231431	-0.614455	0.0848652	0.24325	-0.114658	-0.22624	-0.659516
chr1	76300000	76400000	100001	*	chr1.764	-0.15767	-0.404776	-0.00716828	-0.602061	0.0491302	-0.592403	-0.674016	-0.534333	-0.660241	-0.728659	-1.03368	-0.486341	-0.196142	0.0255862	-0.682529	-0.371601	-0.239517	-0.0375365	-0.231431	-0.614455	0.0848652	0.24325	-0.114658	-0.22624	-0.659516
chr1	76400000	76500000	100001	*	chr1.765	-0.15767	-0.404776	-0.00716828	-0.602061	0.0491302	-0.592403	-0.674016	-0.534333	-0.660241	-0.728659	-1.03368	-0.486341	-0.196142	0.0255862	-0.682529	-0.371601	-0.239517	-0.0375365	-0.231431	-0.614455	0.0848652	0.24325	-0.114658	-0.22624	-0.659516
chr1	76500000	76600000	100001	*	chr1.766	-0.15767	-0.404776	-0.00716828	-0.602061	0.0491302	-0.592403	-0.674016	-0.534333	-0.660241	-0.728659	-1.03368	-0.486341	-0.196142	0.0255862	-0.682529	-0.371601	-0.239517	-0.0375365	-0.231431	-0.614455	0.0848652	0.24325	-0.114658	-0.22624	-0.659516
chr1	76600000	76700000	100001	*	chr1.767	-0.15767	-0.404776	-0.00716828	-0.602061	0.0491302	-0.592403	-0.674016	-0.534333	-0.660241	-0.728659	-1.03368	-0.486341	-0.196142	0.0255862	-0.682529	-0.371601	-0.239517	-0.0375365	-0.231431	-0.614455	0.0848652	0.24325	-0.114658	-0.22624	-0.659516
chr1	76700000	76800000	100001	*	chr1.768	-0.15767	-0.404776	-0.00716828	-0.602061	0.0491302	-0.592403	-0.674016	-0.534333	-0.660241	-0.728659	-1.03368	-0.486341	-0.196142	0.0255862	-0.682529	-0.371601	-0.239517	-0.0375365	-0.231431	-0.614455	0.0848652	0.24325	-0.114658	-0.22624	-0.659516
chr1	76800000	76900000	100001	*	chr1.769	-0.15767	-0.404776	-0.00716828	-0.602061	0.0491302	-0.592403	-0.674016	-0.534333	-0.660241	-0.728659	-1.03368	-0.486341	-0.196142	0.0255862	-0.682529	-0.371601	-0.239517	-0.0375365	-0.231431	-0.614455	0.0848652	0.24325	-0.114658	-0.22624	-0.659516
chr1	76900000	77000000	100001	*	chr1.770	-0.15767	-0.404776	-0.00716828	-0.602061	0.0491302	-0.592403	-0.674016	-0.534333	-0.660241	-0.728659	-1.03368	-0.486341	-0.196142	0.0255862	-0.682529	-0.371601	-0.239517	-0.0375365	-0.231431	-0.614455	0.0848652	0.24325	-0.114658	-0.22624	-0.659516
chr1	77000000	77100000	100001	*	chr1.771	-0.15767	-0.404776	-0.00716828	-0.602061	0.0491302	-0.592403	-0.674016	-0.534333	-0.660241	-0.728659	-1.03368	-0.486341	-0.196142	0.0255862	-0.682529	-0.371601	-0.239517	-0.0375365	-0.231431	-0.614455	0.0848652	0.24325	-0.114658	-0.22624	-0.659516
chr1	77100000	77200000	100001	*	chr1.772	-0.15767	-0.404776	-0.00716828	-0.602061	0.0491302	-0.592403	-0.674016	-0.534333	-0.660241	-0.728659	-1.03368	-0.486341	-0.196142	0.0255862	-0.682529	-0.371601	-0.239517	-0.0375365	-0.231431	-0.614455	0.0848652	0.24325	-0.114658	-0.22624	-0.659516
chr1	77200000	77300000	100001	*	chr1.773	-0.15767	-0.404776	-0.00716828	-0.602061	0.0491302	-0.592403	-0.674016	-0.534333	-0.660241	-0.728659	-1.03368	-0.486341	-0.196142	0.0255862	-0.682529	-0.371601	-0.239517	-0.0375365	-0.231431	-0.614455	0.0848652	0.24325	-0.114658	-0.22624	-0.659516
chr1	77300000	77400000	100001	*	chr1.774	-0.15767	-0.404776	-0.00716828	-0.602061	0.0491302	-0.592403	-0.674016	-0.534333	-0.660241	-0.728659	-1.03368	-0.486341	-0.196142	0.0255862	-0.682529	-0.371601	-0.239517	-0.0375365	-0.231431	-0.614455	0.0848652	0.24325	-0.114658	-0.22624	-0.659516
chr1	77400000	77500000	100001	*	chr1.775	-0.15767	-0.404776	-0.00716828	-0.602061	0.0491302	-0.592403	-0.674016	-0.534333	-0.660241	-0.728659	-1.03368	-0.486341	-0.196142	0.0255862	-0.682529	-0.371601	-0.239517	-0.0375365	-0.231431	-0.614455	0.0848652	0.24325	-0.114658	-0.22624	-0.659516
chr1	77500000	77600000	100001	*	chr1.776	-0.15767	-0.404776	-0.00716828	-0.602061	0.0491302	-0.592403	-0.674016	-0.534333	-0.660241	-0.728659	-1.03368	-0.486341	-0.196142	0.0255862	-0.682529	-0.371601	-0.239517	-0.0375365	-0.231431	-0.614455	0.0848652	0.24325	-0.114658	-0.22624	-0.659516
chr1	77600000	77700000	100001	*	chr1.777	-0.15767	-0.404776	-0.00716828	-0.602061	0.0491302	-0.592403	-0.674016	-0.534333	-0.660241	-0.728659	-1.03368	-0.486341	-0.196142	0.0255862	-0.682529	-0.371601	-0.239517	-0.0375365	-0.231431	-0.614455	0.0848652	0.24325	-0.114658	-0.22624	-0.659516
chr1	77700000	77800000	100001	*	chr1.778	-0.15767	-0.404776	-0.00716828	-0.602061	0.0491302	-0.592403	-0.674016	-0.534333	-0.660241	-0.728659	-1.03368	-0.486341	-0.196142	0.0255862	-0.682529	-0.371601	-0.239517	-0.0375365	-0.231431	-0.614455	0.0848652	0.24325	-0.114658	-0.22624	-0.659516
chr1	77800000	77900000	100001	*	chr1.779	-0.15767	-0.404776	-0.00716828	-0.602061	0.0491302	-0.592403	-0.674016	-0.534333	-0.660241	-0.728659	-1.03368	-0.486341	-0.196142	0.0255862	-0.682529	-0.371601	-0.239517	-0.0375365	-0.231431	-0.614455	0.0848652	0.24325	-0.114658	-0.22624	-0.659516
chr1	77900000	78000000	100001	*	chr1.780	-0.15767	-0.404776	-0.00716828	-0.602061	0.0491302	-0.592403	-0.674016	-0.534333	-0.660241	-0.728659	-1.03368	-0.486341	-0.196142	0.0255862	-0.682529	-0.371601	-0.239517	-0.0375365	-0.231431	-0.614455	0.0848652	0.24325	-0.114658	-0.22624	-0.659516
chr1	78000000	78100000	100001	*	chr1.781	-0.15767	-0.404776	-0.00716828	-0.602061	0.0491302	-0.592403	-0.674016	-0.534333	-0.660241	-0.728659	-1.03368	-0.486341	-0.196142	0.0255862	-0.682529	-0.371601	-0.239517	-0.0375365	-0.231431	-0.614455	0.0848652	0.24325	-0.114658	-0.22624	-0.659516
chr1	78100000	78200000	100001	*	chr1.782	-0.15767	-0.404776	-0.00716828	-0.602061	0.0491302	-0.592403	-0.674016	-0.534333	-0.660241	-0.728659	-1.03368	-0.486341	-0.196142	0.0255862	-0.682529	-0.371601	-0.239517	-0.0375365	-0.231431	-0.614455	0.0848652	0.24325	-0.114658	-0.22624	-0.659516
chr1	78200000	78300000	100001	*	chr1.783	-0.15767	-0.404776	-0.00716828	-0.602061	0.0491302	-0.592403	-0.674016	-0.534333	-0.660241	-0.728659	-1.03368	-0.486341	-0.196142	0.0255862	-0.682529	-0.371601	-0.239517	-0.0375365	-0.231431	-0.614455	0.0848652	0.24325	-0.114658	-0.22624	-0.659516
chr1	78300000	78400000	100001	*	chr1.784	-0.15767	-0.404776	-0.00716828	-0.602061	0.0491302	-0.592403	-0.674016	-0.534333	-0.660241	-0.728659	-1.03368	-0.486341	-0.196142	0.0255862	-0.682529	-0.371601	-0.239517	-0.0375365	-0.231431	-0.614455	0.0848652	0.24325	-0.114658	-0.22624	-0.659516
chr1	78400000	78500000	100001	*	chr1.785	-0.15767	-0.404776	-0.00716828	-0.602061	0.0491302	-0.592403	-0.674016	-0.534333	-0.660241	-0.728659	-1.03368	-0.486341	-0.196142	0.0255862	-0.682529	-0.371601	-0.239517	-0.0375365	-0.231431	-0.614455	0.0848652	0.24325	-0.114658	-0.22624	-0.659516
chr1	78500000	78600000	100001	*	chr1.786	-0.15767	-0.404776	-0.00716828	-0.602061	0.0491302	-0.592403	-0.674016	-0.534333	-0.660241	-0.728659	-1.03368	-0.486341	-0.196142	0.0255862	-0.682529	-0.371601	-0.239517	-0.0375365	-0.231431	-0.614455	0.0848652	0.24325	-0.114658	-0.22624	-0.659516
chr1	78600000	78700000	100001	*	chr1.787	-0.15767	-0.404776	-0.00716828	-0.602061	0.0491302	-0.592403	-0.674016	-0.534333	-0.660241	-0.728659	-1.03368	-0.486341	-0.196142	0.0255862	-0.682529	-0.371601	-0.239517	-0.0375365	-0.231431	-0.614455	0.0848652	0.24325	-0.114658	-0.22624	-0.659516
chr1	78700000	78800000	100001	*	chr1.788	-0.15767	-0.404776	-0.00716828	-0.602061	0.0491302	-0.592403	-0.674016	-0.534333	-0.660241	-0.728659	-1.03368	-0.486341	-0.196142	0.0255862	-0.682529	-0.371601	-0.239517	-0.0375365	-0.231431	-0.614455	0.0848652	0.24325	-0.114658	-0.22624	-0.659516
chr1	78800000	78900000	100001	*	chr1.789	-0.15767	-0.404776	-0.00716828	-0.602061	0.0491302	-0.592403	-0.674016	-0.534333	-0.660241	-0.728659	-1.03368	-0.486341	-0.196142	0.0255862	-0.682529	-0.371601	-0.239517	-0.0375365	-0.231431	-0.614455	0.0848652	0.24325	-0.114658	-0.22624	-0.659516
chr1	78900000	79000000	100001	*	chr1.790	-0.15767	-0.404776	-0.00716828	-0.602061	0.0491302	-0.592403	-0.674016	-0.534333	-0.660241	-0.728659	-1.03368	-0.486341	-0.196142	0.0255862	-0.682529	-0.371601	-0.239517	-0.0375365	-0.231431	-0.614455	0.0848652	0.24325	-0.114658	-0.22624	-0.659516
chr1	79000000	79100000	100001	*	chr1.791	-0.15767	-0.404776	-0.00716828	-0.602061	0.0491302	-0.592403	-0.674016	-0.534333	-0.660241	-0.728659	-1.03368	-0.486341	-0.196142	0.0255862	-0.682529	-0.371601	-0.239517	-0.0375365	-0.231431	-0.614455	0.0848652	0.24325	-0.114658	-0.22624	-0.659516
chr1	79100000	79200000	100001	*	chr1.792	-0.15767	-0.404776	-0.00716828	-0.602061	0.0491302	-0.592403	-0.674016	-0.534333	-0.660241	-0.728659	-1.03368	-0.486341	-0.196142	0.0255862	-0.682529	-0.371601	-0.239517	-0.0375365	-0.231431	-0.614455	0.0848652	0.24325	-0.114658	-0.22624	-0.659516
chr1	79200000	79300000	100001	*	chr1.793	-0.15767	-0.404776	-0.00716828	-0.602061	0.0491302	-0.592403	-0.674016	-0.534333	-0.660241	-0.728659	-1.03368	-0.486341	-0.196142	0.0255862	-0.682529	-0.371601	-0.239517	-0.0375365	-0.231431	-0.614455	0.0848652	0.24325	-0.114658	-0.22624	-0.659516
chr1	79300000	79400000	100001	*	chr1.794	-0.15767	-0.404776	-0.00716828	-0.602061	0.0491302	-0.592403	-0.674016	-0.534333	-0.660241	-0.728659	-1.03368	-0.486341	-0.196142	0.0255862	-0.682529	-0.371601	-0.239517	-0.0375365	-0.231431	-0.614455	0.0848652	0.24325	-0.114658	-0.22624	-0.659516
chr1	79400000	79500000	100001	*	chr1.795	-0.15767	-0.404776	-0.00716828	-0.602061	0.0491302	-0.592403	-0.674016	-0.534333	-0.660241	-0.728659	-1.03368	-0.486341	-0.196142	0.0255862	-0.682529	-0.371601	-0.239517	-0.0375365	-0.231431	-0.614455	0.0848652	0.24325	-0.114658	-0.22624	-0.659516
chr1	79500000	79600000	100001	*	chr1.796	-0.15767	-0.404776	-0.00716828	-0.602061	0.0491302	-0.592403	-0.674016	-0.534333	-0.660241	-0.728659	-1.03368	-0.486341	-0.196142	0.0255862	-0.682529	-0.371601	-0.239517	-0.0375365	-0.231431	-0.614455	0.0848652	0.24325	-0.114658	-0.22624	-0.659516
chr1	79600000	79700000	100001	*	chr1.797	-0.15767	-0.404776	-0.00716828	-0.602061	0.0491302	-0.592403	-0.674016	-0.534333	-0.660241	-0.728659	-1.03368	-0.486341	-0.196142	0.0255862	-0.682529	-0.371601	-0.239517	-0.0375365	-0.231431	-0.614455	0.0848652	0.24325	-0.114658	-0.22624	-0.659516
chr1	79700000	79800000	100001	*	chr1.798	-0.15767	-0.404776	-0.00716828	-0.602061	0.0491302	-0.592403	-0.674016	-0.534333	-0.660241	-0.728659	-1.03368	-0.486341	-0.196142	0.0255862	-0.682529	-0.371601	-0.239517	-0.0375365	-0.231431	-0.614455	0.0848652	0.24325	-0.114658	-0.22624	-0.659516
chr1	79800000	79900000	100001	*	chr1.799	-0.15767	-0.404776	-0.00716828	-0.602061	0.0491302	-0.592403	-0.674016	-0.534333	-0.660241	-0.728659	-1.03368	-0.486341	-0.196142	0.0255862	-0.682529	-0.371601	-0.239517	-0.0375365	-0.231431	-0.614455	0.0848652	0.24325	-0.114658	-0.22624	-0.659516
chr1	79900000	80000000	100001	*	chr1.800	-0.15767	-0.404776	-0.00716828	-0.602061	0.0491302	-0.592403	-0.674016	-0.534333	-0.660241	-0.728659	-1.03368	-0.486341	-0.196142	0.0255862	-0.682529	-0.371601	-0.239517	-0.0375365	-0.231431	-0.614455	0.0848652	0.24325	-0.114658	-0.22624	-0.659516
chr1	80000000	80100000	100001	*	chr1.801	-0.15767	-0.404776	-0.00716828	-0.602061	0.0491302	-0.592403	-0.674016	-0.534333	-0.660241	-0.728659	-1.03368	-0.486341	-0.196142	0.0255862	-0.682529	-0.371601	-0.239517	-0.0375365	-0.231431	-0.614455	0.0848652	0.24325	-0.114658	-0.22624	-0.659516
chr1	80100000	80200000	100001	*	chr1.802	-0.15767	-0.404776	-0.00716828	-0.602061	0.0491302	-0.592403	-0.674016	-0.534333	-0.660241	-0.728659	-1.03368	-0.486341	-0.196142	0.0255862	-0.682529	-0.371601	-0.239517	-0.0375365	-0.231431	-0.614455	0.0848652	0.24325	-0.114658	-0.22624	-0.659516
chr1	80200000	80300000	100001	*	chr1.803	-0.15767	-0.404776	-0.00716828	-0.602061	0.0491302	-0.592403	-0.674016	-0.534333	-0.660241	-0.728659	-1.03368	-0.486341	-0.196142	0.0255862	-0.682529	-0.371601	-0.239517	-0.0375365	-0.231431	-0.614455	0.0848652	0.24325	-0.114658	-0.22624	-0.659516
chr1	80300000	80400000	100001	*	chr1.804	-0.15767	-0.404776	-0.00716828	-0.602061	0.0491302	-0.592403	-0.674016	-0.534333	-0.660241	-0.728659	-1.03368	-0.486341	-0.196142	0.0255862	-0.682529	-0.371601	-0.239517	-0.0375365	-0.231431	-0.614455	0.0848652	0.24325	-0.114658	-0.22624	-0.659516
chr1	80400000	80500000	100001	*	chr1.805	-0.15767	-0.404776	-0.00716828	-0.602061	0.0491302	-0.592403	-0.674016	-0.534333	-0.660241	-0.728659	-1.03368	-0.486341	-0.196142	0.0255862	-0.682529	-0.371601	-0.239517	-0.0375365	-0.231431	-0.614455	0.0848652	0.24325	-0.114658	-0.22624	-0.659516
chr1	80500000	80600000	100001	*	chr1.806	-0.15767	-0.404776	-0.00716828	-0.602061	0.0491302	-0.592403	-0.674016	-0.534333	-0.660241	-0.728659	-1.03368	-0.486341	-0.196142	0.0255862	-0.682529	-0.371601	-0.239517	-0.0375365	-0.231431	-0.614455	0.0848652	0.24325	-0.114658	-0.22624	-0.659516
chr1	80600000	80700000	100001	*	chr1.807	-0.15767	-0.404776	-0.00716828	-0.602061	0.0491302	-0.592403	-0.674016	-0.534333	-0.660241	-0.728659	-1.03368	-0.486341	-0.196142	0.0255862	-0.682529	-0.371601	-0.239517	-0.0375365	-0.231431	-0.614455	0.0848652	0.24325	-0.114658	-0.22624	-0.659516
chr1	80700000	80800000	100001	*	chr1.808	-0.15767	-0.404776	-0.00716828	-0.602061	0.0491302	-0.592403	-0.674016	-0.534333	-0.660241	-0.728659	-1.03368	-0.486341	-0.196142	0.0255862	-0.682529	-0.371601	-0.239517	-0.0375365	-0.231431	-0.614455	0.0848652	0.24325	-0.114658	-0.22624	-0.659516
chr1	80800000	80900000	100001	*	chr1.809	-0.15767	-0.404776	-0.00716828	-0.602061	0.0491302	-0.592403	-0.674016	-0.534333	-0.660241	-0.728659	-1.03368	-0.486341	-0.196142	0.0255862	-0.682529	-0.371601	-0.239517	-0.0375365	-0.231431	-0.614455	0.0848652	0.24325	-0.114658	-0.22624	-0.659516
chr1	80900000	81000000	100001	*	chr1.810	-0.15767	-0.404776	-0.00716828	-0.602061	0.0491302	-0.592403	-0.674016	-0.534333	-0.660241	-0.728659	-1.03368	-0.486341	-0.196142	0.0255862	-0.682529	-0.371601	-0.239517	-0.0375365	-0.231431	-0.614455	0.0848652	0.24325	-0.114658	-0.22624	-0.659516
chr1	81000000	81100000	100001	*	chr1.811	-0.15767	-0.404776	-0.00716828	-0.602061	0.0491302	-0.592403	-0.674016	-0.534333	-0.660241	-0.728659	-1.03368	-0.486341	-0.196142	0.0255862	-0.682529	-0.371601	-0.239517	-0.0375365	-0.231431	-0.614455	0.0848652	0.24325	-0.114658	-0.22624	-0.659516
chr1	81100000	81200000	100001	*	chr1.812	-0.15767	-0.404776	-0.00716828	-0.602061	0.0491302	-0.592403	-0.674016	-0.534333	-0.660241	-0.728659	-1.03368	-0.486341	-0.196142	0.0255862	-0.682529	-0.371601	-0.239517	-0.0375365	-0.231431	-0.614455	0.0848652	0.24325	-0.114658	-0.22624	-0.659516
chr1	81200000	81300000	100001	*	chr1.813	-0.15767	-0.404776	-0.00716828	-0.602061	0.0491302	-0.592403	-0.674016	-0.534333	-0.660241	-0.728659	-1.03368	-0.486341	-0.196142	0.0255862	-0.682529	-0.371601	-0.239517	-0.0375365	-0.231431	-0.614455	0.0848652	0.24325	-0.114658	-0.22624	-0.659516
chr1	81300000	81400000	100001	*	chr1.814	-0.15767	-0.404776	-0.00716828	-0.602061	0.0491302	-0.592403	-0.674016	-0.534333	-0.660241	-0.728659	-1.03368	-0.486341	-0.196142	0.0255862	-0.682529	-0.371601	-0.239517	-0.0375365	-0.231431	-0.614455	0.0848652	0.24325	-0.114658	-0.22624	-0.659516
chr1	81400000	81500000	100001	*	chr1.815	-0.15767	-0.404776	-0.00716828	-0.602061	0.0491302	-0.592403	-0.674016	-0.534333	-0.660241	-0.728659	-1.03368	-0.486341	-0.196142	0.0255862	-0.682529	-0.371601	-0.239517	-0.0375365	-0.231431	-0.614455	0.0848652	0.24325	-0.114658	-0.22624	-0.659516
chr1	81500000	81600000	100001	*	chr1.816	-0.15767	-0.404776	-0.00716828	-0.602061	0.0491302	-0.592403	-0.674016	-0.534333	-0.660241	-0.728659	-1.03368	-0.486341	-0.196142	0.0255862	-0.682529	-0.371601	-0.239517	-0.0375365	-0.231431	-0.614455	0.0848652	0.24325	-0.114658	-0.22624	-0.659516
chr1	81600000	81700000	100001	*	chr1.817	-0.15767	-0.404776	-0.00716828	-0.602061	0.0491302	-0.592403	-0.674016	-0.534333	-0.660241	-0.728659	-1.03368	-0.486341	-0.196142	0.0255862	-0.682529	-0.371601	-0.239517	-0.0375365	-0.231431	-0.614455	0.0848652	0.24325	-0.114658	-0.22624	-0.659516
chr1	81700000	81800000	100001	*	chr1.818	-0.15767	-0.404776	-0.00716828	-0.602061	0.0491302	-0.592403	-0.674016	-0.534333	-0.660241	-0.728659	-1.03368	-0.486341	-0.196142	0.0255862	-0.682529	-0.371601	-0.239517	-0.0375365	-0.231431	-0.614455	0.0848652	0.24325	-0.114658	-0.22624	-0.659516
chr1	81800000	81900000	100001	*	chr1.819	-0.15767	-0.404776	-0.00716828	-0.602061	0.0491302	-0.592403	-0.674016	-0.534333	-0.660241	-0.728659	-1.03368	-0.486341	-0.196142	0.0255862	-0.682529	-0.371601	-0.239517	-0.0375365	-0.231431	-0.614455	0.0848652	0.24325	-0.114658	-0.22624	-0.659516
chr1	81900000	82000000	100001	*	chr1.820	-0.15767	-0.404776	-0.00716828	-0.602061	0.0491302	-0.592403	-0.674016	-0.534333	-0.660241	-0.728659	-1.03368	-0.486341	-0.196142	0.0255862	-0.682529	-0.371601	-0.239517	-0.0375365	-0.231431	-0.614455	0.0848652	0.24325	-0.114658	-0.22624	-0.659516
chr1	82000000	82100000	100001	*	chr1.821	-0.15767	-0.404776	-0.00716828	-0.602061	0.0491302	-0.592403	-0.674016	-0.534333	-0.660241	-0.728659	-1.03368	-0.486341	-0.196142	0.0255862	-0.682529	-0.371601	-0.239517	-0.0375365	-0.231431	-0.614455	0.0848652	0.24325	-0.114658	-0.22624	-0.659516
chr1	82100000	82200000	100001	*	chr1.822	-0.15767	-0.404776	-0.00716828	-0.602061	0.0491302	-0.592403	-0.674016	-0.534333	-0.660241	-0.728659	-1.03368	-0.486341	-0.196142	0.0255862	-0.682529	-0.371601	-0.239517	-0.0375365	-0.231431	-0.614455	0.0848652	0.24325	-0.114658	-0.22624	-0.659516
chr1	82200000	82300000	100001	*	chr1.823	-0.15767	-0.404776	-0.00716828	-0.602061	0.0491302	-0.592403	-0.674016	-0.534333	-0.660241	-0.728659	-1.03368	-0.486341	-0.196142	0.0255862	-0.682529	-0.371601	-0.239517	-0.0375365	-0.231431	-0.614455	0.0848652	0.24325	-0.114658	-0.22624	-0.659516
chr1	82300000	82400000	100001	*	chr1.824	-0.15767	-0.404776	-0.00716828	-0.602061	0.0491302	-0.592403	-0.674016	-0.534333	-0.660241	-0.728659	-1.03368	-0.486341	-0.196142	0.0255862	-0.682529	-0.371601	-0.239517	-0.0375365	-0.231431	-0.614455	0.0848652	0.24325	-0.114658	-0.22624	-0.659516
chr1	82400000	82500000	100001	*	chr1.825	-0.15767	-0.404776	-0.00716828	-0.602061	0.0491302	-0.592403	-0.674016	-0.534333	-0.660241	-0.728659	-1.03368	-0.486341	-0.196142	0.0255862	-0.682529	-0.371601	-0.239517	-0.0375365	-0.231431	-0.614455	0.0848652	0.24325	-0.114658	-0.22624	-0.659516
chr1	82500000	82600000	100001	*	chr1.826	-0.15767	-0.404776	-0.00716828	-0.602061	0.0491302	-0.592403	-0.674016	-0.534333	-0.660241	-0.728659	-1.03368	-0.486341	-0.196142	0.0255862	-0.682529	-0.371601	-0.239517	-0.0375365	-0.231431	-0.614455	0.0848652	0.24325	-0.114658	-0.22624	-0.659516
chr1	82600000	82700000	100001	*	chr1.827	-0.15767	-0.404776	-0.00716828	-0.602061	0.0491302	-0.592403	-0.674016	-0.534333	-0.660241	-0.728659	-1.03368	-0.486341	-0.196142	0.0255862	-0.682529	-0.371601	-0.239517	-0.0375365	-0.231431	-0.614455	0.0848652	0.24325	-0.114658	-0.22624	-0.659516
chr1	82700000	82800000	100001	*	chr1.828	-0.15767	-0.404776	-0.00716828	-0.602061	0.0491302	-0.592403	-0.674016	-0.534333	-0.660241	-0.728659	-1.03368	-0.486341	-0.196142	0.0255862	-0.682529	-0.371601	-0.239517	-0.0375365	-0.231431	-0.614455	0.0848652	0.24325	-0.114658	-0.22624	-0.659516
chr1	82800000	82900000	100001	*	chr1.829	-0.15767	-0.404776	-0.00716828	-0.602061	0.0491302	-0.592403	-0.674016	-0.534333	-0.660241	-0.728659	-1.03368	-0.486341	-0.196142	0.0255862	-0.682529	-0.371601	-0.239517	-0.0375365	-0.231431	-0.614455	0.0848652	0.24325	-0.114658	-0.22624	-0.659516
chr1	82900000	83000000	100001	*	chr1.830	-0.15767	-0.404776	-0.00716828	-0.602061	0.0491302	-0.592403	-0.674016	-0.534333	-0.660241	-0.728659	-1.03368	-0.486341	-0.196142	0.0255862	-0.682529	-0.371601	-0.239517	-0.0375365	-0.231431	-0.614455	0.0848652	0.24325	-0.114658	-0.22624	-0.659516
chr1	83000000	83100000	100001	*	chr1.831	-0.15767	-0.404776	-0.00716828	-0.602061	0.0491302	-0.592403	-0.674016	-0.534333	-0.660241	-0.728659	-1.03368	-0.486341	-0.196142	0.0255862	-0.682529	-0.371601	-0.239517	-0.0375365	-0.231431	-0.614455	0.0848652	0.24325	-0.114658	-0.22624	-0.659516
chr1	83100000	83200000	100001	*	chr1.832	-0.15767	-0.404776	-0.00716828	-0.602061	0.0491302	-0.592403	-0.674016	-0.534333	-0.660241	-0.728659	-1.03368	-0.486341	-0.196142	0.0255862	-0.682529	-0.371601	-0.239517	-0.0375365	-0.231431	-0.614455	0.0848652	0.24325	-0.114658	-0.22624	-0.659516
chr1	83200000	83300000	100001	*	chr1.833	-0.15767	-0.404776	-0.00716828	-0.602061	0.0491302	-0.592403	-0.674016	-0.534333	-0.660241	-0.728659	-1.03368	-0.486341	-0.196142	0.0255862	-0.682529	-0.371601	-0.239517	-0.0375365	-0.231431	-0.614455	0.0848652	0.24325	-0.114658	-0.22624	-0.659516
chr1	83300000	83400000	100001	*	chr1.834	-0.15767	-0.404776	-0.00716828	-0.602061	0.0491302	-0.592403	-0.674016	-0.534333	-0.660241	-0.728659	-1.03368	-0.486341	-0.196142	0.0255862	-0.682529	-0.371601	-0.239517	-0.0375365	-0.231431	-0.614455	0.0848652	0.24325	-0.114658	-0.22624	-0.659516
chr1	83400000	83500000	100001	*	chr1.835	-0.15767	-0.404776	-0.00716828	-0.602061	0.0491302	-0.592403	-0.674016	-0.534333	-0.660241	-0.728659	-1.03368	-0.486341	-0.196142	0.0255862	-0.682529	-0.371601	-0.239517	-0.0375365	-0.231431	-0.614455	0.0848652	0.24325	-0.114658	-0.22624	-0.659516
chr1	83500000	83600000	100001	*	chr1.836	-0.15767	-0.404776	-0.00716828	-0.602061	0.0491302	-0.592403	-0.674016	-0.534333	-0.660241	-0.728659	-1.03368	-0.486341	-0.196142	0.0255862	-0.682529	-0.371601	-0.239517	-0.0375365	-0.231431	-0.614455	0.0848652	0.24325	-0.114658	-0.22624	-0.659516
chr1	83600000	83700000	100001	*	chr1.837	-0.15767	-0.404776	-0.00716828	-0.602061	0.0491302	-0.592403	-0.674016	-0.534333	-0.660241	-0.728659	-1.03368	-0.486341	-0.196142	0.0255862	-0.682529	-0.371601	-0.239517	-0.0375365	-0.231431	-0.614455	0.0848652	0.24325	-0.114658	-0.22624	-0.659516
chr1	83700000	83800000	100001	*	chr1.838	-0.15767	-0.404776	-0.00716828	-0.602061	0.0491302	-0.592403	-0.674016	-0.534333	-0.660241	-0.728659	-1.03368	-0.486341	-0.196142	0.0255862	-0.682529	-0.371601	-0.239517	-0.0375365	-0.231431	-0.614455	0.0848652	0.24325	-0.114658	-0.22624	-0.659516
chr1	83800000	83900000	100001	*	chr1.839	-0.15767	-0.404776	-0.00716828	-0.602061	0.0491302	-0.592403	-0.674016	-0.534333	-0.660241	-0.728659	-1.03368	-0.486341	-0.196142	0.0255862	-0.682529	-0.371601	-0.239517	-0.0375365	-0.231431	-0.614455	0.0848652	0.24325	-0.114658	-0.22624	-0.659516
chr1	83900000	84000000	100001	*	chr1.840	-0.15767	-0.404776	-0.00716828	-0.602061	0.0491302	-0.592403	-0.674016	-0.534333	-0.660241	-0.728659	-1.03368	-0.486341	-0.196142	0.0255862	-0.682529	-0.371601	-0.239517	-0.0375365	-0.231431	-0.614455	0.0848652	0.24325	-0.114658	-0.22624	-0.659516
chr1	84000000	84100000	100001	*	chr1.841	-0.15767	-0.404776	-0.00716828	-0.602061	0.0491302	-0.592403	-0.674016	-0.534333	-0.660241	-0.728659	-1.03368	-0.486341	-0.196142	0.0255862	-0.682529	-0.371601	-0.239517	-0.0375365	-0.231431	-0.614455	0.0848652	0.24325	-0.114658	-0.22624	-0.659516
chr1	84100000	84200000	100001	*	chr1.842	-0.15767	-0.404776	-0.00716828	-0.602061	0.0491302	-0.592403	-0.674016	-0.534333	-0.660241	-0.728659	-1.03368	-0.486341	-0.196142	0.0255862	-0.682529	-0.371601	-0.239517	-0.0375365	-0.231431	-0.614455	0.0848652	0.24325	-0.114658	-0.22624	-0.659516
chr1	84200000	84300000	100001	*	chr1.843	-0.15767	-0.404776	-0.00716828	-0.602061	0.0491302	-0.592403	-0.674016	-0.534333	-0.660241	-0.728659	-1.03368	-0.486341	-0.196142	0.0255862	-0.682529	-0.371601	-0.239517	-0.0375365	-0.231431	-0.614455	0.0848652	0.24325	-0.114658	-0.22624	-0.659516
chr1	84300000	84400000	100001	*	chr1.844	-0.15767	-0.404776	-0.00716828	-0.602061	0.0491302	-0.592403	-0.674016	-0.534333	-0.660241	-0.728659	-1.03368	-0.486341	-0.196142	0.0255862	-0.682529	-0.371601	-0.239517	-0.0375365	-0.231431	-0.614455	0.0848652	0.24325	-0.114658	-0.22624	-0.659516
chr1	84400000	84500000	100001	*	chr1.845	-0.15767	-0.404776	-0.00716828	-0.602061	0.0491302	-0.592403	-0.674016	-0.534333	-0.660241	-0.728659	-1.03368	-0.486341	-0.196142	0.0255862	-0.682529	-0.371601	-0.239517	-0.0375365	-0.231431	-0.614455	0.0848652	0.24325	-0.114658	-0.22624	-0.659516
chr1	84500000	84600000	100001	*	chr1.846	-0.15767	-0.404776	-0.00716828	-0.602061	0.0491302	-0.592403	-0.674016	-0.534333	-0.660241	-0.728659	-1.03368	-0.486341	-0.196142	0.0255862	-0.682529	-0.371601	-0.239517	-0.0375365	-0.231431	-0.614455	0.0848652	0.24325	-0.114658	-0.22624	-0.659516
chr1	84600000	84700000	100001	*	chr1.847	-0.15767	-0.404776	-0.00716828	-0.602061	0.0491302	-0.592403	-0.674016	-0.534333	-0.660241	-0.728659	-1.03368	-0.486341	-0.196142	0.0255862	-0.682529	-0.371601	-0.239517	-0.0375365	-0.231431	-0.614455	0.0848652	0.24325	-0.114658	-0.22624	-0.659516
chr1	84700000	84800000	100001	*	chr1.848	-0.15767	-0.404776	-0.00716828	-0.602061	0.0491302	-0.592403	-0.674016	-0.534333	-0.660241	-0.728659	-1.03368	-0.486341	-0.196142	0.0255862	-0.682529	-0.371601	-0.239517	-0.0375365	-0.231431	-0.614455	0.0848652	0.24325	-0.114658	-0.22624	-0.659516
chr1	84800000	84900000	100001	*	chr1.849	-0.15767	-0.404776	-0.00716828	-0.602061	0.0491302	-0.592403	-0.674016	-0.534333	-0.660241	-0.728659	-1.03368	-0.486341	-0.196142	0.0255862	-0.682529	-0.371601	-0.239517	-0.0375365	-0.231431	-0.614455	0.0848652	0.24325	-0.114658	-0.22624	-0.659516
chr1	84900000	85000000	100001	*	chr1.850	-0.15767	-0.404776	-0.00716828	-0.602061	0.0491302	-0.592403	-0.674016	-0.534333	-0.660241	-0.728659	-1.03368	-0.486341	-0.196142	0.0255862	-0.682529	-0.371601	-0.239517	-0.0375365	-0.231431	-0.614455	0.0848652	0.24325	-0.114658	-0.22624	-0.659516
chr1	85000000	85100000	100001	*	chr1.851	-0.15767	-0.404776	-0.00716828	-0.602061	0.0491302	-0.592403	-0.674016	-0.534333	-0.660241	-0.728659	-1.03368	-0.486341	-0.196142	0.0255862	-0.682529	-0.371601	-0.239517	-0.0375365	-0.231431	-0.614455	0.0848652	0.24325	-0.114658	-0.22624	-0.659516
chr1	85100000	85200000	100001	*	chr1.852	-0.15767	-0.404776	-0.00716828	-0.602061	0.0491302	-0.592403	-0.674016	-0.534333	-0.660241	-0.728659	-1.03368	-0.486341	-0.196142	0.0255862	-0.682529	-0.371601	-0.239517	-0.0375365	-0.231431	-0.614455	0.0848652	0.24325	-0.114658	-0.22624	-0.659516
chr1	85200000	85300000	100001	*	chr1.853	-0.15767	-0.404776	-0.00716828	-0.602061	0.0491302	-0.592403	-0.674016	-0.534333	-0.660241	-0.728659	-1.03368	-0.486341	-0.196142	0.0255862	-0.682529	-0.371601	-0.239517	-0.0375365	-0.231431	-0.614455	0.0848652	0.24325	-0.114658	-0.22624	-0.659516
chr1	85300000	85400000	100001	*	chr1.854	-0.15767	-0.404776	-0.00716828	-0.602061	0.0491302	-0.592403	-0.674016	-0.534333	-0.660241	-0.728659	-1.03368	-0.486341	-0.196142	0.0255862	-0.682529	-0.371601	-0.239517	-0.0375365	-0.231431	-0.614455	0.0848652	0.24325	-0.114658	-0.22624	-0.659516
chr1	85400000	85500000	100001	*	chr1.855	-0.15767	-0.404776	-0.00716828	-0.602061	0.0491302	-0.592403	-0.674016	-0.534333	-0.660241	-0.728659	-1.03368	-0.486341	-0.196142	0.0255862	-0.682529	-0.371601	-0.239517	-0.0375365	-0.231431	-0.614455	0.0848652	0.24325	-0.114658	-0.22624	-0.659516
chr1	85500000	85600000	100001	*	chr1.856	-0.15767	-0.404776	-0.00716828	-0.602061	0.0491302	-0.592403	-0.674016	-0.534333	-0.660241	-0.728659	-1.03368	-0.486341	-0.196142	0.0255862	-0.682529	-0.371601	-0.239517	-0.0375365	-0.231431	-0.614455	0.0848652	0.24325	-0.114658	-0.22624	-0.659516
chr1	85600000	85700000	100001	*	chr1.857	-0.15767	-0.404776	-0.00716828	-0.602061	0.0491302	-0.592403	-0.674016	-0.534333	-0.660241	-0.728659	-1.03368	-0.486341	-0.196142	0.0255862	-0.682529	-0.371601	-0.239517	-0.0375365	-0.231431	-0.614455	0.0848652	0.24325	-0.114658	-0.22624	-0.659516
chr1	85700000	85800000	100001	*	chr1.858	-0.15767	-0.404776	-0.00716828	-0.602061	0.0491302	-0.592403	-0.674016	-0.534333	-0.660241	-0.728659	-1.03368	-0.486341	-0.196142	0.0255862	-0.682529	-0.371601	-0.239517	-0.0375365	-0.231431	-0.614455	0.0848652	0.24325	-0.114658	-0.22624	-0.659516
chr1	85800000	85900000	100001	*	chr1.859	-0.15767	-0.404776	-0.00716828	-0.602061	0.0491302	-0.592403	-0.674016	-0.534333	-0.660241	-0.728659	-1.03368	-0.486341	-0.196142	0.0255862	-0.682529	-0.371601	-0.239517	-0.0375365	-0.231431	-0.614455	0.0848652	0.24325	-0.114658	-0.22624	-0.659516
chr1	85900000	86000000	100001	*	chr1.860	-0.15767	-0.404776	-0.00716828	-0.602061	0.0491302	-0.592403	-0.674016	-0.534333	-0.660241	-0.728659	-1.03368	-0.486341	-0.196142	0.0255862	-0.682529	-0.371601	-0.239517	-0.0375365	-0.231431	-0.614455	0.0848652	0.24325	-0.114658	-0.22624	-0.659516
chr1	86000000	86100000	100001	*	chr1.861	-0.15767	-0.404776	-0.00716828	-0.602061	0.0491302	-0.592403	-0.674016	-0.534333	-0.660241	-0.728659	-1.03368	-0.486341	-0.196142	0.0255862	-0.682529	-0.371601	-0.239517	-0.0375365	-0.231431	-0.614455	0.0848652	0.24325	-0.114658	-0.22624	-0.659516
chr1	86100000	86200000	100001	*	chr1.862	-0.15767	-0.404776	-0.00716828	-0.602061	0.0491302	-0.592403	-0.674016	-0.534333	-0.660241	-0.728659	-1.03368	-0.486341	-0.196142	0.0255862	-0.682529	-0.371601	-0.239517	-0.0375365	-0.231431	-0.614455	0.0848652	0.24325	-0.114658	-0.22624	-0.659516
chr1	86200000	86300000	100001	*	chr1.863	-0.15767	-0.404776	-0.00716828	-0.602061	0.0491302	-0.592403	-0.674016	-0.534333	-0.660241	-0.728659	-1.03368	-0.486341	-0.196142	0.0255862	-0.682529	-0.371601	-0.239517	-0.0375365	-0.231431	-0.614455	0.0848652	0.24325	-0.114658	-0.22624	-0.659516
chr1	86300000	86400000	100001	*	chr1.864	-0.15767	-0.404776	-0.00716828	-0.602061	0.0491302	-0.592403	-0.674016	-0.534333	-0.660241	-0.728659	-1.03368	-0.486341	-0.196142	0.0255862	-0.682529	-0.371601	-0.239517	-0.0375365	-0.231431	-0.614455	0.0848652	0.24325	-0.114658	-0.22624	-0.659516
chr1	86400000	86500000	100001	*	chr1.865	-0.15767	-0.404776	-0.00716828	-0.602061	0.0491302	-0.592403	-0.674016	-0.534333	-0.660241	-0.728659	-1.03368	-0.486341	-0.196142	0.0255862	-0.682529	-0.371601	-0.239517	-0.0375365	-0.231431	-0.614455	0.0848652	0.24325	-0.114658	-0.22624	-0.659516
chr1	86500000	86600000	100001	*	chr1.866	-0.15767	-0.404776	-0.00716828	-0.602061	0.0491302	-0.592403	-0.674016	-0.534333	-0.660241	-0.728659	-1.03368	-0.486341	-0.196142	0.0255862	-0.682529	-0.371601	-0.239517	-0.0375365	-0.231431	-0.614455	0.0848652	0.24325	-0.114658	-0.22624	-0.659516
chr1	86600000	86700000	100001	*	chr1.867	-0.15767	-0.404776	-0.00716828	-0.602061	0.0491302	-0.592403	-0.674016	-0.534333	-0.660241	-0.728659	-1.03368	-0.486341	-0.196142	0.0255862	-0.682529	-0.371601	-0.239517	-0.0375365	-0.231431	-0.614455	0.0848652	0.24325	-0.114658	-0.22624	-0.659516
chr1	86700000	86800000	100001	*	chr1.868	-0.15767	-0.404776	-0.00716828	-0.602061	0.0491302	-0.592403	-0.674016	-0.534333	-0.660241	-0.728659	-1.03368	-0.486341	-0.196142	0.0255862	-0.682529	-0.371601	-0.239517	-0.0375365	-0.231431	-0.614455	0.0848652	0.24325	-0.114658	-0.22624	-0.659516
chr1	86800000	86900000	100001	*	chr1.869	-0.15767	-0.404776	-0.00716828	-0.602061	0.0491302	-0.592403	-0.674016	-0.534333	-0.660241	-0.728659	-1.03368	-0.486341	-0.196142	0.0255862	-0.682529	-0.371601	-0.239517	-0.0375365	-0.231431	-0.614455	0.0848652	0.24325	-0.114658	-0.22624	-0.659516
chr1	86900000	87000000	100001	*	chr1.870	-0.15767	-0.404776	-0.00716828	0.145739	0.0491302	-0.592403	-0.674016	-0.534333	-0.660241	-0.728659	-1.03368	-0.486341	-0.196142	0.0255862	-0.682529	-0.371601	-0.239517	-0.0375365	-0.231431	-0.614455	0.0848652	0.24325	-0.114658	-0.22624	-0.659516
chr1	87000000	87100000	100001	*	chr1.871	-0.15767	-0.404776	-0.00716828	0.145739	0.300237	-0.592403	-0.674016	-0.534333	-0.660241	-0.728659	-1.03368	-0.486341	-0.196142	0.0255862	-0.682529	-0.371601	-0.239517	-0.0375365	-0.231431	-0.614455	0.0848652	0.24325	-0.114658	-0.22624	-0.659516
chr1	87100000	87200000	100001	*	chr1.872	-0.15767	-0.404776	-0.00716828	0.145739	0.300237	-0.592403	-0.674016	-0.534333	-0.660241	-0.728659	-1.03368	-0.486341	-0.196142	0.0255862	-0.682529	-0.371601	-0.239517	-0.0375365	-0.231431	-0.614455	0.0848652	0.24325	-0.114658	-0.22624	-0.659516
chr1	87200000	87300000	100001	*	chr1.873	-0.15767	-0.404776	-0.00716828	0.145739	0.300237	-0.592403	-0.674016	-0.534333	-0.660241	-0.728659	-1.03368	-0.486341	-0.196142	0.0255862	-0.682529	-0.371601	-0.239517	-0.0375365	-0.231431	-0.614455	0.0848652	0.24325	-0.114658	-0.22624	-0.659516
chr1	87300000	87400000	100001	*	chr1.874	-0.15767	-0.404776	-0.00716828	0.145739	0.300237	-0.592403	-0.674016	-0.534333	-0.660241	-0.728659	-1.03368	-0.486341	-0.196142	0.0255862	-0.682529	-0.371601	-0.239517	-0.0375365	-0.231431	-0.614455	0.0848652	0.24325	-0.114658	-0.22624	-0.659516
chr1	87400000	87500000	100001	*	chr1.875	-0.15767	-0.404776	-0.00716828	0.145739	0.300237	-0.592403	-0.674016	-0.534333	-0.660241	-0.728659	-1.03368	-0.486341	-0.196142	0.0255862	-0.682529	-0.371601	-0.239517	-0.0375365	-0.231431	-0.614455	0.0848652	0.24325	-0.114658	-0.22624	-0.659516
chr1	87500000	87600000	100001	*	chr1.876	-0.15767	-0.404776	-0.00716828	0.145739	0.300237	-0.592403	-0.674016	-0.534333	-0.660241	-0.728659	-1.03368	-0.486341	-0.196142	0.0255862	-0.682529	-0.371601	-0.239517	-0.0375365	-0.231431	-0.614455	0.0848652	0.24325	-0.114658	-0.22624	-0.659516
chr1	87600000	87700000	100001	*	chr1.877	-0.15767	-0.404776	-0.00716828	0.145739	0.300237	-0.592403	-0.674016	-0.534333	-0.660241	-0.728659	-1.03368	-0.486341	-0.196142	0.0255862	-0.682529	-0.371601	-0.239517	-0.0375365	-0.231431	-0.614455	0.0848652	0.24325	-0.114658	-0.22624	-0.659516
chr1	87700000	87800000	100001	*	chr1.878	-0.15767	-0.404776	-0.00716828	0.145739	0.300237	-0.592403	-0.674016	-0.534333	-0.660241	-0.728659	-1.03368	-0.486341	-0.196142	0.0255862	-0.682529	-0.371601	-0.239517	-0.0375365	-0.231431	-0.614455	0.0848652	0.24325	-0.114658	-0.22624	-0.659516
chr1	87800000	87900000	100001	*	chr1.879	-0.15767	-0.404776	-0.00716828	0.145739	0.300237	-0.592403	-0.674016	-0.534333	-0.660241	-0.728659	-1.03368	-0.486341	-0.196142	0.0255862	-0.682529	-0.371601	-0.239517	-0.0375365	-0.231431	-0.614455	0.0848652	0.24325	-0.114658	-0.22624	-0.659516
chr1	87900000	88000000	100001	*	chr1.880	-0.15767	-0.404776	-0.00716828	0.145739	0.300237	-0.592403	-0.674016	-0.534333	-0.660241	-0.728659	-1.03368	-0.486341	-0.196142	0.0255862	-0.682529	-0.371601	-0.239517	-0.0375365	-0.231431	-0.614455	0.0848652	0.24325	-0.114658	-0.22624	-0.659516
chr1	88000000	88100000	100001	*	chr1.881	-0.15767	-0.404776	-0.00716828	0.145739	0.300237	-0.592403	-0.674016	-0.534333	-0.660241	-0.728659	-1.03368	-0.486341	-0.196142	0.0255862	-0.682529	-0.371601	-0.239517	-0.0375365	-0.231431	-0.614455	0.0848652	0.24325	-0.114658	-0.22624	-0.659516
chr1	88100000	88200000	100001	*	chr1.882	-0.15767	-0.404776	-0.00716828	0.145739	0.300237	-0.592403	-0.674016	-0.534333	-0.660241	-0.728659	-1.03368	-0.486341	-0.196142	0.0255862	-0.682529	-0.371601	-0.239517	-0.0375365	-0.231431	-0.614455	0.0848652	0.24325	-0.114658	-0.22624	-0.659516
chr1	88200000	88300000	100001	*	chr1.883	-0.15767	-0.404776	-0.00716828	0.145739	0.300237	-0.592403	-0.674016	-0.534333	-0.660241	-0.728659	-1.03368	-0.486341	-0.196142	0.0255862	-0.682529	-0.371601	-0.239517	-0.0375365	-0.231431	-0.614455	0.0848652	0.24325	-0.114658	-0.22624	-0.659516
chr1	88300000	88400000	100001	*	chr1.884	-0.15767	-0.404776	-0.00716828	0.145739	0.300237	-0.592403	-0.674016	-0.534333	-0.660241	-0.728659	-1.03368	-0.486341	-0.196142	0.0255862	-0.682529	-0.371601	-0.239517	-0.0375365	-0.231431	-0.614455	0.0848652	0.24325	-0.114658	-0.22624	-0.659516
chr1	88400000	88500000	100001	*	chr1.885	-0.15767	-0.404776	-0.00716828	0.145739	0.300237	-0.592403	-0.674016	-0.534333	-0.660241	-0.728659	-1.03368	-0.486341	-0.196142	0.0255862	-0.682529	-0.371601	-0.239517	-0.0375365	-0.231431	-0.614455	0.0848652	0.24325	-0.114658	-0.22624	-0.659516
chr1	88500000	88600000	100001	*	chr1.886	-0.15767	-0.404776	-0.00716828	0.145739	0.300237	-0.592403	-0.674016	-0.534333	-0.660241	-0.728659	-1.03368	-0.486341	-0.196142	0.0255862	-0.682529	-0.371601	-0.239517	-0.0375365	-0.231431	-0.614455	0.0848652	0.24325	-0.114658	-0.22624	-0.659516
chr1	88600000	88700000	100001	*	chr1.887	-0.15767	-0.404776	-0.00716828	0.145739	0.300237	-0.592403	-0.674016	-0.534333	-0.660241	-0.728659	-1.03368	-0.486341	-0.196142	0.0255862	-0.682529	-0.371601	-0.239517	-0.0375365	-0.231431	-0.614455	0.0848652	0.24325	-0.114658	-0.22624	-0.659516
chr1	88700000	88800000	100001	*	chr1.888	-0.15767	-0.404776	-0.00716828	0.145739	0.300237	-0.592403	-0.674016	-0.534333	-0.660241	-0.728659	-1.03368	-0.486341	-0.196142	0.0255862	-0.682529	-0.371601	-0.239517	-0.0375365	-0.231431	-0.614455	0.0848652	0.24325	-0.114658	-0.22624	-0.659516
chr1	88800000	88900000	100001	*	chr1.889	-0.15767	-0.404776	-0.00716828	0.145739	0.300237	-0.592403	-0.674016	-0.534333	-0.660241	-0.728659	-1.03368	-0.486341	-0.196142	0.0255862	-0.682529	-0.371601	-0.239517	-0.0375365	-0.231431	-0.614455	0.0848652	0.24325	-0.114658	-0.22624	-0.659516
chr1	88900000	89000000	100001	*	chr1.890	-0.15767	-0.404776	-0.00716828	0.145739	0.300237	-0.592403	-0.674016	-0.534333	-0.660241	-0.728659	-1.03368	-0.486341	-0.196142	0.0255862	-0.682529	-0.371601	-0.239517	-0.0375365	-0.231431	-0.614455	0.0848652	0.24325	-0.114658	-0.22624	-0.659516
chr1	89000000	89100000	100001	*	chr1.891	-0.15767	-0.404776	-0.00716828	0.145739	0.300237	-0.592403	-0.674016	-0.534333	-0.660241	-0.728659	-1.03368	-0.486341	-0.196142	0.0255862	-0.682529	-0.371601	-0.239517	-0.0375365	-0.231431	-0.614455	0.0848652	0.24325	-0.114658	-0.22624	-0.659516
chr1	89100000	89200000	100001	*	chr1.892	-0.15767	-0.404776	-0.00716828	0.145739	0.300237	-0.592403	-0.674016	-0.534333	-0.660241	-0.728659	-1.03368	-0.486341	-0.196142	0.0255862	-0.682529	-0.371601	-0.239517	-0.0375365	-0.231431	-0.614455	0.0848652	0.24325	-0.114658	-0.22624	-0.659516
chr1	89200000	89300000	100001	*	chr1.893	-0.15767	-0.404776	-0.00716828	0.145739	0.300237	-0.592403	-0.674016	-0.534333	-0.660241	-0.728659	-1.03368	-0.486341	-0.196142	0.0255862	-0.682529	-0.371601	-0.239517	-0.0375365	-0.231431	-0.614455	0.0848652	0.24325	-0.114658	-0.22624	-0.659516
chr1	89300000	89400000	100001	*	chr1.894	-0.15767	-0.404776	-0.00716828	0.145739	0.300237	-0.592403	-0.674016	-0.534333	-0.660241	-0.728659	-1.03368	-0.486341	-0.196142	0.0255862	-0.682529	-0.371601	-0.239517	-0.0375365	-0.231431	-0.614455	0.0848652	0.24325	-0.114658	-0.22624	-0.659516
chr1	89400000	89500000	100001	*	chr1.895	-0.15767	-0.404776	-0.00716828	0.145739	0.300237	-0.592403	-0.674016	-0.534333	-0.660241	-0.728659	-1.03368	-0.486341	-0.196142	0.0255862	-0.682529	-0.371601	-0.239517	-0.0375365	-0.231431	-0.614455	0.0848652	0.24325	-0.114658	-0.22624	-0.659516
chr1	89500000	89600000	100001	*	chr1.896	-0.15767	-0.404776	-0.00716828	0.145739	0.300237	-0.592403	-0.674016	-0.534333	-0.660241	-0.728659	-1.03368	-0.486341	-0.196142	0.0255862	-0.682529	-0.371601	-0.239517	-0.0375365	-0.231431	-0.614455	0.0848652	0.24325	-0.114658	-0.22624	-0.659516
chr1	89600000	89700000	100001	*	chr1.897	-0.15767	-0.404776	-0.00716828	0.145739	0.300237	-0.592403	-0.674016	-0.534333	-0.660241	-0.728659	-1.03368	-0.486341	-0.196142	0.0255862	-0.682529	-0.371601	-0.239517	-0.0375365	-0.231431	-0.614455	0.0848652	0.24325	-0.114658	-0.22624	-0.659516
chr1	89700000	89800000	100001	*	chr1.898	-0.15767	-0.404776	-0.00716828	0.145739	0.300237	-0.592403	-0.674016	-0.534333	-0.660241	-0.728659	-1.03368	-0.486341	-0.196142	0.0255862	-0.682529	-0.371601	-0.239517	-0.0375365	-0.231431	-0.614455	0.0848652	0.24325	-0.114658	-0.22624	-0.659516
chr1	89800000	89900000	100001	*	chr1.899	-0.15767	-0.404776	-0.00716828	0.145739	0.300237	-0.592403	-0.674016	-0.534333	-0.660241	-0.728659	-1.03368	-0.486341	-0.196142	0.0255862	-0.682529	-0.371601	-1.2877	-0.0375365	-0.231431	-0.614455	0.0848652	0.24325	-0.114658	-0.22624	-0.659516
chr1	89900000	90000000	100001	*	chr1.900	-0.15767	-0.404776	-0.00716828	0.145739	0.300237	-0.592403	-0.674016	-0.534333	-0.660241	-0.728659	-1.03368	-0.486341	-0.196142	0.0255862	-0.682529	-0.371601	-1.2877	-0.0375365	-0.231431	-0.614455	0.0848652	0.24325	-0.114658	-0.22624	-0.659516
chr1	90000000	90100000	100001	*	chr1.901	-0.15767	-0.404776	-0.00716828	0.145739	0.300237	-0.592403	-0.674016	-0.534333	-0.660241	-0.728659	-1.03368	-0.486341	-0.196142	0.0255862	-0.682529	-0.371601	-1.2877	-0.0375365	-0.231431	-0.614455	0.0848652	0.24325	-0.114658	-0.22624	-0.659516
chr1	90100000	90200000	100001	*	chr1.902	-0.15767	-0.404776	-0.00716828	0.145739	0.300237	-0.592403	-0.674016	-0.534333	-0.660241	-0.728659	-1.03368	-0.486341	-0.196142	0.0255862	-0.682529	-0.371601	-1.2877	-0.0375365	-0.231431	-0.614455	0.0848652	0.24325	-0.114658	-0.22624	-0.659516
chr1	90200000	90300000	100001	*	chr1.903	-0.15767	-0.404776	-0.00716828	0.145739	0.300237	-0.592403	-0.674016	-0.534333	-0.660241	-0.728659	-1.03368	-0.486341	-0.196142	0.0255862	-0.682529	-0.371601	-1.2877	-0.0375365	-0.231431	-0.614455	0.0848652	0.24325	-0.114658	-0.22624	-0.659516
chr1	90300000	90400000	100001	*	chr1.904	-0.15767	-0.404776	-0.00716828	0.145739	0.300237	-0.592403	-0.674016	-0.534333	-0.660241	-0.728659	-1.03368	-0.486341	-0.196142	0.0255862	-0.682529	-0.371601	-1.2877	-0.0375365	-0.231431	-0.614455	0.0848652	0.24325	-0.114658	-0.22624	-0.659516
chr1	90400000	90500000	100001	*	chr1.905	-0.15767	-0.404776	-0.00716828	0.145739	0.300237	-0.592403	-0.674016	-0.534333	-0.660241	-0.728659	-1.03368	-0.486341	-0.196142	0.0255862	-0.682529	-0.371601	-1.2877	-0.0375365	-0.231431	-0.614455	0.0848652	0.24325	-0.114658	-0.22624	-0.659516
chr1	90500000	90600000	100001	*	chr1.906	-0.15767	-0.404776	-0.00716828	0.145739	0.300237	-0.592403	-0.674016	-0.534333	-0.660241	-0.728659	-1.03368	-0.486341	0.369821	0.0255862	-0.682529	-0.371601	-1.2877	-0.0375365	-0.231431	-0.614455	0.0848652	0.24325	-0.114658	-0.22624	-0.659516
chr1	90600000	90700000	100001	*	chr1.907	-0.15767	-0.404776	-0.00716828	0.145739	0.300237	-0.592403	-0.674016	-0.534333	-0.660241	-0.728659	-1.03368	-0.486341	0.369821	0.0255862	-0.682529	-0.371601	-1.2877	-0.0375365	-0.231431	-0.614455	0.0848652	0.24325	-0.114658	-0.22624	-0.659516
chr1	90700000	90800000	100001	*	chr1.908	-0.15767	-0.404776	-0.00716828	0.145739	0.300237	-0.592403	-0.674016	-0.534333	-0.660241	-0.728659	-1.03368	-0.486341	0.369821	0.0255862	-0.682529	-0.371601	-1.2877	-0.0375365	-0.231431	-0.614455	0.0848652	0.24325	-0.114658	-0.22624	-0.659516
chr1	90800000	90900000	100001	*	chr1.909	-0.15767	-0.404776	-0.00716828	0.145739	0.300237	-0.592403	-0.674016	-0.534333	-0.660241	-0.728659	-1.03368	-0.486341	0.369821	0.0255862	-0.682529	-0.371601	-1.2877	-0.0375365	-0.231431	-0.614455	0.0848652	0.24325	-0.114658	-0.22624	-0.659516
chr1	90900000	91000000	100001	*	chr1.910	-0.15767	-0.404776	-0.00716828	0.145739	0.300237	-0.592403	-0.674016	-0.534333	-0.660241	-0.728659	-1.03368	-0.486341	0.369821	0.0255862	-0.682529	-0.371601	-1.2877	-0.0375365	-0.231431	-0.614455	0.0848652	0.24325	-0.114658	-0.22624	-0.659516
chr1	91000000	91100000	100001	*	chr1.911	-0.15767	-0.404776	-0.00716828	0.145739	0.300237	-0.592403	-0.674016	-0.534333	-0.660241	-0.728659	-1.03368	-0.486341	0.369821	0.0255862	-0.682529	-0.371601	-1.2877	-0.0375365	-0.231431	-0.614455	0.0848652	0.24325	-0.114658	-0.22624	-0.659516
chr1	91100000	91200000	100001	*	chr1.912	-0.15767	-0.404776	-0.00716828	0.145739	0.300237	-0.592403	-0.674016	-0.534333	-0.660241	-0.728659	-1.03368	-0.486341	0.369821	0.0255862	-0.682529	-0.371601	-1.2877	-0.0375365	-0.231431	-0.614455	0.0848652	0.24325	-0.114658	-0.22624	-0.659516
chr1	91200000	91300000	100001	*	chr1.913	-0.15767	-0.404776	-0.00716828	0.145739	0.300237	-0.592403	-0.674016	-0.534333	-0.660241	-0.728659	-1.03368	-0.486341	0.369821	0.0255862	-0.682529	-0.371601	-1.2877	-0.0375365	-0.231431	-0.614455	0.0848652	0.24325	-0.114658	-0.22624	-0.659516
chr1	91300000	91400000	100001	*	chr1.914	-0.15767	-0.404776	-0.00716828	0.145739	0.300237	-0.592403	-0.674016	-0.534333	-0.660241	-0.728659	-1.03368	-0.486341	0.369821	0.0255862	-0.682529	-0.371601	-1.2877	-0.0375365	-0.231431	-0.614455	0.0848652	0.24325	-0.114658	-0.22624	-0.659516
chr1	91400000	91500000	100001	*	chr1.915	-0.15767	-0.404776	-0.00716828	0.145739	0.300237	-0.592403	-0.674016	-0.534333	-0.660241	-0.728659	-1.03368	-0.486341	0.369821	0.0255862	-0.682529	-0.371601	-1.2877	-0.0375365	-0.231431	-0.614455	0.0848652	0.24325	-0.114658	-0.22624	-0.659516
chr1	91500000	91600000	100001	*	chr1.916	-0.15767	-0.404776	-0.00716828	0.145739	0.300237	-0.592403	-0.674016	-0.534333	-0.660241	-0.728659	-1.03368	-0.486341	0.369821	0.0255862	-0.682529	-0.371601	-1.2877	-0.0375365	-0.231431	-0.614455	0.0848652	0.24325	-0.114658	-0.22624	-0.659516
chr1	91600000	91700000	100001	*	chr1.917	-0.15767	-0.404776	-0.00716828	0.145739	0.300237	-0.592403	-0.674016	-0.534333	-0.660241	-0.728659	-1.03368	-0.486341	0.369821	0.0255862	-0.682529	-0.371601	-1.2877	-0.0375365	-0.231431	-0.614455	0.0848652	0.24325	-0.114658	-0.22624	-0.659516
chr1	91700000	91800000	100001	*	chr1.918	-0.15767	-0.404776	-0.00716828	0.145739	0.300237	-0.592403	-0.674016	-0.534333	-0.660241	-0.728659	-1.03368	-0.486341	0.369821	0.0255862	-0.682529	-0.371601	-1.2877	-0.0375365	-0.231431	-0.614455	0.0848652	0.24325	-0.114658	-0.22624	-0.659516
chr1	91800000	91900000	100001	*	chr1.919	-0.15767	-0.404776	-0.00716828	0.145739	0.300237	-0.592403	-0.674016	-0.534333	-0.660241	-0.728659	-1.03368	-0.486341	0.369821	0.0255862	-0.682529	-0.371601	-1.2877	-0.0375365	-0.231431	-0.614455	0.0848652	0.24325	-0.114658	-0.22624	-0.659516
chr1	91900000	92000000	100001	*	chr1.920	-0.15767	-0.404776	-0.00716828	0.145739	0.300237	-0.592403	-0.674016	-0.534333	-0.660241	-0.728659	-1.03368	-0.486341	0.369821	0.0255862	-0.682529	-0.371601	-1.2877	-0.0375365	-0.231431	-0.614455	0.0848652	0.24325	-0.114658	-0.22624	-0.659516
chr1	92000000	92100000	100001	*	chr1.921	-0.15767	-0.404776	-0.00716828	0.145739	0.300237	-0.592403	-0.674016	-0.534333	-0.660241	-0.728659	-1.03368	-0.486341	0.369821	0.0255862	-0.682529	-0.371601	-1.2877	-0.0375365	-0.231431	-0.614455	0.0848652	0.24325	-0.114658	-0.22624	-0.659516
chr1	92100000	92200000	100001	*	chr1.922	-0.15767	-0.404776	-0.00716828	0.145739	0.300237	-0.592403	-0.674016	-0.534333	-0.660241	-0.728659	-1.03368	-0.486341	0.369821	0.0255862	-0.682529	-0.371601	-1.2877	-0.0375365	-0.231431	-0.614455	0.0848652	0.24325	-0.114658	-0.22624	-0.659516
chr1	92200000	92300000	100001	*	chr1.923	-0.15767	-0.404776	-0.00716828	0.145739	0.300237	-0.592403	-0.674016	-0.534333	-0.660241	-0.728659	-1.03368	-0.486341	0.369821	0.0255862	-0.682529	-0.371601	-1.2877	-0.0375365	-0.231431	-0.614455	0.0848652	0.24325	-0.114658	-0.22624	-0.659516
chr1	92300000	92400000	100001	*	chr1.924	-0.15767	-0.404776	-0.00716828	0.145739	0.300237	-0.592403	-0.674016	-0.534333	-0.660241	-0.728659	-1.03368	-0.486341	0.369821	0.0255862	-0.682529	-0.371601	-1.2877	-0.0375365	-0.231431	-0.614455	0.0848652	0.24325	-0.114658	-0.22624	-0.659516
chr1	92400000	92500000	100001	*	chr1.925	-0.15767	-0.404776	-0.00716828	0.145739	0.300237	-0.592403	-0.674016	-0.534333	-0.660241	-0.728659	-1.03368	-0.486341	0.369821	0.0255862	-0.682529	-0.371601	-1.2877	-0.0375365	-0.231431	-0.614455	0.0848652	0.24325	-0.114658	-0.22624	-0.659516
chr1	92500000	92600000	100001	*	chr1.926	-0.15767	-0.404776	-0.00716828	0.145739	0.300237	-0.592403	-0.674016	-0.534333	-0.660241	-0.728659	-1.03368	-0.486341	0.369821	0.0255862	-0.682529	-0.371601	-1.2877	-0.0375365	-0.231431	-0.614455	0.0848652	0.24325	-0.114658	-0.22624	-0.659516
chr1	92600000	92700000	100001	*	chr1.927	-0.15767	-0.404776	-0.00716828	0.145739	0.300237	-0.592403	-0.674016	-0.534333	-0.660241	-0.728659	-1.03368	-0.486341	0.369821	0.0255862	-0.682529	-0.371601	-1.2877	-0.0375365	-0.231431	-0.614455	0.0848652	0.24325	-0.114658	-0.22624	-0.659516
chr1	92700000	92800000	100001	*	chr1.928	-0.15767	-0.404776	-0.00716828	0.145739	0.300237	-0.592403	-0.674016	-0.534333	-0.660241	-0.728659	-1.03368	-0.486341	0.369821	0.0255862	-0.682529	-0.371601	-1.2877	-0.0375365	-0.231431	-0.614455	0.0848652	0.24325	-0.114658	-0.22624	-0.659516
chr1	92800000	92900000	100001	*	chr1.929	-0.15767	-0.404776	-0.00716828	0.145739	0.300237	-0.592403	-0.674016	-0.534333	-0.660241	-0.728659	-1.03368	-0.486341	0.369821	0.0255862	-0.682529	-0.371601	-1.2877	-0.0375365	-0.231431	-0.614455	0.0848652	0.24325	-0.114658	-0.22624	-0.659516
chr1	92900000	93000000	100001	*	chr1.930	-0.15767	-0.404776	-0.00716828	0.145739	0.300237	-0.592403	-0.674016	-0.534333	-0.660241	-0.728659	-1.03368	-0.486341	0.369821	0.0255862	-0.682529	-0.371601	-1.2877	-0.0375365	-0.231431	-0.614455	0.0848652	0.24325	-0.114658	-0.22624	-0.659516
chr1	93000000	93100000	100001	*	chr1.931	-0.15767	-0.404776	-0.00716828	0.145739	0.300237	-0.592403	-0.674016	-0.534333	-0.660241	-0.728659	-1.03368	-0.486341	0.369821	0.0255862	-0.682529	-0.371601	-1.2877	-0.0375365	-0.231431	-0.614455	0.0848652	0.24325	-0.114658	-0.22624	-0.659516
chr1	93100000	93200000	100001	*	chr1.932	-0.15767	-0.404776	-0.00716828	0.145739	0.300237	-0.592403	-0.674016	-0.534333	-0.660241	-0.728659	-1.03368	-0.486341	0.369821	0.0255862	-0.682529	-0.371601	-1.2877	-0.0375365	-0.231431	-0.614455	0.0848652	0.24325	-0.114658	-0.22624	-0.659516
chr1	93200000	93300000	100001	*	chr1.933	-0.15767	-0.404776	-0.00716828	0.145739	0.300237	-0.592403	-0.674016	-0.534333	-0.660241	-0.728659	-1.03368	-0.486341	0.369821	0.0255862	-0.682529	-0.371601	-1.2877	-0.0375365	-0.231431	-0.614455	0.0848652	0.24325	-0.114658	-0.22624	-0.659516
chr1	93300000	93400000	100001	*	chr1.934	-0.15767	-0.404776	-0.00716828	0.145739	0.300237	-0.592403	-0.674016	-0.534333	-0.660241	-0.728659	-1.03368	-0.486341	0.369821	0.0255862	-0.682529	-0.371601	-1.2877	-0.0375365	-0.231431	-0.614455	0.0848652	0.24325	-0.114658	-0.22624	-0.659516
chr1	93400000	93500000	100001	*	chr1.935	-0.15767	-0.404776	-0.00716828	0.145739	0.300237	-0.592403	-0.674016	-0.534333	-0.660241	-0.728659	-1.03368	-0.486341	0.369821	0.0255862	-0.682529	-0.371601	-1.2877	-0.0375365	-0.231431	-0.614455	0.0848652	0.24325	-0.114658	-0.22624	-0.659516
chr1	93500000	93600000	100001	*	chr1.936	-0.15767	-0.404776	-0.00716828	0.145739	0.300237	-0.592403	-0.674016	-0.534333	-0.660241	-0.728659	-1.03368	-0.486341	0.369821	0.0255862	-0.682529	-0.371601	-1.2877	-0.0375365	-0.231431	-0.614455	0.0848652	0.24325	-0.114658	-0.22624	-0.659516
chr1	93600000	93700000	100001	*	chr1.937	-0.15767	-0.404776	-0.00716828	0.145739	0.300237	-0.592403	-0.674016	-0.534333	-0.660241	-0.728659	-1.03368	-0.486341	0.369821	0.0255862	-0.682529	-0.371601	-1.2877	-0.0375365	-0.231431	-0.614455	0.0848652	0.24325	-0.114658	-0.22624	-0.659516
chr1	93700000	93800000	100001	*	chr1.938	-0.15767	-0.404776	-0.00716828	0.145739	0.300237	-0.592403	-0.674016	-0.534333	-0.660241	-0.728659	-1.03368	-0.486341	0.369821	0.0255862	-0.682529	-0.371601	-1.2877	-0.0375365	-0.231431	-0.614455	0.0848652	0.24325	-0.114658	-0.22624	-0.659516
chr1	93800000	93900000	100001	*	chr1.939	-0.15767	-0.404776	-0.00716828	0.145739	0.300237	-0.592403	-0.674016	-0.534333	-0.660241	-0.728659	-1.03368	-0.486341	0.369821	0.0255862	-0.682529	-0.371601	-1.2877	-0.0375365	-0.231431	-0.614455	0.0848652	0.24325	-0.114658	-0.22624	-0.659516
chr1	93900000	94000000	100001	*	chr1.940	-0.15767	-0.404776	-0.00716828	0.145739	0.300237	-0.592403	-0.674016	-0.534333	-0.660241	-0.728659	-1.03368	-0.486341	0.369821	0.0255862	-0.682529	-0.371601	-1.2877	-0.0375365	-0.231431	-0.614455	0.0848652	0.24325	-0.114658	-0.22624	-0.659516
chr1	94000000	94100000	100001	*	chr1.941	-0.15767	-0.404776	-0.00716828	0.145739	0.300237	-0.592403	-0.674016	-0.534333	-0.660241	-0.728659	-1.03368	-0.486341	0.369821	0.0255862	-0.682529	-0.371601	-1.2877	-0.0375365	-0.231431	-0.614455	0.0848652	0.24325	-0.114658	-0.22624	-0.659516
chr1	94100000	94200000	100001	*	chr1.942	-0.15767	-0.404776	-0.00716828	0.145739	0.300237	-0.592403	-0.674016	-0.534333	-0.660241	-0.728659	-1.03368	-0.486341	0.369821	0.0255862	-0.682529	-0.371601	-1.2877	-0.0375365	-0.231431	-0.614455	0.0848652	0.24325	-0.114658	-0.22624	-0.659516
chr1	94200000	94300000	100001	*	chr1.943	-0.15767	-0.404776	-0.00716828	0.145739	0.300237	-0.592403	-0.674016	-0.534333	-0.660241	-0.728659	-1.03368	-0.486341	0.369821	0.0255862	-0.682529	-0.371601	-1.2877	-0.0375365	-0.231431	-0.614455	0.0848652	0.24325	-0.114658	-0.22624	-0.659516
chr1	94300000	94400000	100001	*	chr1.944	-0.15767	-0.404776	-0.00716828	0.145739	0.300237	-0.592403	-0.674016	-0.534333	-0.660241	-0.728659	-1.03368	-0.486341	0.369821	0.0255862	-0.682529	-0.371601	-1.2877	-0.0375365	-0.231431	-0.614455	0.0848652	0.24325	-0.114658	-0.22624	-0.659516
chr1	94400000	94500000	100001	*	chr1.945	-0.15767	-0.404776	-0.00716828	0.145739	0.300237	-0.592403	-0.674016	-0.534333	-0.660241	-0.728659	-1.03368	-0.486341	0.369821	0.0255862	-0.682529	-0.371601	-1.2877	-0.0375365	-0.231431	-0.614455	0.0848652	0.24325	-0.114658	-0.22624	-0.659516
chr1	94500000	94600000	100001	*	chr1.946	-0.15767	-0.404776	-0.00716828	0.145739	0.300237	-0.592403	-0.674016	-0.534333	-0.660241	-0.728659	-1.03368	-0.486341	0.369821	0.0255862	-0.682529	-0.371601	-1.2877	-0.0375365	-0.231431	-0.614455	0.0848652	0.24325	-0.114658	-0.22624	-0.659516
chr1	94600000	94700000	100001	*	chr1.947	-0.15767	-0.404776	-0.00716828	0.145739	0.300237	-0.592403	-0.674016	-0.534333	-0.660241	-0.728659	-1.03368	-0.486341	0.369821	0.0255862	-0.682529	-0.371601	-1.2877	-0.0375365	-0.231431	-0.614455	0.0848652	0.24325	-0.114658	-0.22624	-0.659516
chr1	94700000	94800000	100001	*	chr1.948	-0.15767	-0.404776	-0.00716828	0.145739	0.300237	-0.592403	-0.674016	-0.534333	-0.660241	-0.728659	-1.03368	-0.486341	0.369821	0.0255862	-0.682529	-0.371601	-1.2877	-0.0375365	-0.231431	-0.614455	0.0848652	0.24325	-0.114658	-0.22624	-0.659516
chr1	94800000	94900000	100001	*	chr1.949	-0.15767	-0.404776	-0.00716828	0.145739	0.300237	-0.592403	-0.674016	-0.534333	-0.660241	-0.728659	-1.03368	-0.486341	0.369821	0.0255862	-0.682529	-0.371601	-1.2877	-0.0375365	-0.231431	-0.614455	0.0848652	0.24325	-0.114658	-0.22624	-0.659516
chr1	94900000	95000000	100001	*	chr1.950	-0.15767	-0.404776	-0.00716828	0.145739	0.300237	-0.592403	-0.674016	-0.534333	-0.660241	-0.728659	-1.03368	-0.486341	0.369821	0.0255862	-0.682529	-0.371601	-1.2877	-0.0375365	-0.231431	-0.614455	0.0848652	0.24325	-0.114658	-0.22624	-0.659516
chr1	95000000	95100000	100001	*	chr1.951	-0.15767	-0.404776	-0.00716828	0.145739	0.300237	-0.592403	-0.674016	-0.534333	-0.660241	-0.728659	-1.03368	-0.486341	0.369821	0.0255862	-0.682529	-0.371601	-1.2877	-0.0375365	-0.231431	-0.614455	0.0848652	0.24325	-0.114658	-0.22624	-0.659516
chr1	95100000	95200000	100001	*	chr1.952	-0.15767	-0.404776	-0.00716828	0.145739	0.300237	-0.592403	-0.674016	-0.534333	-0.660241	-0.728659	-1.03368	-0.486341	0.369821	0.0255862	-0.682529	-0.371601	-1.2877	-0.0375365	-0.231431	-0.614455	0.0848652	0.24325	-0.114658	-0.22624	-0.659516
chr1	95200000	95300000	100001	*	chr1.953	-0.15767	-0.404776	-0.00716828	0.145739	0.300237	-0.592403	-0.674016	-0.534333	-0.660241	-0.728659	-1.03368	-0.486341	0.369821	0.0255862	-0.682529	-0.371601	-1.2877	-0.0375365	-0.231431	-0.614455	0.0848652	0.24325	-0.114658	-0.22624	-0.659516
chr1	95300000	95400000	100001	*	chr1.954	-0.15767	-0.404776	-0.00716828	0.145739	0.300237	-0.592403	-0.674016	-0.534333	-0.660241	-0.728659	-1.03368	-0.486341	0.369821	0.0255862	-0.682529	-0.371601	-1.2877	-0.0375365	-0.231431	-0.614455	0.0848652	0.24325	-0.114658	-0.22624	-0.659516
chr1	95400000	95500000	100001	*	chr1.955	-0.15767	-0.404776	-0.00716828	0.145739	0.300237	-0.592403	-0.674016	-0.534333	-0.660241	-0.728659	-1.03368	-0.486341	0.369821	0.0255862	-0.682529	-0.371601	-1.2877	-0.0375365	-0.231431	-0.614455	0.0848652	0.24325	-0.114658	-0.22624	-0.659516
chr1	95500000	95600000	100001	*	chr1.956	-0.15767	-0.404776	-0.00716828	0.145739	0.300237	-0.592403	-0.674016	-0.534333	-0.660241	-0.728659	-1.03368	-0.486341	0.369821	0.0255862	-0.682529	-0.371601	-1.2877	-0.0375365	-0.231431	-0.614455	0.0848652	0.24325	-0.114658	-0.22624	-0.659516
chr1	95600000	95700000	100001	*	chr1.957	-0.15767	-0.404776	-0.00716828	0.145739	0.300237	-0.592403	-0.674016	-0.534333	-0.660241	-0.728659	-1.03368	-0.486341	0.369821	0.0255862	-0.682529	-0.371601	-1.2877	-0.0375365	-0.231431	-0.614455	0.0848652	0.24325	-0.114658	-0.22624	-0.659516
chr1	95700000	95800000	100001	*	chr1.958	-0.15767	-0.404776	-0.00716828	0.145739	0.300237	-0.592403	-0.674016	-0.534333	-0.660241	-0.728659	-1.03368	-0.486341	0.369821	0.0255862	-0.682529	-0.371601	-1.2877	-0.0375365	-0.231431	-0.614455	0.0848652	0.24325	-0.114658	-0.22624	-0.659516
chr1	95800000	95900000	100001	*	chr1.959	-0.15767	-0.404776	-0.00716828	0.145739	0.300237	-0.592403	-0.674016	-0.534333	-0.660241	-0.728659	-1.03368	-0.486341	0.369821	0.0255862	-0.682529	-0.371601	-1.2877	-0.0375365	-0.231431	-0.614455	0.0848652	0.24325	-0.114658	-0.22624	-0.659516
chr1	95900000	96000000	100001	*	chr1.960	-0.15767	-0.404776	-0.00716828	0.145739	0.300237	-0.592403	-0.674016	-0.534333	-0.660241	-0.728659	-1.03368	-0.486341	0.369821	0.0255862	-0.682529	-0.371601	-1.2877	-0.0375365	-0.231431	-0.614455	0.0848652	0.24325	-0.114658	-0.22624	-0.659516
chr1	96000000	96100000	100001	*	chr1.961	-0.15767	-0.404776	-0.00716828	0.145739	0.300237	-0.592403	-0.674016	-0.534333	-0.660241	-0.728659	-1.03368	-0.486341	0.369821	0.0255862	-0.682529	-0.371601	-1.2877	-0.0375365	-0.231431	-0.614455	0.0848652	0.24325	-0.114658	-0.22624	-0.659516
chr1	96100000	96200000	100001	*	chr1.962	-0.15767	-0.404776	-0.00716828	0.145739	0.300237	-0.592403	-0.674016	-0.534333	-0.660241	-0.728659	-1.03368	-0.486341	0.369821	0.0255862	-0.682529	-0.371601	-1.2877	-0.0375365	-0.231431	-0.614455	0.0848652	0.24325	-0.114658	-0.22624	-0.659516
chr1	96200000	96300000	100001	*	chr1.963	-0.15767	-0.404776	-0.00716828	0.145739	0.300237	-0.592403	-0.674016	-0.534333	-0.660241	-0.728659	-1.03368	-0.486341	0.369821	0.0255862	-0.682529	-0.371601	-1.2877	-0.0375365	-0.231431	-0.614455	0.0848652	0.24325	-0.114658	-0.22624	-0.659516
chr1	96300000	96400000	100001	*	chr1.964	-0.15767	-0.404776	-0.00716828	0.145739	0.300237	-0.592403	-0.674016	-0.534333	-0.660241	-0.728659	-1.03368	-0.486341	0.369821	0.0255862	-0.682529	-0.371601	-1.2877	-0.0375365	-0.231431	-0.614455	0.0848652	0.24325	-0.114658	-0.22624	-0.659516
chr1	96400000	96500000	100001	*	chr1.965	-0.15767	-0.404776	-0.00716828	0.145739	0.300237	-0.592403	-0.674016	-0.534333	-0.660241	-0.728659	-1.03368	-0.486341	0.369821	0.0255862	-0.682529	-0.371601	-1.2877	-0.0375365	-0.231431	-0.614455	0.0848652	0.24325	-0.114658	-0.22624	-0.659516
chr1	96500000	96600000	100001	*	chr1.966	-0.15767	-0.404776	-0.00716828	0.145739	0.300237	-0.592403	-0.674016	-0.534333	-0.660241	-0.728659	-1.03368	-0.486341	0.369821	0.0255862	-0.682529	-0.371601	-1.2877	-0.0375365	-0.231431	-0.614455	0.0848652	0.24325	-0.114658	-0.22624	-0.659516
chr1	96600000	96700000	100001	*	chr1.967	-0.15767	-0.404776	-0.00716828	0.145739	0.300237	-0.592403	-0.674016	-0.534333	-0.660241	-0.728659	-1.03368	-0.486341	0.369821	0.0255862	-0.682529	-0.371601	-1.2877	-0.0375365	-0.231431	-0.614455	0.0848652	0.24325	-0.114658	-0.22624	-0.659516
chr1	96700000	96800000	100001	*	chr1.968	-0.15767	-0.404776	-0.00716828	0.145739	0.300237	-0.592403	-0.674016	-0.534333	-0.660241	-0.728659	-1.03368	-0.486341	0.369821	0.0255862	-0.682529	-0.371601	-1.2877	-0.0375365	-0.231431	-0.614455	0.0848652	0.24325	-0.114658	-0.22624	-0.659516
chr1	96800000	96900000	100001	*	chr1.969	-0.15767	-0.404776	-0.00716828	0.145739	0.300237	-0.592403	-0.674016	-0.534333	-0.660241	-0.728659	-1.03368	-0.486341	0.369821	0.0255862	-0.682529	-0.371601	-1.2877	-0.0375365	-0.231431	-0.614455	0.0848652	0.24325	-0.114658	-0.22624	-0.659516
chr1	96900000	97000000	100001	*	chr1.970	-0.15767	-0.404776	-0.00716828	0.145739	0.300237	-0.592403	-0.674016	-0.534333	-0.660241	-0.728659	-1.03368	-0.486341	0.369821	0.0255862	-0.682529	-0.371601	-1.2877	-0.0375365	-0.231431	-0.614455	0.0848652	0.24325	-0.114658	-0.22624	-0.659516
chr1	97000000	97100000	100001	*	chr1.971	-0.15767	-0.404776	-0.00716828	0.145739	0.300237	-0.592403	-0.674016	-0.534333	-0.660241	-0.728659	-1.03368	-0.486341	0.369821	0.0255862	-0.682529	-0.371601	-1.2877	-0.0375365	-0.231431	-0.614455	0.0848652	0.24325	-0.114658	-0.22624	-0.659516
chr1	97100000	97200000	100001	*	chr1.972	-0.15767	-0.404776	-0.00716828	0.145739	0.300237	-0.592403	-0.674016	-0.534333	-0.660241	-0.728659	-1.03368	-0.486341	0.369821	0.0255862	-0.682529	-0.371601	-1.2877	-0.0375365	-0.231431	-0.614455	0.0848652	0.24325	-0.114658	-0.22624	-0.659516
chr1	97200000	97300000	100001	*	chr1.973	-0.15767	-0.404776	-0.00716828	0.145739	0.300237	-0.592403	-0.674016	-0.534333	-0.660241	-0.728659	-1.03368	-0.486341	0.369821	0.0255862	-0.682529	-0.371601	-1.2877	-0.0375365	-0.231431	-0.614455	0.0848652	0.24325	-0.114658	-0.22624	-0.659516
chr1	97300000	97400000	100001	*	chr1.974	-0.15767	-0.404776	-0.00716828	0.145739	0.300237	-0.592403	-0.674016	-0.534333	-0.660241	-0.728659	-1.03368	-0.486341	0.369821	0.0255862	-0.682529	-0.371601	-1.2877	-0.0375365	-0.231431	-0.614455	0.0848652	0.24325	-0.114658	-0.22624	-0.659516
chr1	97400000	97500000	100001	*	chr1.975	-0.15767	-0.404776	-0.00716828	0.145739	0.300237	-0.592403	-0.674016	-0.534333	-0.660241	-0.728659	-1.03368	-0.486341	0.369821	0.0255862	-0.682529	-0.371601	-1.2877	-0.0375365	-0.231431	-0.614455	0.0848652	0.24325	-0.114658	-0.22624	-0.659516
chr1	97500000	97600000	100001	*	chr1.976	-0.15767	-0.404776	-0.00716828	0.145739	0.300237	-0.592403	-0.674016	-0.534333	-0.660241	-0.728659	-1.03368	-0.486341	0.369821	0.0255862	-0.682529	-0.371601	-1.2877	-0.0375365	-0.231431	-0.614455	0.0848652	0.24325	-0.114658	-0.22624	-0.659516
chr1	97600000	97700000	100001	*	chr1.977	-0.15767	-0.404776	-0.00716828	0.145739	0.300237	-0.592403	-0.674016	-0.534333	-0.660241	-0.728659	-1.03368	-0.486341	0.369821	0.0255862	-0.682529	-0.371601	-1.213	-0.0375365	-0.231431	-0.614455	0.0848652	0.24325	-0.114658	-0.22624	-0.659516
chr1	97700000	97800000	100001	*	chr1.978	-0.15767	-0.404776	-0.00716828	0.145739	0.300237	-0.592403	-0.674016	-0.534333	-0.660241	-0.728659	-1.03368	-0.486341	0.369821	0.0255862	-0.682529	-0.371601	-1.213	-0.0375365	-0.231431	-0.614455	0.0848652	0.24325	-0.114658	-0.22624	-0.659516
chr1	97800000	97900000	100001	*	chr1.979	-0.15767	-0.404776	-0.00716828	0.145739	0.300237	-0.592403	-0.674016	-0.534333	-0.660241	-0.728659	-1.03368	-0.486341	0.369821	0.0255862	-0.682529	-0.371601	-1.213	-0.0375365	-0.231431	-0.614455	0.0848652	0.24325	-0.114658	-0.22624	-0.659516
chr1	97900000	98000000	100001	*	chr1.980	-0.15767	-0.404776	-0.00716828	0.145739	0.300237	-0.592403	-0.674016	-0.534333	-0.660241	-0.728659	-1.03368	-0.486341	0.369821	0.0255862	-0.682529	-0.371601	-1.213	-0.0375365	-0.231431	-0.614455	0.0848652	0.24325	-0.114658	-0.22624	-0.659516
chr1	98000000	98100000	100001	*	chr1.981	-0.15767	-0.404776	-0.00716828	0.145739	0.300237	-0.592403	-0.674016	-0.534333	-0.660241	-0.728659	-1.03368	-0.486341	0.369821	0.0255862	-0.682529	-0.371601	-1.213	-0.0375365	-0.231431	-0.614455	0.0848652	0.24325	-0.114658	-0.22624	-0.659516
chr1	98100000	98200000	100001	*	chr1.982	-0.15767	-0.404776	-0.00716828	0.145739	0.300237	-0.592403	-0.674016	-0.534333	-0.660241	-0.728659	-1.03368	-0.486341	0.369821	0.0255862	-0.682529	-0.371601	-1.213	-0.0375365	-0.231431	-0.614455	0.0848652	0.24325	-0.114658	-0.22624	-0.659516
chr1	98200000	98300000	100001	*	chr1.983	-0.15767	-0.404776	-0.00716828	0.145739	0.300237	-0.592403	-0.674016	-0.534333	-0.660241	-0.728659	-1.03368	-0.486341	0.369821	0.0255862	-0.682529	-0.371601	-1.213	-0.0375365	-0.231431	-0.614455	0.0848652	0.24325	-0.114658	-0.22624	-0.659516
chr1	98300000	98400000	100001	*	chr1.984	-0.15767	-0.404776	-0.00716828	0.145739	0.300237	-0.592403	-0.674016	-0.534333	-0.660241	-0.728659	-1.03368	-0.486341	0.369821	0.0255862	-0.682529	-0.371601	-1.213	-0.0375365	-0.231431	-0.614455	0.0848652	0.24325	-0.114658	-0.22624	-0.659516
chr1	98400000	98500000	100001	*	chr1.985	-0.15767	-0.404776	-0.00716828	0.145739	0.300237	-0.592403	-0.674016	-0.534333	-0.660241	-0.728659	-1.03368	-0.486341	0.369821	0.0255862	-0.682529	-0.371601	-1.213	-0.0375365	-0.231431	-0.614455	0.0848652	0.24325	-0.114658	-0.22624	-0.659516
chr1	98500000	98600000	100001	*	chr1.986	-0.15767	-0.404776	-0.00716828	0.145739	0.300237	-0.592403	-0.674016	-0.534333	-0.660241	-0.728659	-1.03368	-0.486341	0.369821	0.0255862	-0.682529	-0.371601	-1.213	-0.0375365	-0.231431	-0.614455	0.0848652	0.24325	-0.114658	-0.22624	-0.659516
chr1	98600000	98700000	100001	*	chr1.987	-0.15767	-0.404776	-0.00716828	0.145739	0.300237	-0.592403	-0.674016	-0.534333	-0.660241	-0.728659	-1.03368	-0.486341	0.369821	0.0255862	-0.682529	-0.371601	-1.213	-0.0375365	-0.231431	-0.614455	0.0848652	0.24325	-0.114658	-0.22624	-0.659516
chr1	98700000	98800000	100001	*	chr1.988	-0.15767	-0.404776	-0.00716828	0.145739	0.300237	-0.592403	-0.674016	-0.534333	-0.660241	-0.728659	-1.03368	-0.486341	0.369821	0.0255862	-0.682529	-0.371601	-1.213	-0.0375365	-0.231431	-0.614455	0.0848652	0.24325	-0.114658	-0.22624	-0.659516
chr1	98800000	98900000	100001	*	chr1.989	-0.15767	-0.404776	-0.00716828	0.145739	0.300237	-0.592403	-0.674016	-0.534333	-0.660241	-0.728659	-1.03368	-0.486341	0.369821	0.0255862	-0.682529	-0.371601	-1.213	-0.0375365	-0.231431	-0.614455	0.0848652	0.24325	-0.114658	-0.22624	-0.659516
chr1	98900000	99000000	100001	*	chr1.990	-0.15767	-0.404776	-0.00716828	0.145739	0.300237	-0.592403	-0.674016	-0.534333	-0.660241	-0.728659	-1.03368	-0.486341	0.369821	0.0255862	-0.682529	-0.371601	-1.213	-0.0375365	-0.231431	-0.614455	0.0848652	0.24325	-0.114658	-0.22624	-0.659516
chr1	99000000	99100000	100001	*	chr1.991	-0.15767	-0.404776	-0.00716828	0.145739	0.300237	-0.592403	-0.674016	-0.534333	-0.660241	-0.728659	-1.03368	-0.486341	0.369821	0.0255862	-0.682529	-0.371601	-1.213	-0.0375365	-0.231431	-0.614455	0.0848652	0.24325	-0.114658	-0.22624	-0.659516
chr1	99100000	99200000	100001	*	chr1.992	-0.15767	-0.404776	-0.00716828	0.145739	0.300237	-0.592403	-0.674016	-0.534333	-0.660241	-0.728659	-1.03368	-0.486341	0.369821	0.0255862	-0.682529	-0.371601	-1.213	-0.0375365	-0.231431	-0.614455	0.0848652	0.24325	-0.114658	-0.22624	-0.659516
chr1	99200000	99300000	100001	*	chr1.993	-0.15767	-0.404776	-0.00716828	0.145739	0.300237	-0.592403	-0.674016	-0.534333	-0.660241	-0.728659	-1.03368	-0.486341	0.369821	0.0255862	-0.682529	-0.371601	-1.213	-0.0375365	-0.231431	-0.614455	0.0848652	0.24325	-0.114658	-0.22624	-0.659516
chr1	99300000	99400000	100001	*	chr1.994	-0.15767	-0.404776	-0.00716828	0.145739	0.300237	-0.592403	-0.674016	-0.534333	-0.660241	-0.728659	-1.03368	-0.486341	0.369821	0.0255862	-0.682529	-0.371601	-1.213	-0.0375365	-0.231431	-0.614455	0.0848652	0.24325	-0.114658	-0.22624	-0.659516
chr1	99400000	99500000	100001	*	chr1.995	-0.15767	-0.404776	-0.00716828	0.145739	0.300237	-0.592403	-0.674016	-0.534333	-0.660241	-0.728659	-1.03368	-0.486341	0.369821	0.0255862	-0.682529	-0.371601	-1.213	-0.0375365	-0.231431	-0.614455	0.0848652	0.24325	-0.114658	-0.22624	-0.659516
chr1	99500000	99600000	100001	*	chr1.996	-0.15767	-0.404776	-0.00716828	0.145739	0.300237	-0.592403	-0.674016	-0.534333	-0.660241	-0.728659	-1.03368	-0.486341	0.369821	0.0255862	-0.682529	-0.371601	-1.213	-0.0375365	-0.231431	-0.614455	0.0848652	0.24325	-0.114658	-0.22624	-0.659516
chr1	99600000	99700000	100001	*	chr1.997	-0.15767	-0.404776	-0.00716828	0.145739	0.300237	-0.592403	-0.674016	-0.534333	-0.660241	-0.728659	-1.03368	-0.486341	0.369821	0.0255862	-0.682529	-0.371601	-1.213	-0.0375365	-0.231431	-0.614455	0.0848652	0.24325	-0.114658	-0.22624	-0.659516
chr1	99700000	99800000	100001	*	chr1.998	-0.15767	-0.404776	-0.00716828	0.145739	0.300237	-0.592403	-0.674016	-0.534333	-0.660241	-0.728659	-1.03368	-0.486341	0.369821	0.0255862	-0.682529	-0.371601	-1.213	-0.0375365	-0.231431	-0.614455	0.0848652	0.24325	-0.114658	-0.22624	-0.659516
chr1	99800000	99900000	100001	*	chr1.999	-0.15767	-0.404776	-0.00716828	0.145739	0.300237	-0.592403	-0.674016	-0.534333	-0.660241	-0.728659	-1.03368	-0.486341	0.369821	0.0255862	-0.682529	-0.371601	-1.213	-0.0375365	-0.231431	-0.614455	0.0848652	0.24325	-0.114658	-0.22624	-0.659516
chr1	99900000	100000000	100001	*	chr1.1000	-0.15767	-0.404776	-0.00716828	0.145739	0.300237	-0.592403	-0.674016	-0.534333	-0.660241	-0.728659	-1.03368	-0.486341	0.369821	0.0255862	-0.682529	-0.371601	-1.213	-0.0375365	-0.231431	-0.614455	0.0848652	0.24325	-0.114658	-0.22624	-0.659516
chr1	100000000	100100000	100001	*	chr1.1001	-0.15767	-0.404776	-0.00716828	0.145739	0.300237	-0.592403	-0.674016	-0.534333	-0.660241	-0.728659	-1.03368	-0.486341	0.369821	0.0255862	-0.682529	-0.371601	-1.213	-0.0375365	-0.231431	-0.614455	0.0848652	0.24325	-0.114658	-0.22624	-0.659516
chr1	100100000	100200000	100001	*	chr1.1002	-0.15767	-0.404776	-0.00716828	0.145739	0.300237	-0.592403	-0.674016	-0.534333	-0.660241	-0.728659	-1.03368	-0.486341	0.369821	0.0255862	-0.682529	-0.371601	-1.213	-0.0375365	-0.231431	-0.614455	0.0848652	0.24325	-0.114658	-0.22624	-0.659516
chr1	100200000	100300000	100001	*	chr1.1003	-0.15767	-0.404776	-0.00716828	0.145739	0.300237	-0.592403	-0.674016	-0.534333	-0.660241	-0.728659	-1.03368	-0.486341	0.369821	0.0255862	-0.682529	-0.371601	-1.213	-0.0375365	-0.231431	-0.614455	0.0848652	0.24325	-0.114658	-0.22624	-0.659516
chr1	100300000	100400000	100001	*	chr1.1004	-0.15767	-0.404776	-0.00716828	0.145739	0.300237	-0.592403	-0.674016	-0.534333	-0.660241	-0.728659	-1.03368	-0.486341	0.369821	0.0255862	-0.682529	-0.371601	-1.213	-0.0375365	-0.231431	-0.614455	0.0848652	0.24325	-0.114658	-0.22624	-0.659516
chr1	100400000	100500000	100001	*	chr1.1005	-0.15767	-0.404776	-0.00716828	0.145739	0.300237	-0.592403	-0.674016	-0.534333	-0.660241	-0.728659	-1.03368	-0.486341	0.369821	0.0255862	-0.682529	-0.371601	-1.213	-0.0375365	-0.231431	-0.614455	0.0848652	0.24325	-0.114658	-0.22624	-0.659516
chr1	100500000	100600000	100001	*	chr1.1006	-0.15767	-0.404776	-0.00716828	0.145739	0.300237	-0.592403	-0.674016	-0.534333	-0.660241	-0.728659	-1.03368	-0.486341	0.369821	0.0255862	-0.682529	-0.371601	-1.213	-0.0375365	-0.231431	-0.614455	0.0848652	0.24325	-0.114658	-0.22624	-0.659516
chr1	100600000	100700000	100001	*	chr1.1007	-0.15767	-0.404776	-0.00716828	0.145739	0.300237	-0.592403	-0.674016	-0.534333	-0.660241	-0.728659	-1.03368	-0.486341	0.369821	0.0255862	-0.682529	-0.371601	-1.213	-0.0375365	-0.231431	-0.614455	0.0848652	0.24325	-0.114658	-0.22624	-0.659516
chr1	100700000	100800000	100001	*	chr1.1008	-0.15767	-0.404776	-0.00716828	0.145739	0.300237	-0.592403	-0.674016	-0.534333	-0.660241	-0.728659	-1.03368	-0.486341	0.369821	0.0255862	-0.682529	-0.371601	-1.213	-0.0375365	-0.231431	-0.614455	0.0848652	0.24325	-0.114658	-0.22624	-0.659516
chr1	100800000	100900000	100001	*	chr1.1009	-0.15767	-0.404776	-0.00716828	0.145739	0.300237	-0.592403	-0.674016	-0.534333	-0.660241	-0.728659	-1.03368	-0.486341	0.369821	0.0255862	-0.682529	-0.371601	-1.213	-0.0375365	-0.231431	-0.614455	0.0848652	0.24325	-0.114658	-0.22624	-0.659516
chr1	100900000	101000000	100001	*	chr1.1010	-0.15767	-0.404776	-0.00716828	0.145739	0.300237	-0.592403	-0.674016	-0.534333	-0.660241	-0.728659	-1.03368	-0.486341	0.369821	0.0255862	-0.682529	-0.371601	-1.213	-0.0375365	-0.231431	-0.614455	0.0848652	0.24325	-0.114658	-0.22624	-0.659516
chr1	101000000	101100000	100001	*	chr1.1011	-0.15767	-0.404776	-0.00716828	0.145739	0.300237	-0.592403	-0.674016	-0.534333	-0.660241	-0.728659	-1.03368	-0.486341	0.369821	0.0255862	-0.682529	-0.371601	-1.213	-0.0375365	-0.231431	-0.614455	0.0848652	0.24325	-0.114658	-0.22624	-0.659516
chr1	101100000	101200000	100001	*	chr1.1012	-0.15767	-0.404776	-0.00716828	0.145739	0.300237	-0.592403	-0.674016	-0.534333	-0.660241	-0.728659	-1.03368	-0.486341	0.369821	0.0255862	-0.682529	-0.371601	-1.213	-0.0375365	-0.231431	-0.614455	0.0848652	0.24325	-0.114658	-0.22624	-0.659516
chr1	101200000	101300000	100001	*	chr1.1013	-0.15767	-0.404776	-0.00716828	0.145739	0.300237	-0.592403	-0.674016	-0.534333	-0.660241	-0.728659	-1.03368	-0.486341	0.369821	0.0255862	-0.682529	-0.371601	-1.213	-0.0375365	-0.231431	-0.614455	0.0848652	0.24325	-0.114658	-0.22624	-0.659516
chr1	101300000	101400000	100001	*	chr1.1014	-0.15767	-0.404776	-0.00716828	0.145739	0.300237	-0.592403	-0.674016	-0.534333	-0.660241	-0.728659	-1.03368	-0.486341	0.369821	0.0255862	-0.682529	-0.371601	-1.213	-0.0375365	-0.231431	-0.614455	0.0848652	0.24325	-0.114658	-0.22624	-0.659516
chr1	101400000	101500000	100001	*	chr1.1015	-0.15767	-0.404776	-0.00716828	0.145739	0.300237	-0.592403	-0.674016	-0.534333	-0.660241	-0.728659	-1.03368	-0.486341	0.369821	0.0255862	-0.682529	-0.371601	-1.213	-0.0375365	-0.231431	-0.614455	0.0848652	0.24325	-0.114658	-0.22624	-0.659516
chr1	101500000	101600000	100001	*	chr1.1016	-0.15767	-0.404776	-0.00716828	0.145739	0.300237	-0.592403	-0.674016	-0.534333	-0.660241	-0.728659	-1.03368	-0.486341	0.369821	0.0255862	-0.682529	-0.371601	-1.213	-0.0375365	-0.231431	-0.614455	0.0848652	0.24325	-0.114658	-0.22624	-0.659516
chr1	101600000	101700000	100001	*	chr1.1017	-0.15767	-0.404776	-0.00716828	0.145739	0.300237	-0.592403	-0.674016	-0.534333	-0.660241	-0.728659	-1.03368	-0.486341	0.369821	0.0255862	-0.682529	-0.371601	-1.213	-0.0375365	-0.231431	-0.614455	0.0848652	0.24325	-0.114658	-0.22624	-0.659516
chr1	101700000	101800000	100001	*	chr1.1018	-0.15767	-0.404776	-0.00716828	0.145739	0.300237	-0.592403	-0.674016	-0.534333	-0.660241	-0.728659	-1.03368	-0.486341	0.369821	0.0255862	-0.682529	-0.371601	-1.213	-0.0375365	-0.231431	-0.614455	0.0848652	0.24325	-0.114658	-0.22624	-0.659516
chr1	101800000	101900000	100001	*	chr1.1019	-0.15767	-0.404776	-0.00716828	0.145739	0.300237	-0.592403	-0.674016	-0.534333	-0.660241	-0.728659	-1.03368	-0.486341	0.369821	0.0255862	-0.682529	-0.371601	-1.213	-0.0375365	-0.231431	-0.614455	0.0848652	0.24325	-0.114658	-0.22624	-0.659516
chr1	101900000	102000000	100001	*	chr1.1020	-0.15767	-0.404776	-0.00716828	0.145739	0.300237	-0.592403	-0.674016	-0.534333	-0.660241	-0.728659	-1.03368	-0.486341	0.369821	0.0255862	-0.682529	-0.371601	-1.213	-0.0375365	-0.231431	-0.614455	0.0848652	0.24325	-0.114658	-0.22624	-0.659516
chr1	102000000	102100000	100001	*	chr1.1021	-0.15767	-0.404776	-0.00716828	0.145739	0.300237	-0.592403	-0.674016	-0.534333	-0.660241	-0.728659	-1.03368	-0.486341	0.369821	0.0255862	-0.682529	-0.371601	-1.213	-0.0375365	-0.231431	-0.614455	0.0848652	0.24325	-0.114658	-0.22624	-0.659516
chr1	102100000	102200000	100001	*	chr1.1022	-0.15767	-0.404776	-0.00716828	0.145739	0.300237	-0.592403	-0.674016	-0.534333	-0.660241	-0.728659	-1.03368	-0.486341	0.369821	0.0255862	-0.682529	-0.371601	-1.213	-0.0375365	-0.231431	-0.614455	0.0848652	0.24325	-0.114658	-0.22624	-0.659516
chr1	102200000	102300000	100001	*	chr1.1023	-0.15767	-0.404776	-0.00716828	0.145739	0.300237	-0.592403	-0.674016	-0.534333	-0.660241	-0.728659	-1.03368	-0.486341	0.369821	0.0255862	-0.682529	-0.371601	-1.213	-0.0375365	-0.231431	-0.614455	0.0848652	0.24325	-0.114658	-0.22624	-0.659516
chr1	102300000	102400000	100001	*	chr1.1024	-0.15767	-0.404776	-0.00716828	0.145739	0.300237	-0.592403	-0.674016	-0.534333	-0.660241	-0.728659	-1.03368	-0.486341	0.369821	0.0255862	-0.682529	-0.371601	-1.213	-0.0375365	-0.231431	-0.614455	0.0848652	0.24325	-0.114658	-0.22624	-0.659516
chr1	102400000	102500000	100001	*	chr1.1025	-0.15767	-0.404776	-0.00716828	0.145739	0.300237	-0.592403	-0.674016	-0.534333	-0.660241	-0.728659	-1.03368	-0.486341	0.369821	0.0255862	-0.682529	-0.371601	-1.213	-0.0375365	-0.231431	-0.614455	0.0848652	0.24325	-0.114658	-0.22624	-0.659516
chr1	102500000	102600000	100001	*	chr1.1026	-0.15767	-0.404776	-0.00716828	0.145739	0.300237	-0.592403	-0.674016	-0.534333	-0.660241	-0.728659	-1.03368	-0.486341	0.369821	0.0255862	-0.682529	-0.371601	-1.213	-0.0375365	-0.231431	-0.614455	0.0848652	0.24325	-0.114658	-0.22624	-0.659516
chr1	102600000	102700000	100001	*	chr1.1027	-0.15767	-0.404776	-0.00716828	0.145739	0.300237	-0.592403	-0.674016	-0.534333	-0.660241	-0.728659	-1.03368	-0.486341	0.369821	0.0255862	-0.682529	-0.371601	-1.213	-0.0375365	-0.231431	-0.614455	0.0848652	0.24325	-0.114658	-0.22624	-0.659516
chr1	102700000	102800000	100001	*	chr1.1028	-0.15767	-0.404776	-0.00716828	0.145739	0.300237	-0.592403	-0.674016	-0.534333	-0.660241	-0.728659	-1.03368	-0.486341	0.369821	0.0255862	-0.682529	-0.371601	-1.213	-0.0375365	-0.231431	-0.614455	0.0848652	0.24325	-0.114658	-0.22624	-0.659516
chr1	102800000	102900000	100001	*	chr1.1029	-0.15767	-0.404776	-0.00716828	0.145739	0.300237	-0.592403	-0.674016	-0.534333	-0.660241	-0.728659	-1.03368	-0.486341	0.369821	0.0255862	-0.682529	-0.371601	-1.213	-0.0375365	-0.231431	-0.614455	0.0848652	0.24325	-0.114658	-0.22624	-0.659516
chr1	102900000	103000000	100001	*	chr1.1030	-0.15767	-0.404776	-0.00716828	0.145739	0.300237	-0.592403	-0.674016	-0.534333	-0.660241	-0.728659	-1.03368	-0.486341	0.369821	0.0255862	-0.682529	-0.371601	-1.213	-0.0375365	-0.231431	-0.614455	0.0848652	0.24325	-0.114658	-0.22624	-0.659516
chr1	103000000	103100000	100001	*	chr1.1031	-0.15767	-0.404776	-0.00716828	0.145739	0.300237	-0.592403	-0.674016	-0.534333	-0.660241	-0.728659	-1.03368	-0.486341	0.369821	0.0255862	-0.682529	-0.371601	-1.213	-0.0375365	-0.231431	-0.614455	0.0848652	0.24325	-0.114658	-0.22624	-0.659516
chr1	103100000	103200000	100001	*	chr1.1032	-0.15767	-0.404776	-0.00716828	0.145739	0.300237	-0.592403	-0.674016	-0.534333	-0.660241	-0.728659	-1.03368	-0.486341	0.369821	0.0255862	-0.682529	-0.371601	-1.213	-0.0375365	-0.231431	-0.614455	0.0848652	0.24325	-0.114658	-0.22624	-0.659516
chr1	103200000	103300000	100001	*	chr1.1033	-0.15767	-0.404776	-0.00716828	0.145739	0.300237	-0.592403	-0.674016	-0.534333	-0.660241	-0.728659	-1.03368	-0.486341	0.369821	0.0255862	-0.682529	-0.371601	-1.213	-0.0375365	-0.231431	-0.614455	0.0848652	0.24325	-0.114658	-0.22624	-0.659516
chr1	103300000	103400000	100001	*	chr1.1034	-0.15767	-0.404776	-0.00716828	0.145739	0.300237	-0.592403	-0.674016	-0.534333	-0.660241	-0.728659	-1.03368	-0.486341	0.369821	0.0255862	-0.682529	-0.371601	-1.213	-0.0375365	-0.231431	-0.614455	0.0848652	0.24325	-0.114658	-0.22624	-0.659516
chr1	103400000	103500000	100001	*	chr1.1035	-0.15767	-0.404776	-0.00716828	0.145739	0.300237	-0.592403	-0.674016	-0.534333	-0.660241	-0.728659	-1.03368	-0.486341	0.369821	0.0255862	-0.682529	-0.371601	-1.213	-0.0375365	-0.231431	-0.614455	0.0848652	0.24325	-0.114658	-0.22624	-0.659516
chr1	103500000	103600000	100001	*	chr1.1036	-0.15767	-0.404776	-0.00716828	0.145739	0.300237	-0.592403	-0.674016	-0.534333	-0.660241	-0.728659	-1.03368	-0.486341	0.369821	0.0255862	-0.682529	-0.371601	-1.213	-0.0375365	-0.231431	-0.614455	0.0848652	0.24325	-0.114658	-0.22624	-0.659516
chr1	103600000	103700000	100001	*	chr1.1037	-0.15767	-0.404776	-0.00716828	0.145739	0.300237	-0.592403	-0.674016	-0.534333	-0.660241	-0.728659	-1.03368	-0.486341	0.369821	0.0255862	-0.682529	-0.371601	-1.213	-0.0375365	-0.231431	-0.614455	0.0848652	0.24325	-0.114658	-0.22624	-0.659516
chr1	103700000	103800000	100001	*	chr1.1038	-0.15767	-0.404776	-0.00716828	0.145739	0.300237	-0.592403	-0.674016	-0.534333	-0.660241	-0.728659	-1.03368	-0.486341	0.369821	0.0255862	-0.682529	-0.371601	-1.213	-0.0375365	-0.231431	-0.614455	0.0848652	0.24325	-0.114658	-0.22624	-0.659516
chr1	103800000	103900000	100001	*	chr1.1039	-0.15767	-0.404776	-0.00716828	0.145739	0.300237	-0.592403	-0.674016	-0.534333	-0.660241	-0.728659	-1.03368	-0.486341	0.369821	0.0255862	-0.682529	-0.371601	-1.213	-0.0375365	-0.231431	-0.614455	0.0848652	0.24325	-0.114658	-0.22624	-0.659516
chr1	103900000	104000000	100001	*	chr1.1040	-0.15767	-0.404776	-0.00716828	0.145739	0.300237	-0.592403	-0.674016	-0.534333	-0.660241	-0.728659	-1.03368	-0.486341	0.369821	0.0255862	-0.682529	-0.371601	-1.213	-0.0375365	-0.231431	-0.614455	0.0848652	0.24325	-0.114658	-0.22624	-0.659516
chr1	104000000	104100000	100001	*	chr1.1041	-0.15767	-0.404776	-0.00716828	0.145739	0.300237	-0.592403	-0.674016	-0.534333	-0.660241	-0.728659	-1.03368	-0.486341	0.369821	0.0255862	-0.682529	-0.371601	-1.213	-0.0375365	-0.231431	-0.614455	0.0848652	0.24325	-0.114658	-0.22624	-0.659516
chr1	104100000	104200000	100001	*	chr1.1042	-0.15767	-0.404776	-0.00716828	0.145739	0.300237	-0.592403	-0.674016	-0.534333	-0.660241	-0.728659	-1.03368	-0.486341	0.369821	0.0255862	-0.682529	-0.371601	-1.213	-0.0375365	-0.231431	-0.614455	0.0848652	0.24325	-0.114658	-0.22624	-0.659516
chr1	104200000	104300000	100001	*	chr1.1043	-0.15767	-0.404776	-0.00716828	0.145739	0.300237	-0.592403	-0.674016	-0.534333	-0.660241	-0.728659	-1.03368	-0.486341	0.369821	0.0255862	-0.682529	-0.371601	-1.213	-0.0375365	-0.231431	-0.614455	0.0848652	0.24325	-0.114658	-0.22624	-0.659516
chr1	104300000	104400000	100001	*	chr1.1044	-0.15767	-0.404776	-0.00716828	0.145739	0.300237	-0.592403	-0.674016	-0.534333	-0.660241	-0.728659	-1.03368	-0.486341	0.369821	0.0255862	-0.682529	-0.371601	-1.213	-0.0375365	-0.231431	-0.614455	0.0848652	0.24325	-0.114658	-0.22624	-0.659516
chr1	104400000	104500000	100001	*	chr1.1045	-0.15767	-0.404776	-0.00716828	0.145739	0.300237	-0.592403	-0.674016	-0.534333	-0.660241	-0.728659	-1.03368	-0.486341	0.369821	0.0255862	-0.682529	-0.371601	-1.213	-0.0375365	-0.231431	-0.614455	0.0848652	0.24325	-0.114658	-0.22624	-0.659516
chr1	104500000	104600000	100001	*	chr1.1046	-0.15767	-0.404776	-0.00716828	0.145739	0.300237	-0.592403	-0.674016	-0.534333	-0.660241	-0.728659	-1.03368	-0.486341	0.369821	0.0255862	-0.682529	-0.371601	-1.213	-0.0375365	-0.231431	-0.614455	0.0848652	0.24325	-0.114658	-0.22624	-0.659516
chr1	104600000	104700000	100001	*	chr1.1047	-0.15767	-0.404776	-0.00716828	0.145739	0.300237	-0.592403	-0.674016	-0.534333	-0.660241	-0.728659	-1.03368	-0.486341	0.369821	0.0255862	-0.682529	-0.371601	-1.213	-0.0375365	-0.231431	-0.614455	0.0848652	0.24325	-0.114658	-0.22624	-0.659516
chr1	104700000	104800000	100001	*	chr1.1048	-0.15767	-0.404776	-0.00716828	0.145739	0.300237	-0.592403	-0.674016	-0.534333	-0.660241	-0.728659	-1.03368	-0.486341	0.369821	0.0255862	-0.682529	-0.371601	-1.213	-0.0375365	-0.231431	-0.614455	0.0848652	0.24325	-0.114658	-0.22624	-0.659516
chr1	104800000	104900000	100001	*	chr1.1049	-0.15767	-0.404776	-0.00716828	0.145739	0.300237	-0.592403	-0.674016	-0.534333	-0.660241	-0.728659	-1.03368	-0.486341	0.369821	0.0255862	-0.682529	-0.371601	-1.213	-0.0375365	-0.231431	-0.614455	0.0848652	0.24325	-0.114658	-0.22624	-0.659516
chr1	104900000	105000000	100001	*	chr1.1050	-0.15767	-0.404776	-0.00716828	0.145739	0.300237	-0.592403	-0.674016	-0.534333	-0.660241	-0.728659	-1.03368	-0.486341	0.369821	0.0255862	-0.682529	-0.371601	-1.213	-0.0375365	-0.231431	-0.614455	0.0848652	0.24325	-0.114658	-0.22624	-0.659516
chr1	105000000	105100000	100001	*	chr1.1051	-0.15767	-0.404776	-0.00716828	0.145739	0.300237	-0.592403	-0.674016	-0.534333	-0.660241	-0.728659	-1.03368	-0.486341	0.369821	0.0255862	-0.682529	-0.371601	-1.213	-0.0375365	-0.231431	-0.614455	0.0848652	0.24325	-0.114658	-0.22624	-0.659516
chr1	105100000	105200000	100001	*	chr1.1052	-0.15767	-0.404776	-0.00716828	0.145739	0.300237	-0.592403	-0.674016	-0.534333	-0.660241	-0.728659	-1.03368	-0.486341	0.369821	0.0255862	-0.682529	-0.371601	-1.213	-0.0375365	-0.231431	-0.614455	0.0848652	0.24325	-0.114658	-0.22624	-0.659516
chr1	105200000	105300000	100001	*	chr1.1053	-0.15767	-0.404776	-0.00716828	0.145739	0.300237	-0.592403	-0.674016	-0.534333	-0.660241	-0.728659	-1.03368	-0.486341	0.369821	0.0255862	-0.682529	-0.371601	-1.213	-0.0375365	-0.231431	-0.614455	0.0848652	0.24325	-0.114658	-0.22624	-0.659516
chr1	105300000	105400000	100001	*	chr1.1054	-0.15767	-0.404776	-0.00716828	0.145739	0.300237	-0.592403	-0.674016	-0.534333	-0.660241	-0.728659	-1.03368	-0.486341	0.369821	0.0255862	-0.682529	-0.371601	-1.213	-0.0375365	-0.231431	-0.614455	0.0848652	0.24325	-0.114658	-0.22624	-0.659516
chr1	105400000	105500000	100001	*	chr1.1055	-0.15767	-0.404776	-0.00716828	0.145739	0.300237	-0.592403	-0.674016	-0.534333	-0.660241	-0.728659	-1.03368	-0.486341	0.369821	0.0255862	-0.682529	-0.371601	-1.213	-0.0375365	-0.231431	-0.614455	0.0848652	0.24325	-0.114658	-0.22624	-0.659516
chr1	105500000	105600000	100001	*	chr1.1056	-0.15767	-0.404776	-0.00716828	0.145739	0.300237	-0.592403	-0.674016	-0.534333	-0.660241	-0.728659	-1.03368	-0.486341	0.369821	0.0255862	-0.682529	-0.371601	-1.213	-0.0375365	-0.231431	-0.614455	0.0848652	0.24325	-0.114658	-0.22624	-0.659516
chr1	105600000	105700000	100001	*	chr1.1057	-0.15767	-0.404776	-0.00716828	0.145739	0.300237	-0.592403	-0.674016	-0.534333	-0.660241	-0.728659	-1.03368	-0.486341	0.369821	0.0255862	-0.682529	-0.371601	-1.213	-0.0375365	-0.231431	-0.614455	0.0848652	0.24325	-0.114658	-0.22624	-0.659516
chr1	105700000	105800000	100001	*	chr1.1058	-0.15767	-0.404776	-0.00716828	0.145739	0.300237	-0.592403	-0.674016	-0.534333	-0.660241	-0.728659	-1.03368	-0.486341	0.369821	0.0255862	-0.682529	-0.371601	-1.213	-0.0375365	-0.231431	-0.614455	0.0848652	0.24325	-0.114658	-0.22624	-0.659516
chr1	105800000	105900000	100001	*	chr1.1059	-0.15767	-0.404776	-0.00716828	0.145739	0.300237	-0.592403	-0.674016	-0.534333	-0.660241	-0.728659	-1.03368	-0.486341	0.369821	0.0255862	-0.682529	-0.371601	-1.213	-0.0375365	-0.231431	-0.614455	0.0848652	0.24325	-0.114658	-0.22624	-0.659516
chr1	105900000	106000000	100001	*	chr1.1060	-0.15767	-0.404776	-0.00716828	0.145739	0.300237	-0.592403	-0.674016	-0.534333	-0.660241	-0.728659	-1.03368	-0.486341	0.369821	0.0255862	-0.682529	-0.371601	-1.213	-0.0375365	-0.231431	-0.614455	0.0848652	0.24325	-0.114658	-0.22624	-0.659516
chr1	106000000	106100000	100001	*	chr1.1061	-0.15767	-0.404776	-0.00716828	0.145739	0.300237	-0.592403	-0.674016	-0.534333	-0.660241	-0.728659	-1.03368	-0.486341	0.369821	0.0255862	-0.682529	-0.371601	-1.213	-0.0375365	-0.231431	-0.614455	0.0848652	0.24325	-0.114658	-0.22624	-0.659516
chr1	106100000	106200000	100001	*	chr1.1062	-0.15767	-0.404776	-0.00716828	0.145739	0.300237	-0.592403	-0.674016	-0.534333	-0.660241	-0.728659	-1.03368	-0.486341	0.369821	0.0255862	-0.682529	-0.371601	-1.213	-0.0375365	-0.231431	-0.614455	0.0848652	0.24325	-0.114658	-0.22624	-0.659516
chr1	106200000	106300000	100001	*	chr1.1063	-0.15767	-0.404776	-0.00716828	0.145739	0.300237	-0.592403	-0.674016	-0.534333	-0.660241	-0.728659	-1.03368	-0.486341	0.369821	0.0255862	-0.682529	-0.371601	-1.213	-0.0375365	-0.231431	-0.614455	0.0848652	0.24325	-0.114658	-0.22624	-0.659516
chr1	106300000	106400000	100001	*	chr1.1064	-0.15767	-0.404776	-0.00716828	0.145739	0.300237	-0.592403	-0.674016	-0.534333	-0.660241	-0.728659	-1.03368	-0.486341	0.369821	0.0255862	-0.682529	-0.371601	-1.213	-0.0375365	-0.231431	-0.614455	0.0848652	0.24325	-0.114658	-0.22624	-0.659516
chr1	106400000	106500000	100001	*	chr1.1065	-0.15767	-0.404776	-0.00716828	0.145739	0.300237	-0.592403	-0.674016	-0.534333	-0.660241	-0.728659	-1.03368	-0.486341	0.369821	0.0255862	-0.682529	-0.371601	-1.213	-0.0375365	-0.231431	-0.614455	0.0848652	0.24325	-0.114658	-0.22624	-0.659516
chr1	106500000	106600000	100001	*	chr1.1066	-0.15767	-0.404776	-0.00716828	0.145739	0.300237	-0.592403	-0.674016	-0.534333	-0.660241	-0.728659	-1.03368	-0.486341	0.369821	0.0255862	-0.682529	-0.371601	-1.213	-0.0375365	-0.231431	-0.614455	0.0848652	0.24325	-0.114658	-0.22624	-0.659516
chr1	106600000	106700000	100001	*	chr1.1067	-0.15767	-0.404776	-0.00716828	0.145739	0.300237	-0.592403	-0.674016	-0.534333	-0.660241	-0.728659	-1.03368	-0.486341	0.369821	0.0255862	-0.682529	-0.371601	-1.213	-0.0375365	-0.231431	-0.614455	0.0848652	0.24325	-0.114658	-0.22624	-0.659516
chr1	106700000	106800000	100001	*	chr1.1068	-0.15767	-0.404776	-0.00716828	0.145739	0.300237	-0.592403	-0.674016	-0.534333	-0.660241	-0.728659	-1.03368	-0.486341	0.369821	0.0255862	-0.682529	-0.371601	-1.213	-0.0375365	-0.231431	-0.614455	0.0848652	0.24325	-0.114658	-0.22624	-0.659516
chr1	106800000	106900000	100001	*	chr1.1069	-0.15767	-0.404776	-0.00716828	0.145739	0.300237	-0.592403	-0.674016	-0.534333	-0.660241	-0.728659	-1.03368	-0.486341	0.369821	0.0255862	-0.682529	-0.371601	-1.213	-0.0375365	-0.231431	-0.614455	0.0848652	0.24325	-0.114658	-0.22624	-0.659516
chr1	106900000	107000000	100001	*	chr1.1070	-0.15767	-0.404776	-0.00716828	0.145739	0.300237	-0.592403	-0.674016	-0.534333	-0.660241	-0.728659	-1.03368	-0.486341	0.369821	0.0255862	-0.682529	-0.371601	-1.213	-0.0375365	-0.231431	-0.614455	0.0848652	0.24325	-0.114658	-0.22624	-0.659516
chr1	107000000	107100000	100001	*	chr1.1071	-0.15767	-0.404776	-0.00716828	0.145739	0.300237	-0.592403	-0.674016	-0.534333	-0.660241	-0.728659	-1.03368	-0.486341	0.369821	0.0255862	-0.682529	-0.371601	-1.213	-0.0375365	-0.231431	-0.614455	0.0848652	0.24325	-0.114658	-0.22624	-0.659516
chr1	107100000	107200000	100001	*	chr1.1072	-0.15767	-0.404776	-0.00716828	0.145739	0.300237	-0.592403	-0.674016	-0.534333	-0.660241	-0.728659	-1.03368	-0.486341	0.369821	0.0255862	-0.682529	-0.371601	-1.213	-0.0375365	-0.231431	-0.614455	0.0848652	0.24325	-0.114658	-0.22624	-0.659516
chr1	107200000	107300000	100001	*	chr1.1073	-0.15767	-0.404776	-0.00716828	0.145739	0.300237	-0.592403	-0.674016	-0.534333	-0.660241	-0.728659	-1.03368	-0.486341	0.369821	0.0255862	-0.682529	-0.371601	-1.213	-0.0375365	-0.231431	-0.614455	0.0848652	0.24325	-0.114658	-0.22624	-0.659516
chr1	107300000	107400000	100001	*	chr1.1074	-0.15767	-0.404776	-0.00716828	0.145739	0.300237	-0.592403	-0.674016	-0.534333	-0.660241	-0.728659	-1.03368	-0.486341	0.369821	0.0255862	-0.682529	-0.371601	-1.213	-0.0375365	-0.231431	-0.614455	0.0848652	0.24325	-0.114658	-0.22624	-0.659516
chr1	107400000	107500000	100001	*	chr1.1075	-0.15767	-0.404776	-0.00716828	0.145739	0.300237	-0.592403	-0.674016	-0.534333	-0.660241	-0.728659	-1.03368	-0.486341	0.369821	0.0255862	-0.682529	-0.371601	-1.213	-0.0375365	-0.231431	-0.614455	0.0848652	0.24325	-0.114658	-0.22624	-0.659516
chr1	107500000	107600000	100001	*	chr1.1076	-0.15767	-0.404776	-0.00716828	0.145739	0.300237	-0.592403	-0.674016	-0.534333	-0.660241	-0.728659	-1.03368	-0.486341	0.369821	0.0255862	-0.682529	-0.371601	-1.213	-0.0375365	-0.231431	-0.614455	0.0848652	0.24325	-0.114658	-0.22624	-0.659516
chr1	107600000	107700000	100001	*	chr1.1077	-0.15767	-0.404776	-0.00716828	0.145739	0.300237	-0.592403	-0.674016	-0.534333	-0.660241	-0.728659	-1.03368	-0.486341	0.369821	0.0255862	-0.682529	-0.371601	-1.213	-0.0375365	-0.231431	-0.614455	0.0848652	0.24325	-0.114658	-0.22624	-0.659516
chr1	107700000	107800000	100001	*	chr1.1078	-0.15767	-0.404776	-0.00716828	0.145739	0.300237	-0.592403	-0.674016	-0.534333	-0.660241	-0.728659	-1.03368	-0.486341	0.369821	0.0255862	-0.682529	-0.371601	-1.213	-0.0375365	-0.231431	-0.614455	0.0848652	0.24325	-0.114658	-0.22624	-0.659516
chr1	107800000	107900000	100001	*	chr1.1079	-0.15767	-0.404776	-0.00716828	0.145739	0.300237	-0.592403	-0.674016	-0.534333	-0.660241	-0.728659	-1.03368	-0.486341	0.369821	0.0255862	-0.682529	-0.371601	-1.213	-0.0375365	-0.231431	-0.614455	0.0848652	0.24325	-0.114658	-0.22624	-0.659516
chr1	107900000	108000000	100001	*	chr1.1080	-0.15767	-0.404776	-0.00716828	0.145739	0.300237	-0.592403	-0.674016	-0.534333	-0.660241	-0.728659	-1.03368	-0.486341	0.369821	0.0255862	-0.682529	-0.371601	-1.213	-0.0375365	-0.231431	-0.614455	0.0848652	0.24325	-0.114658	-0.22624	-0.659516
chr1	108000000	108100000	100001	*	chr1.1081	-0.15767	-0.404776	-0.00716828	0.145739	0.300237	-0.592403	-0.674016	-0.534333	-0.660241	-0.728659	-1.03368	-0.486341	0.369821	0.0255862	-0.682529	-0.371601	-1.213	-0.0375365	-0.231431	-0.614455	0.0848652	0.24325	-0.114658	-0.22624	-0.659516
chr1	108100000	108200000	100001	*	chr1.1082	-0.15767	-0.404776	-0.00716828	0.145739	0.300237	-0.592403	-0.674016	-0.534333	-0.660241	-0.728659	-1.03368	-0.486341	0.369821	0.0255862	-0.682529	-0.371601	-1.213	-0.0375365	-0.231431	-0.614455	0.0848652	0.24325	-0.114658	-0.22624	-0.659516
chr1	108200000	108300000	100001	*	chr1.1083	-0.15767	-0.404776	-0.00716828	0.145739	0.300237	-0.592403	-0.674016	-0.534333	-0.660241	-0.728659	-1.03368	-0.486341	0.369821	0.0255862	-0.682529	-0.371601	-1.213	-0.0375365	-0.231431	-0.614455	0.0848652	0.24325	-0.114658	-0.22624	-0.659516
chr1	108300000	108400000	100001	*	chr1.1084	-0.15767	-0.404776	-0.00716828	0.145739	0.300237	-0.592403	-0.674016	-0.534333	-0.660241	-0.728659	-1.03368	-0.486341	0.369821	0.0255862	-0.682529	-0.371601	-1.213	-0.0375365	-0.231431	-0.614455	0.0848652	0.24325	-0.114658	-0.22624	-0.659516
chr1	108400000	108500000	100001	*	chr1.1085	-0.15767	-0.404776	-0.00716828	0.145739	0.300237	-0.592403	-0.674016	-0.534333	-0.660241	-0.728659	-1.03368	-0.486341	0.369821	0.0255862	-0.682529	-0.371601	-1.213	-0.0375365	-0.231431	-0.614455	0.0848652	0.24325	-0.114658	-0.22624	-0.659516
chr1	108500000	108600000	100001	*	chr1.1086	-0.15767	-0.404776	-0.00716828	0.145739	0.300237	-0.592403	-0.674016	-0.534333	-0.660241	-0.728659	-1.03368	-0.486341	0.369821	0.0255862	-0.682529	-0.371601	-1.213	-0.0375365	-0.231431	-0.614455	0.0848652	0.24325	-0.114658	-0.22624	-0.659516
chr1	108600000	108700000	100001	*	chr1.1087	-0.15767	-0.404776	-0.00716828	0.145739	0.300237	-0.592403	-0.674016	-0.534333	-0.660241	-0.728659	-1.03368	-0.486341	0.369821	0.0255862	-0.682529	-0.371601	-1.213	-0.0375365	-0.231431	-0.614455	0.0848652	0.24325	-0.114658	-0.22624	-0.659516
chr1	108700000	108800000	100001	*	chr1.1088	-0.15767	-0.404776	-0.00716828	0.145739	0.300237	-0.592403	-0.674016	-0.534333	-0.660241	-0.728659	-1.03368	-0.486341	0.369821	0.0255862	-0.682529	-0.371601	-1.213	-0.0375365	-0.231431	-0.614455	0.0848652	0.24325	-0.114658	-0.22624	-0.659516
chr1	108800000	108900000	100001	*	chr1.1089	-0.15767	-0.404776	-0.00716828	0.145739	0.300237	-0.592403	-0.674016	-0.534333	-0.660241	-0.728659	-1.03368	-0.486341	0.369821	0.0255862	-0.682529	-0.371601	-1.213	-0.0375365	-0.231431	-0.614455	0.0848652	0.24325	-0.114658	-0.22624	-0.659516
chr1	108900000	109000000	100001	*	chr1.1090	-0.15767	-0.404776	-0.00716828	0.145739	0.300237	-0.592403	-0.674016	-0.534333	-0.660241	-0.728659	-1.03368	-0.486341	0.369821	0.0255862	-0.682529	-0.371601	-1.213	-0.0375365	-0.231431	-0.614455	0.0848652	0.24325	-0.114658	-0.22624	-0.659516
chr1	109000000	109100000	100001	*	chr1.1091	-0.15767	-0.404776	-0.00716828	0.145739	0.300237	-0.592403	-0.674016	-0.534333	-0.660241	-0.728659	-1.03368	-0.486341	0.369821	0.0255862	-0.682529	-0.371601	-1.213	-0.0375365	-0.231431	-0.614455	0.0848652	0.24325	-0.114658	-0.22624	-0.659516
chr1	109100000	109200000	100001	*	chr1.1092	-0.15767	-0.404776	-0.00716828	0.145739	0.300237	-0.592403	-0.674016	-0.534333	-0.660241	-0.728659	-1.03368	-0.486341	0.369821	0.0255862	-0.682529	-0.371601	-1.213	-0.0375365	-0.231431	-0.614455	0.0848652	0.24325	-0.114658	-0.22624	-0.659516
chr1	109200000	109300000	100001	*	chr1.1093	-0.15767	-0.404776	-0.00716828	0.145739	0.300237	-0.592403	-0.674016	-0.534333	-0.660241	-0.728659	-1.03368	-0.486341	0.369821	0.0255862	-0.682529	-0.371601	-1.213	-0.0375365	-0.231431	-0.614455	0.0848652	0.24325	-0.114658	-0.22624	-0.659516
chr1	109300000	109400000	100001	*	chr1.1094	-0.15767	-0.404776	-0.00716828	0.145739	0.300237	-0.592403	-0.674016	-0.534333	-0.660241	-0.728659	-1.03368	-0.486341	0.369821	0.0255862	-0.682529	-0.371601	-1.213	-0.0375365	-0.231431	-0.614455	0.0848652	0.24325	-0.114658	-0.22624	-0.659516
chr1	109400000	109500000	100001	*	chr1.1095	-0.15767	-0.404776	-0.00716828	0.145739	0.300237	-0.592403	-0.674016	-0.534333	-0.660241	-0.728659	-1.03368	-0.486341	0.369821	0.0255862	-0.682529	-0.371601	-1.213	-0.0375365	-0.231431	-0.614455	0.0848652	0.24325	-0.114658	-0.22624	-0.659516
chr1	109500000	109600000	100001	*	chr1.1096	-0.15767	-0.404776	-0.00716828	0.145739	0.300237	-0.592403	-0.674016	-0.534333	-0.660241	-0.728659	-1.03368	-0.486341	0.369821	0.0255862	-0.682529	-0.371601	-1.213	-0.0375365	-0.231431	-0.614455	0.0848652	0.24325	-0.114658	-0.22624	-0.659516
chr1	109600000	109700000	100001	*	chr1.1097	-0.15767	-0.404776	-0.00716828	0.145739	0.300237	-0.592403	-0.674016	-0.534333	-0.660241	-0.728659	-1.03368	-0.486341	0.369821	0.0255862	-0.682529	-0.371601	-1.213	-0.0375365	-0.231431	-0.614455	0.0848652	0.24325	-0.114658	-0.22624	-0.659516
chr1	109700000	109800000	100001	*	chr1.1098	-0.15767	-0.404776	-0.00716828	0.145739	0.300237	-0.592403	-0.674016	-0.534333	-0.660241	-0.728659	-1.03368	-0.486341	0.369821	0.0255862	-0.682529	-0.371601	-1.213	-0.0375365	-0.231431	-0.614455	0.0848652	0.24325	-0.114658	-0.22624	-0.659516
chr1	109800000	109900000	100001	*	chr1.1099	-0.15767	-0.404776	-0.00716828	0.145739	0.300237	-0.592403	-0.674016	-0.534333	-0.660241	-0.728659	-1.03368	-0.486341	0.369821	0.0255862	-0.682529	-0.371601	-1.213	-0.0375365	-0.231431	-0.614455	0.0848652	0.24325	-0.114658	-0.22624	-0.659516
chr1	109900000	110000000	100001	*	chr1.1100	-0.15767	-0.404776	-0.00716828	0.145739	0.300237	-0.592403	-0.674016	-0.534333	-0.660241	-0.728659	-1.03368	-0.486341	0.369821	0.0255862	-0.682529	-0.371601	-1.213	-0.0375365	-0.231431	-0.614455	0.0848652	0.24325	-0.114658	-0.22624	-0.659516
chr1	110000000	110100000	100001	*	chr1.1101	-0.15767	-0.404776	-0.00716828	0.145739	0.300237	-0.592403	-0.674016	-0.534333	-0.660241	-0.728659	-1.03368	-0.486341	0.369821	0.0255862	-0.682529	-0.371601	-1.213	-0.0375365	-0.231431	-0.614455	0.0848652	0.24325	-0.114658	-0.22624	-0.659516
chr1	110100000	110200000	100001	*	chr1.1102	-0.15767	-0.404776	-0.00716828	0.145739	0.300237	-0.592403	-0.674016	-0.534333	-0.660241	-0.728659	-1.03368	-0.486341	0.369821	0.0255862	-0.682529	-0.371601	-1.213	-0.0375365	-0.231431	-0.614455	0.0848652	0.24325	-0.114658	-0.22624	-0.659516
chr1	110200000	110300000	100001	*	chr1.1103	-0.15767	-0.404776	-0.00716828	0.145739	0.300237	-0.592403	-0.674016	-0.534333	-0.660241	-0.728659	-1.03368	-0.486341	0.369821	0.0255862	-0.682529	-0.371601	-1.213	-0.0375365	-0.231431	-0.614455	0.0848652	0.24325	-0.114658	-0.22624	-0.659516
chr1	110300000	110400000	100001	*	chr1.1104	-0.15767	-0.404776	-0.00716828	0.145739	0.300237	-0.592403	-0.674016	-0.534333	-0.660241	-0.728659	-1.03368	-0.486341	0.369821	0.0255862	-0.682529	-0.371601	-1.213	-0.0375365	-0.231431	-0.614455	0.0848652	0.24325	-0.114658	-0.22624	-0.659516
chr1	110400000	110500000	100001	*	chr1.1105	-0.15767	-0.404776	-0.00716828	0.145739	0.300237	-0.592403	-0.674016	-0.534333	-0.660241	-0.728659	-1.03368	-0.486341	0.369821	0.0255862	-0.682529	-0.371601	-1.213	-0.0375365	-0.231431	-0.614455	0.0848652	0.24325	-0.114658	-0.22624	-0.659516
chr1	110500000	110600000	100001	*	chr1.1106	-0.15767	-0.404776	-0.00716828	0.145739	0.300237	-0.592403	-0.674016	-0.534333	-0.660241	-0.728659	-1.03368	-0.486341	0.369821	0.0255862	-0.682529	-0.371601	-1.213	-0.0375365	-0.231431	-0.614455	0.0848652	0.24325	-0.114658	-0.22624	-0.659516
chr1	110600000	110700000	100001	*	chr1.1107	-0.15767	-0.404776	-0.00716828	0.145739	0.300237	-0.592403	-0.674016	-0.534333	-0.660241	-0.728659	-1.03368	-0.486341	0.369821	0.0255862	-0.682529	-0.371601	-1.213	-0.0375365	-0.231431	-0.614455	0.0848652	0.24325	-0.114658	-0.22624	-0.659516
chr1	110700000	110800000	100001	*	chr1.1108	-0.15767	-0.404776	-0.00716828	0.145739	0.300237	-0.592403	-0.674016	-0.534333	-0.660241	-0.728659	-1.03368	-0.486341	0.369821	0.0255862	-0.682529	-0.371601	-1.213	-0.0375365	-0.231431	-0.614455	0.0848652	0.24325	-0.114658	-0.22624	-0.659516
chr1	110800000	110900000	100001	*	chr1.1109	-0.15767	-0.404776	-0.00716828	0.145739	0.300237	-0.592403	-0.674016	-0.534333	-0.660241	-0.728659	-1.03368	-0.486341	0.369821	0.0255862	-0.682529	-0.371601	-1.213	-0.0375365	-0.231431	-0.614455	0.0848652	0.24325	-0.114658	-0.22624	-0.659516
chr1	110900000	111000000	100001	*	chr1.1110	-0.15767	-0.404776	-0.00716828	0.145739	0.300237	-0.592403	-0.674016	-0.534333	-0.660241	-0.728659	-1.03368	-0.486341	0.369821	0.0255862	-0.682529	-0.371601	-1.213	-0.0375365	-0.231431	-0.614455	0.0848652	0.24325	-0.114658	-0.22624	-0.659516
chr1	111000000	111100000	100001	*	chr1.1111	-0.15767	-0.404776	-0.00716828	0.145739	0.300237	-0.592403	-0.674016	-0.534333	-0.660241	-0.728659	-1.03368	-0.486341	0.369821	0.0255862	-0.682529	-0.371601	-1.213	-0.0375365	-0.231431	-0.614455	0.0848652	0.24325	-0.114658	-0.22624	-0.659516
chr1	111100000	111200000	100001	*	chr1.1112	-0.15767	-0.404776	-0.00716828	0.145739	0.300237	-0.592403	-0.674016	-0.534333	-0.660241	-0.728659	-1.03368	-0.486341	0.369821	0.0255862	-0.682529	-0.371601	-1.213	-0.0375365	-0.231431	-0.614455	0.0848652	0.24325	-0.114658	-0.22624	-0.659516
chr1	111200000	111300000	100001	*	chr1.1113	-0.15767	-0.404776	-0.00716828	0.145739	0.300237	-0.592403	-0.674016	-0.534333	-0.660241	-0.728659	-1.03368	-0.486341	0.369821	0.0255862	-0.682529	-0.371601	-1.213	-0.0375365	-0.231431	-0.614455	0.0848652	0.24325	-0.114658	-0.22624	-0.659516
chr1	111300000	111400000	100001	*	chr1.1114	-0.15767	-0.404776	-0.00716828	0.145739	0.300237	-0.592403	-0.674016	-0.534333	-0.660241	-0.728659	-1.03368	-0.486341	0.369821	0.0255862	-0.682529	-0.371601	-1.213	-0.0375365	-0.231431	-0.614455	0.0848652	0.24325	-0.114658	-0.22624	-0.659516
chr1	111400000	111500000	100001	*	chr1.1115	-0.15767	-0.404776	-0.00716828	0.145739	0.300237	-0.592403	-0.674016	-0.534333	-0.660241	-0.728659	-1.03368	-0.486341	0.369821	0.0255862	-0.682529	-0.371601	-1.213	-0.0375365	-0.231431	-0.614455	0.0848652	0.24325	-0.114658	-0.22624	-0.659516
chr1	111500000	111600000	100001	*	chr1.1116	-0.15767	-0.404776	-0.00716828	0.145739	0.300237	-0.592403	-0.674016	-0.534333	-0.660241	-0.728659	-1.03368	-0.486341	0.369821	0.0255862	-0.682529	-0.371601	-1.213	-0.0375365	-0.231431	-0.614455	0.0848652	0.24325	-0.114658	-0.22624	-0.659516
chr1	111600000	111700000	100001	*	chr1.1117	-0.15767	-0.404776	-0.00716828	0.145739	0.300237	-0.592403	-0.674016	-0.534333	-0.660241	-0.728659	-1.03368	-0.486341	0.369821	0.0255862	-0.682529	-0.371601	-1.213	-0.0375365	-0.231431	-0.614455	0.0848652	0.24325	-0.114658	-0.22624	-0.659516
chr1	111700000	111800000	100001	*	chr1.1118	-0.15767	-0.404776	-0.00716828	0.145739	0.300237	-0.592403	-0.674016	-0.534333	-0.660241	-0.728659	-1.03368	-0.486341	0.369821	0.0255862	-0.682529	-0.371601	-1.213	-0.0375365	-0.231431	-0.614455	0.0848652	0.24325	-0.114658	-0.22624	-0.659516
chr1	111800000	111900000	100001	*	chr1.1119	-0.15767	-0.404776	-0.00716828	0.145739	0.300237	-0.592403	-0.674016	-0.534333	-0.660241	-0.728659	-1.03368	-0.486341	0.369821	0.0255862	-0.682529	-0.371601	-1.213	-0.0375365	-0.231431	-0.614455	0.0848652	0.24325	-0.114658	-0.22624	-0.659516
chr1	111900000	112000000	100001	*	chr1.1120	-0.15767	-0.404776	-0.00716828	0.145739	0.300237	-0.592403	-0.674016	-0.534333	-0.660241	-0.728659	-1.03368	-0.486341	0.369821	0.0255862	-0.682529	-0.371601	-1.213	-0.0375365	-0.231431	-0.614455	0.0848652	0.24325	-0.114658	-0.22624	-0.659516
chr1	112000000	112100000	100001	*	chr1.1121	-0.15767	-0.404776	-0.00716828	0.145739	0.300237	-0.592403	-0.674016	-0.534333	-0.660241	-0.728659	-1.03368	-0.486341	0.369821	0.0255862	-0.682529	-0.371601	-1.213	-0.0375365	-0.231431	-0.614455	0.0848652	0.24325	-0.114658	-0.22624	-0.659516
chr1	112100000	112200000	100001	*	chr1.1122	-0.15767	-0.404776	-0.00716828	0.145739	0.300237	-0.592403	-0.674016	-0.534333	-0.660241	-0.728659	-1.03368	-0.486341	0.369821	0.0255862	-0.682529	-0.371601	-1.213	-0.0375365	-0.231431	-0.614455	0.0848652	0.24325	-0.114658	-0.22624	-0.659516
chr1	112200000	112300000	100001	*	chr1.1123	-0.15767	-0.404776	-0.00716828	0.145739	0.300237	-0.592403	-0.674016	-0.534333	-0.660241	-0.728659	-1.03368	-0.486341	0.369821	0.0255862	-0.682529	-0.371601	-1.213	-0.0375365	-0.231431	-0.614455	0.0848652	0.24325	-0.114658	-0.22624	-0.659516
chr1	112300000	112400000	100001	*	chr1.1124	-0.15767	-0.404776	-0.00716828	0.145739	0.300237	-0.592403	-0.674016	-0.534333	-0.660241	-0.728659	-1.03368	-0.486341	0.369821	0.0255862	-0.682529	-0.371601	-1.213	-0.0375365	-0.231431	-0.614455	0.0848652	0.24325	-0.114658	-0.22624	-0.659516
chr1	112400000	112500000	100001	*	chr1.1125	-0.15767	-0.404776	-0.00716828	0.145739	0.300237	-0.592403	-0.674016	-0.534333	-0.660241	-0.728659	-1.03368	-0.486341	0.369821	0.0255862	-0.682529	-0.371601	-1.213	-0.0375365	-0.231431	-0.614455	0.0848652	0.24325	-0.114658	-0.22624	-0.659516
chr1	112500000	112600000	100001	*	chr1.1126	-0.15767	-0.404776	-0.00716828	0.145739	0.300237	-0.592403	-0.674016	-0.534333	-0.660241	-0.728659	-1.03368	-0.486341	0.369821	0.0255862	-0.682529	-0.371601	-1.213	-0.0375365	-0.231431	-0.614455	0.0848652	0.24325	-0.114658	-0.22624	-0.659516
chr1	112600000	112700000	100001	*	chr1.1127	-0.15767	-0.404776	-0.00716828	0.145739	0.300237	-0.592403	-0.674016	-0.534333	-0.660241	-0.728659	-1.03368	-0.486341	0.369821	0.0255862	-0.682529	-0.371601	-1.213	-0.0375365	-0.231431	-0.614455	0.0848652	0.24325	-0.114658	-0.22624	-0.659516
chr1	112700000	112800000	100001	*	chr1.1128	-0.15767	-0.404776	-0.00716828	0.145739	0.300237	-0.592403	-0.674016	-0.534333	-0.660241	-0.728659	-1.03368	-0.486341	0.369821	0.0255862	-0.682529	-0.371601	-1.213	-0.0375365	-0.231431	-0.614455	0.0848652	0.24325	-0.114658	-0.22624	-0.659516
chr1	112800000	112900000	100001	*	chr1.1129	-0.15767	-0.404776	-0.00716828	0.145739	0.300237	-0.592403	-0.674016	-0.534333	-0.660241	-0.728659	-1.03368	-0.486341	0.369821	0.0255862	-0.682529	-0.371601	-1.213	-0.0375365	-0.231431	-0.614455	0.0848652	0.24325	-0.114658	-0.22624	-0.659516
chr1	112900000	113000000	100001	*	chr1.1130	-0.15767	-0.404776	-0.00716828	0.145739	0.300237	-0.592403	-0.674016	-0.534333	-0.660241	-0.728659	-1.03368	-0.486341	0.369821	0.0255862	-0.682529	-0.371601	-1.213	-0.0375365	-0.231431	-0.614455	0.0848652	0.24325	-0.114658	-0.22624	-0.659516
chr1	113000000	113100000	100001	*	chr1.1131	-0.15767	-0.404776	-0.00716828	0.145739	0.300237	-0.592403	-0.674016	-0.534333	-0.660241	-0.728659	-1.03368	-0.486341	0.369821	0.0255862	-0.682529	-0.371601	-1.213	-0.0375365	-0.231431	-0.614455	0.0848652	0.24325	-0.114658	-0.22624	-0.659516
chr1	113100000	113200000	100001	*	chr1.1132	-0.15767	-0.404776	-0.00716828	0.145739	0.300237	-0.592403	-0.674016	-0.534333	-0.660241	-0.728659	-1.03368	-0.486341	0.369821	0.0255862	-0.682529	-0.371601	-1.213	-0.0375365	-0.231431	-0.614455	0.0848652	0.24325	-0.114658	-0.22624	-0.659516
chr1	113200000	113300000	100001	*	chr1.1133	-0.15767	-0.404776	-0.00716828	0.145739	0.300237	-0.592403	-0.674016	-0.534333	-0.660241	-0.728659	-1.03368	-0.486341	0.369821	0.0255862	-0.682529	-0.371601	-1.213	-0.0375365	-0.231431	-0.614455	0.0848652	0.24325	-0.114658	-0.22624	-0.659516
chr1	113300000	113400000	100001	*	chr1.1134	-0.15767	-0.404776	-0.00716828	0.145739	0.300237	-0.592403	-0.674016	-0.534333	-0.660241	-0.728659	-1.03368	-0.486341	0.369821	0.0255862	-0.682529	-0.371601	-1.213	-0.0375365	-0.231431	-0.614455	0.0848652	0.24325	-0.114658	-0.22624	-0.659516
chr1	113400000	113500000	100001	*	chr1.1135	-0.15767	-0.404776	-0.00716828	0.145739	0.300237	-0.592403	-0.674016	-0.534333	-0.660241	-0.728659	-1.03368	-0.486341	0.369821	0.0255862	-0.682529	-0.371601	-1.213	-0.0375365	-0.231431	-0.614455	0.0848652	0.24325	-0.114658	-0.22624	-0.659516
chr1	113500000	113600000	100001	*	chr1.1136	-0.15767	-0.404776	-0.00716828	0.145739	0.300237	-0.592403	-0.674016	-0.534333	-0.660241	-0.728659	-1.03368	-0.486341	0.369821	0.0255862	-0.682529	-0.371601	-1.213	-0.0375365	-0.231431	-0.614455	0.0848652	0.24325	-0.114658	-0.22624	-0.659516
chr1	113600000	113700000	100001	*	chr1.1137	-0.15767	-0.404776	-0.00716828	0.145739	0.300237	-0.592403	-0.674016	-0.534333	-0.660241	-0.728659	-1.03368	-0.486341	0.369821	0.0255862	-0.682529	-0.371601	-1.213	-0.0375365	-0.231431	-0.614455	0.0848652	0.24325	-0.114658	-0.22624	-0.659516
chr1	113700000	113800000	100001	*	chr1.1138	-0.15767	-0.404776	-0.00716828	0.145739	0.300237	-0.592403	-0.674016	-0.534333	-0.660241	-0.728659	-1.03368	-0.486341	0.369821	0.0255862	-0.682529	-0.371601	-1.213	-0.0375365	-0.231431	-0.614455	0.0848652	0.24325	-0.114658	-0.22624	-0.659516
chr1	113800000	113900000	100001	*	chr1.1139	-0.15767	-0.404776	-0.00716828	0.145739	0.300237	-0.592403	-0.674016	-0.534333	-0.660241	-0.728659	-1.03368	-0.486341	0.369821	0.0255862	-0.682529	-0.371601	-1.213	-0.0375365	-0.231431	-0.614455	0.0848652	0.24325	-0.114658	-0.22624	-0.659516
chr1	113900000	114000000	100001	*	chr1.1140	-0.15767	-0.404776	-0.00716828	0.145739	0.300237	-0.592403	-0.674016	-0.534333	-0.660241	-0.728659	-1.03368	-0.486341	0.369821	0.0255862	-0.682529	-0.371601	-1.213	-0.0375365	-0.231431	-0.614455	0.0848652	0.24325	-0.114658	-0.22624	-0.659516
chr1	114000000	114100000	100001	*	chr1.1141	-0.15767	-0.404776	-0.00716828	0.145739	0.300237	-0.592403	-0.674016	-0.534333	-0.660241	-0.728659	-1.03368	-0.486341	0.369821	0.0255862	-0.682529	-0.371601	-1.213	-0.0375365	-0.231431	-0.614455	0.0848652	0.24325	-0.114658	-0.22624	-0.659516
chr1	114100000	114200000	100001	*	chr1.1142	-0.15767	-0.404776	-0.00716828	0.145739	0.300237	-0.592403	-0.674016	-0.534333	-0.660241	-0.728659	-1.03368	-0.486341	0.369821	0.0255862	-0.682529	-0.371601	-1.213	-0.0375365	-0.231431	-0.614455	0.0848652	0.24325	-0.114658	-0.22624	-0.659516
chr1	114200000	114300000	100001	*	chr1.1143	-0.15767	-0.404776	-0.00716828	0.145739	0.300237	-0.592403	-0.674016	-0.534333	-0.660241	-0.728659	-1.03368	-0.486341	0.369821	0.0255862	-0.682529	-0.371601	-1.213	-0.0375365	-0.231431	-0.614455	0.0848652	0.24325	-0.114658	-0.22624	-0.659516
chr1	114300000	114400000	100001	*	chr1.1144	-0.15767	-0.404776	-0.00716828	0.145739	0.300237	-0.592403	-0.674016	-0.534333	-0.660241	-0.728659	-1.03368	-0.486341	0.369821	0.0255862	-0.682529	-0.371601	-1.213	-0.0375365	-0.231431	-0.614455	0.0848652	0.24325	-0.114658	-0.22624	-0.659516
chr1	114400000	114500000	100001	*	chr1.1145	-0.15767	-0.404776	-0.00716828	0.145739	0.300237	-0.592403	-0.674016	-0.534333	-0.660241	-0.728659	-1.03368	-0.486341	0.369821	0.0255862	-0.682529	-0.371601	-1.213	-0.0375365	-0.231431	-0.614455	0.0848652	0.24325	-0.114658	-0.22624	-0.659516
chr1	114500000	114600000	100001	*	chr1.1146	-0.15767	-0.404776	-0.00716828	0.145739	0.300237	-0.592403	-0.674016	-0.534333	-0.660241	-0.728659	-1.03368	-0.486341	0.369821	0.0255862	-0.682529	-0.371601	-1.213	-0.0375365	-0.231431	-0.614455	0.0848652	0.24325	-0.114658	-0.22624	-0.659516
chr1	114600000	114700000	100001	*	chr1.1147	-0.15767	-0.404776	-0.00716828	0.145739	0.300237	-0.592403	-0.674016	-0.534333	-0.660241	-0.728659	-1.03368	-0.486341	0.369821	0.0255862	-0.682529	-0.371601	-1.213	-0.0375365	-0.231431	-0.614455	0.0848652	0.24325	-0.114658	-0.22624	-0.659516
chr1	114700000	114800000	100001	*	chr1.1148	-0.15767	-0.404776	-0.00716828	0.145739	0.300237	-0.592403	-0.674016	-0.534333	-0.660241	-0.728659	-1.03368	-0.486341	0.369821	0.0255862	-0.682529	-0.371601	-1.213	-0.0375365	-0.231431	-0.614455	0.0848652	0.24325	-0.114658	-0.22624	-0.659516
chr1	114800000	114900000	100001	*	chr1.1149	-0.15767	-0.404776	-0.00716828	0.145739	0.300237	-0.592403	-0.674016	-0.534333	-0.660241	-0.728659	-1.03368	-0.486341	0.369821	0.0255862	-0.682529	-0.371601	-1.213	-0.0375365	-0.231431	-0.614455	0.0848652	0.24325	-0.114658	-0.22624	-0.659516
chr1	114900000	115000000	100001	*	chr1.1150	-0.15767	-0.404776	-0.00716828	0.145739	0.300237	-0.592403	-0.674016	-0.534333	-0.660241	-0.728659	-1.03368	-0.486341	0.369821	0.0255862	-0.682529	-0.371601	-1.213	-0.0375365	-0.231431	-0.614455	0.0848652	0.24325	-0.114658	-0.22624	-0.659516
chr1	115000000	115100000	100001	*	chr1.1151	-0.15767	-0.404776	-0.00716828	0.145739	0.300237	-0.592403	-0.674016	-0.534333	-0.660241	-0.728659	-1.03368	-0.486341	0.369821	0.0255862	-0.682529	-0.371601	-1.213	-0.0375365	-0.231431	-0.614455	0.0848652	0.24325	-0.114658	-0.22624	-0.659516
chr1	115100000	115200000	100001	*	chr1.1152	-0.15767	-0.404776	-0.00716828	0.145739	0.300237	-0.592403	-0.674016	-0.534333	-0.660241	-0.728659	-1.03368	-0.486341	0.369821	0.0255862	-0.682529	-0.371601	-1.213	-0.0375365	-0.231431	-0.614455	0.0848652	0.24325	-0.114658	-0.22624	-0.659516
chr1	115200000	115300000	100001	*	chr1.1153	-0.15767	-0.404776	-0.00716828	0.145739	0.300237	-0.592403	-0.674016	-0.534333	-0.660241	-0.728659	-1.03368	-0.486341	0.369821	0.0255862	-0.682529	-0.371601	-1.213	-0.0375365	-0.231431	-0.614455	0.0848652	0.24325	-0.114658	-0.22624	-0.659516
chr1	115300000	115400000	100001	*	chr1.1154	-0.15767	-0.404776	-0.00716828	0.145739	0.300237	-0.592403	-0.674016	-0.534333	-0.660241	-0.728659	-1.03368	-0.486341	0.369821	0.0255862	-0.682529	-0.371601	-1.213	-0.0375365	-0.231431	-0.614455	0.0848652	0.24325	-0.114658	-0.22624	-0.659516
chr1	115400000	115500000	100001	*	chr1.1155	-0.15767	-0.404776	-0.00716828	0.145739	0.300237	-0.592403	-0.674016	-0.534333	-0.660241	-0.728659	-1.03368	-0.486341	0.369821	0.0255862	-0.682529	-0.371601	-1.213	-0.0375365	-0.231431	-0.614455	0.0848652	0.24325	-0.114658	-0.22624	-0.659516
chr1	115500000	115600000	100001	*	chr1.1156	-0.15767	-0.404776	-0.00716828	0.145739	0.300237	-0.592403	-0.674016	-0.534333	-0.660241	-0.728659	-1.03368	-0.486341	0.369821	0.0255862	-0.682529	-0.371601	-1.213	-0.0375365	-0.231431	-0.614455	0.0848652	0.24325	-0.114658	-0.22624	-0.659516
chr1	115600000	115700000	100001	*	chr1.1157	-0.15767	-0.404776	-0.00716828	0.145739	0.300237	-0.592403	-0.674016	-0.534333	-0.660241	-0.728659	-1.03368	-0.486341	0.369821	0.0255862	-0.682529	-0.371601	-1.213	-0.0375365	-0.231431	-0.614455	0.0848652	0.24325	-0.114658	-0.22624	-0.659516
chr1	115700000	115800000	100001	*	chr1.1158	-0.15767	-0.404776	-0.00716828	0.145739	0.300237	-0.592403	-0.674016	-0.534333	-0.660241	-0.728659	-1.03368	-0.486341	0.369821	0.0255862	-0.682529	-0.371601	-1.213	-0.0375365	-0.231431	-0.614455	0.0848652	0.24325	-0.114658	-0.22624	-0.659516
chr1	115800000	115900000	100001	*	chr1.1159	-0.15767	-0.404776	-0.00716828	0.145739	0.300237	-0.592403	-0.674016	-0.534333	-0.660241	-0.728659	-1.03368	-0.486341	0.369821	0.0255862	-0.682529	-0.371601	-1.213	-0.0375365	-0.231431	-0.614455	0.0848652	0.24325	-0.114658	-0.22624	-0.659516
chr1	115900000	116000000	100001	*	chr1.1160	-0.15767	-0.404776	-0.00716828	0.145739	0.300237	-0.592403	-0.674016	-0.534333	-0.660241	-0.728659	-1.03368	-0.486341	0.369821	0.0255862	-0.682529	-0.371601	-1.213	-0.0375365	-0.231431	-0.614455	0.0848652	0.24325	-0.114658	-0.22624	-0.659516
chr1	116000000	116100000	100001	*	chr1.1161	-0.15767	-0.404776	-0.00716828	0.145739	0.300237	-0.592403	-0.674016	-0.534333	-0.660241	-0.728659	-1.03368	-0.486341	0.369821	0.0255862	-0.682529	-0.371601	-1.213	-0.0375365	-0.231431	-0.614455	0.0848652	0.24325	-0.114658	-0.22624	-0.659516
chr1	116100000	116200000	100001	*	chr1.1162	-0.15767	-0.404776	-0.00716828	0.145739	0.300237	-0.592403	-0.674016	-0.534333	-0.660241	-0.728659	-1.03368	-0.486341	0.369821	0.0255862	-0.682529	-0.371601	-1.213	-0.0375365	-0.231431	-0.614455	0.0848652	0.24325	-0.114658	-0.22624	-0.659516
chr1	116200000	116300000	100001	*	chr1.1163	-0.15767	-0.404776	-0.00716828	0.145739	0.300237	-0.592403	-0.674016	-0.534333	-0.660241	-0.728659	-1.03368	-0.486341	0.369821	0.0255862	-0.682529	-0.371601	-1.213	-0.0375365	-0.231431	-0.614455	0.0848652	0.24325	-0.114658	-0.22624	-0.659516
chr1	116300000	116400000	100001	*	chr1.1164	-0.15767	-0.404776	-0.00716828	0.145739	0.300237	-0.592403	-0.674016	-0.534333	-0.660241	-0.728659	-1.03368	-0.486341	0.369821	0.0255862	-0.682529	-0.371601	-1.213	-0.0375365	-0.231431	-0.614455	0.0848652	0.24325	-0.114658	-0.22624	-0.659516
chr1	116400000	116500000	100001	*	chr1.1165	-0.15767	-0.404776	-0.00716828	0.145739	0.300237	-0.592403	-0.674016	-0.534333	-0.660241	-0.728659	-1.03368	-0.486341	0.369821	0.0255862	-0.682529	-0.371601	-1.213	-0.0375365	-0.231431	-0.614455	0.0848652	0.24325	-0.114658	-0.22624	-0.659516
chr1	116500000	116600000	100001	*	chr1.1166	-0.15767	-0.404776	-0.00716828	0.145739	0.300237	-0.592403	-0.674016	-0.534333	-0.660241	-0.728659	-1.03368	-0.486341	0.369821	0.0255862	-0.682529	-0.371601	-1.213	-0.0375365	-0.231431	-0.614455	0.0848652	0.24325	-0.114658	-0.22624	-0.659516
chr1	116600000	116700000	100001	*	chr1.1167	-0.15767	-0.404776	-0.00716828	0.145739	0.300237	-0.592403	-0.674016	-0.534333	-0.660241	-0.728659	-1.03368	-0.486341	0.369821	0.0255862	-0.682529	-0.371601	-1.213	-0.0375365	-0.231431	-0.614455	0.0848652	0.24325	-0.114658	-0.22624	-0.659516
chr1	116700000	116800000	100001	*	chr1.1168	-0.15767	-0.404776	-0.00716828	0.145739	0.300237	-0.592403	-0.674016	-0.534333	-0.660241	-0.728659	-1.03368	-0.486341	0.369821	0.0255862	-0.682529	-0.371601	-1.213	-0.0375365	-0.231431	-0.614455	0.0848652	0.24325	-0.114658	-0.22624	-0.659516
chr1	116800000	116900000	100001	*	chr1.1169	-0.15767	-0.404776	-0.00716828	0.145739	0.300237	-0.592403	-0.674016	-0.534333	-0.660241	-0.728659	-1.03368	-0.486341	0.369821	0.0255862	-0.682529	-0.371601	-1.213	-0.0375365	-0.231431	-0.614455	0.0848652	0.24325	-0.114658	-0.22624	-0.659516
chr1	116900000	117000000	100001	*	chr1.1170	-0.15767	-0.404776	-0.00716828	0.145739	0.300237	-0.592403	-0.674016	-0.534333	-0.660241	-0.728659	-1.03368	-0.486341	0.369821	0.0255862	-0.682529	-0.371601	-1.213	-0.0375365	-0.231431	-0.614455	0.0848652	0.24325	-0.114658	-0.22624	-0.659516
chr1	117000000	117100000	100001	*	chr1.1171	-0.15767	-0.404776	-0.00716828	0.145739	0.300237	-0.592403	-0.674016	-0.534333	-0.660241	-0.728659	-1.03368	-0.486341	0.369821	0.0255862	-0.682529	-0.371601	-1.213	-0.0375365	-0.231431	-0.614455	0.0848652	0.24325	-0.114658	-0.22624	-0.659516
chr1	117100000	117200000	100001	*	chr1.1172	-0.15767	-0.404776	-0.00716828	0.145739	0.300237	-0.592403	-0.674016	-0.534333	-0.660241	-0.728659	-1.03368	-0.486341	0.369821	0.0255862	-0.682529	-0.371601	-1.213	-0.0375365	-0.231431	-0.614455	0.0848652	0.24325	-0.114658	-0.22624	-0.659516
chr1	117200000	117300000	100001	*	chr1.1173	-0.15767	-0.404776	-0.00716828	0.145739	0.300237	-0.592403	-0.674016	-0.534333	-0.660241	-0.728659	-1.03368	-0.486341	0.369821	0.0255862	-0.682529	-0.371601	-1.213	-0.0375365	-0.231431	-0.614455	0.0848652	0.24325	-0.114658	-0.22624	-0.659516
chr1	117300000	117400000	100001	*	chr1.1174	-0.15767	-0.404776	-0.00716828	0.145739	0.300237	-0.592403	-0.674016	-0.534333	-0.660241	-0.728659	-1.03368	-0.486341	0.369821	0.0255862	-0.682529	-0.371601	-1.213	-0.0375365	-0.231431	-0.614455	0.0848652	0.24325	-0.114658	-0.22624	-0.659516
chr1	117400000	117500000	100001	*	chr1.1175	-0.15767	-0.404776	-0.00716828	0.145739	0.300237	-0.592403	-0.674016	-0.534333	-0.660241	-0.728659	-1.03368	-0.486341	0.369821	0.0255862	-0.682529	-0.371601	-1.213	-0.0375365	-0.231431	-0.614455	0.0848652	0.24325	-0.114658	-0.22624	-0.659516
chr1	117500000	117600000	100001	*	chr1.1176	-0.15767	-0.404776	-0.00716828	0.145739	0.300237	-0.592403	-0.674016	-0.534333	-0.660241	-0.728659	-1.03368	-0.486341	0.369821	0.0255862	-0.682529	-0.371601	-1.213	-0.0375365	-0.231431	-0.614455	0.0848652	0.24325	-0.114658	-0.22624	-0.659516
chr1	117600000	117700000	100001	*	chr1.1177	-0.15767	-0.404776	-0.00716828	0.145739	0.300237	-0.592403	-0.674016	-0.534333	-0.660241	-0.728659	-1.03368	-0.486341	0.369821	0.0255862	-0.682529	-0.371601	-1.213	-0.0375365	-0.231431	-0.614455	0.0848652	0.24325	-0.114658	-0.22624	-0.659516
chr1	117700000	117800000	100001	*	chr1.1178	-0.15767	-0.404776	-0.00716828	0.145739	0.300237	-0.592403	-0.674016	-0.534333	-0.660241	-0.728659	-1.03368	-0.486341	0.369821	0.0255862	-0.682529	-0.371601	-1.213	-0.0375365	-0.231431	-0.614455	0.0848652	0.24325	-0.114658	-0.22624	-0.659516
chr1	117800000	117900000	100001	*	chr1.1179	-0.15767	-0.404776	-0.00716828	0.145739	0.300237	-0.592403	-0.674016	-0.534333	-0.660241	-0.728659	-1.03368	-0.486341	0.369821	0.0255862	-0.682529	-0.371601	-1.213	-0.0375365	-0.231431	-0.614455	0.0848652	0.24325	-0.114658	-0.22624	-0.659516
chr1	117900000	118000000	100001	*	chr1.1180	-0.15767	-0.404776	-0.00716828	0.145739	0.300237	-0.592403	-0.674016	-0.534333	-0.660241	-0.728659	-1.03368	-0.486341	0.369821	0.0255862	-0.682529	-0.371601	-1.213	-0.0375365	-0.231431	-0.614455	0.0848652	0.24325	-0.114658	-0.22624	-0.659516
chr1	118000000	118100000	100001	*	chr1.1181	-0.15767	-0.404776	-0.00716828	0.145739	0.300237	-0.592403	-0.674016	-0.534333	-0.660241	-0.728659	-1.03368	-0.486341	0.369821	0.0255862	-0.682529	-0.371601	-1.213	-0.0375365	-0.231431	-0.614455	0.0848652	0.24325	-0.114658	-0.22624	-0.659516
chr1	118100000	118200000	100001	*	chr1.1182	-0.15767	-0.404776	-0.00716828	0.145739	0.300237	-0.592403	-0.674016	-0.534333	-0.660241	-0.728659	-1.03368	-0.486341	0.369821	0.0255862	-0.682529	-0.371601	-1.213	-0.0375365	-0.231431	-0.614455	0.0848652	0.24325	-0.114658	-0.22624	-0.659516
chr1	118200000	118300000	100001	*	chr1.1183	-0.15767	-0.404776	-0.00716828	0.145739	0.300237	-0.592403	-0.674016	-0.534333	-0.660241	-0.728659	-1.03368	-0.486341	0.369821	0.0255862	-0.682529	-0.371601	-1.213	-0.0375365	-0.231431	-0.614455	0.0848652	0.24325	-0.114658	-0.22624	-0.659516
chr1	118300000	118400000	100001	*	chr1.1184	-0.15767	-0.404776	-0.00716828	0.145739	0.300237	-0.592403	-0.674016	-0.534333	-0.660241	-0.728659	-1.03368	-0.486341	0.369821	0.0255862	-0.682529	-0.371601	-1.213	-0.0375365	-0.231431	-0.614455	0.0848652	0.24325	-0.114658	-0.22624	-0.659516
chr1	118400000	118500000	100001	*	chr1.1185	-0.15767	-0.404776	-0.00716828	0.145739	0.300237	-0.592403	-0.674016	-0.534333	-0.660241	-0.728659	-1.03368	-0.486341	0.369821	0.0255862	-0.682529	-0.371601	-1.213	-0.0375365	-0.231431	-0.614455	0.0848652	0.24325	-0.114658	-0.22624	-0.659516
chr1	118500000	118600000	100001	*	chr1.1186	-0.15767	-0.404776	-0.00716828	0.145739	0.300237	-0.592403	-0.674016	-0.534333	-0.660241	-0.728659	-1.03368	-0.486341	0.369821	0.0255862	-0.682529	-0.371601	-1.213	-0.0375365	-0.231431	-0.614455	0.0848652	0.24325	-0.114658	-0.22624	-0.659516
chr1	118600000	118700000	100001	*	chr1.1187	-0.15767	-0.404776	-0.00716828	0.145739	0.300237	-0.592403	-0.674016	-0.534333	-0.660241	-0.728659	-1.03368	-0.486341	0.369821	0.0255862	-0.682529	-0.371601	-1.213	-0.0375365	-0.231431	-0.614455	0.0848652	0.24325	-0.114658	-0.22624	-0.659516
chr1	118700000	118800000	100001	*	chr1.1188	-0.15767	-0.404776	-0.00716828	0.145739	0.300237	-0.592403	-0.674016	-0.534333	-0.660241	-0.728659	-1.03368	-0.486341	0.369821	0.0255862	-0.682529	-0.371601	-1.213	-0.0375365	-0.231431	-0.614455	0.0848652	0.24325	-0.114658	-0.22624	-0.659516
chr1	118800000	118900000	100001	*	chr1.1189	-0.15767	-0.404776	-0.00716828	0.145739	0.300237	-0.592403	-0.674016	-0.534333	-0.660241	-0.728659	-1.03368	-0.486341	0.369821	0.0255862	-0.682529	-0.371601	-1.213	-0.0375365	-0.231431	-0.614455	0.0848652	0.24325	-0.114658	-0.22624	-0.659516
chr1	118900000	119000000	100001	*	chr1.1190	-0.15767	-0.404776	-0.00716828	0.145739	0.300237	-0.592403	-0.674016	-0.534333	-0.660241	-0.728659	-1.03368	-0.486341	0.369821	0.0255862	-0.682529	-0.371601	-1.213	-0.0375365	-0.231431	-0.614455	0.0848652	0.24325	-0.114658	-0.22624	-0.659516
chr1	119000000	119100000	100001	*	chr1.1191	-0.15767	-0.404776	-0.00716828	0.145739	0.300237	-0.592403	-0.674016	-0.534333	-0.660241	-0.728659	-1.03368	-0.486341	0.369821	0.0255862	-0.682529	-0.371601	-1.213	-0.0375365	-0.231431	-0.614455	0.0848652	0.24325	-0.114658	-0.22624	-0.659516
chr1	119100000	119200000	100001	*	chr1.1192	-0.15767	-0.404776	-0.00716828	0.145739	0.300237	-0.592403	-0.674016	-0.534333	-0.660241	-0.728659	-1.03368	-0.486341	0.369821	0.0255862	-0.682529	-0.371601	-1.213	-0.0375365	-0.231431	-0.614455	0.0848652	0.24325	-0.114658	-0.22624	-0.659516
chr1	119200000	119300000	100001	*	chr1.1193	-0.15767	-0.404776	-0.00716828	0.145739	0.300237	-0.592403	-0.674016	-0.534333	-0.660241	-0.728659	-1.03368	-0.486341	0.369821	0.0255862	-0.682529	-0.371601	-1.213	-0.0375365	-0.231431	-0.614455	0.0848652	0.24325	-0.114658	-0.22624	-0.659516
chr1	119300000	119400000	100001	*	chr1.1194	-0.15767	-0.404776	-0.00716828	0.145739	0.300237	-0.592403	-0.674016	-0.534333	-0.660241	-0.728659	-1.03368	-0.486341	0.369821	0.0255862	-0.682529	-0.371601	-1.213	-0.0375365	-0.231431	-0.614455	0.0848652	0.24325	-0.114658	-0.22624	-0.659516
chr1	119400000	119500000	100001	*	chr1.1195	-0.15767	-0.404776	-0.00716828	0.145739	0.300237	-0.592403	-0.674016	-0.534333	-0.660241	-0.728659	-1.03368	-0.486341	0.369821	0.0255862	-0.682529	-0.371601	-1.213	-0.0375365	-0.231431	-0.614455	0.0848652	0.24325	-0.114658	-0.22624	-0.659516
chr1	119500000	119600000	100001	*	chr1.1196	-0.15767	-0.404776	-0.00716828	0.145739	0.300237	-0.592403	-0.674016	-0.534333	-0.660241	-0.728659	-1.03368	-0.486341	0.369821	0.0255862	-0.682529	-0.371601	-1.213	-0.0375365	-0.231431	-0.614455	0.0848652	0.24325	-0.114658	-0.22624	-0.659516
chr1	119600000	119700000	100001	*	chr1.1197	-0.15767	-0.404776	-0.00716828	0.145739	0.300237	-0.592403	-0.674016	-0.534333	-0.660241	-0.728659	-1.03368	-0.486341	0.369821	0.0255862	-0.682529	-0.371601	-1.213	-0.0375365	-0.231431	-0.614455	0.0848652	0.24325	-0.114658	-0.22624	-0.659516
chr1	119700000	119800000	100001	*	chr1.1198	-0.15767	-0.404776	-0.00716828	0.145739	0.300237	-0.592403	-0.674016	-0.534333	-0.660241	-0.728659	-1.03368	-0.486341	0.369821	0.0255862	-0.682529	-0.371601	-1.213	-0.0375365	-0.231431	-0.614455	0.0848652	0.24325	-0.114658	-0.22624	-0.659516
chr1	119800000	119900000	100001	*	chr1.1199	-0.15767	-0.404776	-0.00716828	0.145739	0.300237	-0.592403	-0.674016	-0.534333	-0.660241	-0.728659	-1.03368	-0.486341	0.369821	0.0255862	-0.682529	-0.371601	-1.213	-0.0375365	-0.231431	-0.614455	0.0848652	0.24325	-0.114658	-0.22624	-0.659516
chr1	119900000	120000000	100001	*	chr1.1200	-0.15767	-0.404776	-0.00716828	0.145739	0.300237	-0.592403	-0.674016	-0.534333	-0.660241	-0.728659	-1.03368	-0.486341	0.369821	0.0255862	-0.682529	-0.371601	-1.213	-0.0375365	-0.231431	-0.614455	0.0848652	0.24325	-0.114658	-0.22624	-0.659516
chr1	120000000	120100000	100001	*	chr1.1201	-0.15767	-0.404776	-0.00716828	0.145739	0.300237	-0.592403	-0.674016	-0.534333	-0.660241	-0.728659	-1.03368	-0.486341	0.369821	0.0255862	-0.682529	-0.371601	-1.213	-0.0375365	-0.231431	-0.614455	0.0848652	0.24325	-0.114658	-0.22624	-0.659516
chr1	120100000	120200000	100001	*	chr1.1202	-0.15767	-0.404776	-0.00716828	0.145739	0.300237	-0.592403	-0.674016	-0.534333	-0.660241	-0.728659	-1.03368	-0.486341	0.369821	0.0255862	-0.682529	-0.371601	-1.213	-0.0375365	-0.231431	-0.614455	0.0848652	0.24325	-0.114658	-0.22624	-0.659516
chr1	120200000	120300000	100001	*	chr1.1203	-0.15767	-0.404776	-0.00716828	0.145739	0.300237	-0.592403	-0.674016	-0.534333	-0.660241	-0.728659	-1.03368	-0.486341	0.369821	0.0255862	-0.682529	-0.371601	-1.213	-0.0375365	-0.231431	-0.614455	0.0848652	0.24325	-0.114658	-0.22624	-0.659516
chr1	120300000	120400000	100001	*	chr1.1204	-0.15767	-0.404776	-0.00716828	0.145739	0.300237	-0.592403	-0.674016	-0.534333	-0.660241	-0.728659	-1.03368	-0.486341	0.369821	0.0255862	-0.682529	-0.371601	-1.213	-0.0375365	-0.231431	-0.614455	0.0848652	0.24325	-0.114658	-0.22624	-0.659516
chr1	120400000	120500000	100001	*	chr1.1205	-0.15767	-0.404776	-0.00716828	0.145739	0.300237	-0.592403	-0.674016	-0.534333	-0.660241	-0.728659	-1.03368	-0.486341	0.369821	0.0255862	-0.682529	-0.371601	-1.213	-0.0375365	-0.231431	-0.614455	0.0848652	0.24325	-0.114658	-0.22624	-0.659516
chr1	120500000	120600000	100001	*	chr1.1206	-0.15767	-0.404776	-0.00716828	0.145739	0.300237	-0.592403	-0.674016	-0.534333	-0.660241	-0.728659	-1.03368	-0.486341	0.369821	0.0255862	-0.682529	-0.371601	-1.213	-0.0375365	-0.231431	-0.614455	0.0848652	0.24325	-0.114658	-0.22624	-0.659516
chr1	120600000	120700000	100001	*	chr1.1207	-0.15767	-0.404776	-0.00716828	0.145739	0.300237	-0.592403	-0.674016	-0.534333	-0.660241	-0.728659	-1.03368	-0.486341	0.369821	0.0255862	-0.682529	-0.371601	-1.213	-0.0375365	-0.231431	-0.614455	0.0848652	0.24325	-0.114658	-0.22624	-0.659516
chr1	120700000	120800000	100001	*	chr1.1208	-0.15767	-0.404776	-0.00716828	0.145739	0.300237	-0.592403	-0.674016	-0.534333	-0.660241	-0.728659	-1.03368	-0.486341	0.369821	0.0255862	-0.682529	-0.371601	-1.213	-0.0375365	-0.231431	-0.614455	0.0848652	0.24325	-0.114658	-0.22624	-0.659516
chr1	120800000	120900000	100001	*	chr1.1209	-0.15767	-0.404776	-0.00716828	0.145739	0.300237	-0.592403	-0.674016	-0.534333	-0.660241	-0.728659	-1.03368	-0.486341	0.369821	0.0255862	-0.682529	-0.371601	-1.213	-0.0375365	-0.231431	-0.614455	0.0848652	0.24325	-0.114658	-0.22624	-0.659516
chr1	120900000	121000000	100001	*	chr1.1210	-0.15767	-0.404776	-0.00716828	0.145739	0.300237	-0.592403	-0.674016	-0.534333	-0.660241	-0.728659	-1.03368	-0.486341	0.369821	0.0255862	-0.682529	-0.371601	-1.213	-0.0375365	-0.231431	-0.614455	0.0848652	0.24325	-0.114658	-0.22624	-0.659516
chr1	121000000	121100000	100001	*	chr1.1211	-0.15767	-0.404776	-0.00716828	0.145739	0.300237	-0.592403	-0.674016	-0.534333	-0.660241	-0.728659	-1.03368	-0.486341	0.369821	0.0255862	-0.682529	-0.371601	-1.213	-0.0375365	-0.231431	-0.614455	0.0848652	0.24325	-0.114658	-0.22624	-0.659516
chr1	121100000	121200000	100001	*	chr1.1212	-0.15767	-0.404776	-0.00716828	0.145739	0.300237	-0.592403	-0.674016	-0.534333	-0.660241	-0.728659	-1.03368	-0.486341	0.369821	0.0255862	-0.682529	-0.371601	-1.213	-0.0375365	-0.231431	-0.614455	0.0848652	0.24325	-0.114658	-0.22624	-0.659516
chr1	121200000	121300000	100001	*	chr1.1213	-0.15767	-0.404776	-0.00716828	0.145739	0.300237	-0.592403	-0.674016	-0.534333	-0.660241	-0.728659	-1.03368	-0.486341	0.369821	0.0255862	-0.682529	-0.371601	-1.213	-0.0375365	-0.231431	-0.614455	0.0848652	0.24325	-0.114658	-0.22624	-0.659516
chr1	121300000	121400000	100001	*	chr1.1214	-0.15767	-0.404776	-0.00716828	0.145739	0.300237	-0.592403	-0.674016	-0.534333	-0.660241	-0.728659	-1.03368	-0.486341	0.369821	0.0255862	-0.682529	-0.371601	-1.213	-0.0375365	-0.231431	-0.614455	0.0848652	0.24325	-0.114658	-0.22624	-0.659516
chr1	121400000	121500000	100001	*	chr1.1215	-0.15767	-0.404776	-0.00716828	0.145739	0.300237	-0.592403	-0.674016	-0.534333	-0.660241	-0.728659	-1.03368	-0.486341	0.369821	0.0255862	-0.682529	-0.371601	-1.213	-0.0375365	-0.231431	-0.614455	0.0848652	0.24325	-0.114658	-0.22624	-0.659516
chr1	121500000	121600000	100001	*	chr1.1216	-0.15767	-0.404776	-0.00716828	0.145739	0.300237	-0.592403	-0.674016	-0.534333	-0.660241	-0.728659	-1.03368	-0.486341	0.369821	0.0255862	-0.682529	-0.371601	-1.213	-0.0375365	-0.231431	-0.614455	0.0848652	0.24325	-0.114658	-0.22624	-0.659516
chr1	121600000	121700000	100001	*	chr1.1217	-0.15767	-0.404776	-0.00716828	0.145739	0.300237	-0.592403	-0.674016	-0.534333	-0.660241	-0.728659	-1.03368	-0.486341	0.369821	0.0255862	-0.682529	-0.371601	-1.213	-0.0375365	-0.231431	-0.614455	0.0848652	0.24325	-0.114658	-0.22624	-0.659516
chr1	121700000	121800000	100001	*	chr1.1218	-0.15767	-0.404776	-0.00716828	0.145739	0.300237	-0.592403	-0.674016	-0.534333	-0.660241	-0.728659	-1.03368	-0.486341	0.369821	0.0255862	-0.682529	-0.371601	-1.213	-0.0375365	-0.231431	-0.614455	0.0848652	0.24325	-0.114658	-0.22624	-0.659516
chr1	121800000	121900000	100001	*	chr1.1219	-0.15767	-0.404776	-0.00716828	0.145739	0.300237	-0.592403	-0.674016	-0.534333	-0.660241	-0.728659	-1.03368	-0.486341	0.369821	0.0255862	-0.682529	-0.371601	-1.213	-0.0375365	-0.231431	-0.614455	0.0848652	0.24325	-0.114658	-0.22624	-0.659516
chr1	121900000	122000000	100001	*	chr1.1220	-0.15767	-0.404776	-0.00716828	0.145739	0.300237	-0.592403	-0.674016	-0.534333	-0.660241	-0.728659	-1.03368	-0.486341	0.369821	0.0255862	-0.682529	-0.371601	-1.213	-0.0375365	-0.231431	-0.614455	0.0848652	0.24325	-0.114658	-0.22624	-0.659516
chr1	122000000	122100000	100001	*	chr1.1221	-0.15767	-0.404776	-0.00716828	0.145739	0.300237	-0.592403	-0.674016	-0.534333	-0.660241	-0.728659	-1.03368	-0.486341	0.369821	0.0255862	-0.682529	-0.371601	-1.213	-0.0375365	-0.231431	-0.614455	0.0848652	0.24325	-0.114658	-0.22624	-0.659516
chr1	122100000	122200000	100001	*	chr1.1222	-0.15767	-0.404776	-0.00716828	0.145739	0.300237	-0.592403	-0.674016	-0.534333	-0.660241	-0.728659	-1.03368	-0.486341	0.369821	0.0255862	-0.682529	-0.371601	-1.213	-0.0375365	-0.231431	-0.614455	0.0848652	0.24325	-0.114658	-0.22624	-0.659516
chr1	122200000	122300000	100001	*	chr1.1223	-0.15767	-0.404776	-0.00716828	0.145739	0.300237	-0.592403	-0.674016	-0.534333	-0.660241	-0.728659	-1.03368	-0.486341	0.369821	0.0255862	-0.682529	-0.371601	-1.213	-0.0375365	-0.231431	-0.614455	0.0848652	0.24325	-0.114658	-0.22624	-0.659516
chr1	122300000	122400000	100001	*	chr1.1224	-0.15767	-0.404776	-0.00716828	0.145739	0.300237	-0.592403	-0.674016	-0.534333	-0.660241	-0.728659	-1.03368	-0.486341	0.369821	0.0255862	-0.682529	-0.371601	-1.213	-0.0375365	-0.231431	-0.614455	0.0848652	0.24325	-0.114658	-0.22624	-0.659516
chr1	122400000	122500000	100001	*	chr1.1225	-0.15767	-0.404776	-0.00716828	0.145739	0.300237	-0.592403	-0.674016	-0.534333	-0.660241	-0.728659	-1.03368	-0.486341	0.369821	0.0255862	-0.682529	-0.371601	-1.213	-0.0375365	-0.231431	-0.614455	0.0848652	0.24325	-0.114658	-0.22624	-0.659516
chr1	122500000	122600000	100001	*	chr1.1226	-0.15767	-0.404776	-0.00716828	0.145739	0.300237	-0.592403	-0.674016	-0.534333	-0.660241	-0.728659	-1.03368	-0.486341	0.369821	0.0255862	-0.682529	-0.371601	-1.213	-0.0375365	-0.231431	-0.614455	0.0848652	0.24325	-0.114658	-0.22624	-0.659516
chr1	122600000	122700000	100001	*	chr1.1227	-0.15767	-0.404776	-0.00716828	0.145739	0.300237	-0.592403	-0.674016	-0.534333	-0.660241	-0.728659	-1.03368	-0.486341	0.369821	0.0255862	-0.682529	-0.371601	-1.213	-0.0375365	-0.231431	-0.614455	0.0848652	0.24325	-0.114658	-0.22624	-0.659516
chr1	122700000	122800000	100001	*	chr1.1228	-0.15767	-0.404776	-0.00716828	0.145739	0.300237	-0.592403	-0.674016	-0.534333	-0.660241	-0.728659	-1.03368	-0.486341	0.369821	0.0255862	-0.682529	-0.371601	-1.213	-0.0375365	-0.231431	-0.614455	0.0848652	0.24325	-0.114658	-0.22624	-0.659516
chr1	122800000	122900000	100001	*	chr1.1229	-0.15767	-0.404776	-0.00716828	0.145739	0.300237	-0.592403	-0.674016	-0.534333	-0.660241	-0.728659	-1.03368	-0.486341	0.369821	0.0255862	-0.682529	-0.371601	-1.213	-0.0375365	-0.231431	-0.614455	0.0848652	0.24325	-0.114658	-0.22624	-0.659516
chr1	122900000	123000000	100001	*	chr1.1230	-0.15767	-0.404776	-0.00716828	0.145739	0.300237	-0.592403	-0.674016	-0.534333	-0.660241	-0.728659	-1.03368	-0.486341	0.369821	0.0255862	-0.682529	-0.371601	-1.213	-0.0375365	-0.231431	-0.614455	0.0848652	0.24325	-0.114658	-0.22624	-0.659516
chr1	123000000	123100000	100001	*	chr1.1231	-0.15767	-0.404776	-0.00716828	0.145739	0.300237	-0.592403	-0.674016	-0.534333	-0.660241	-0.728659	-1.03368	-0.486341	0.369821	0.0255862	-0.682529	-0.371601	-1.213	-0.0375365	-0.231431	-0.614455	0.0848652	0.24325	-0.114658	-0.22624	-0.659516
chr1	123100000	123200000	100001	*	chr1.1232	-0.15767	-0.404776	-0.00716828	0.145739	0.300237	-0.592403	-0.674016	-0.534333	-0.660241	-0.728659	-1.03368	-0.486341	0.369821	0.0255862	-0.682529	-0.371601	-1.213	-0.0375365	-0.231431	-0.614455	0.0848652	0.24325	-0.114658	-0.22624	-0.659516
chr1	123200000	123300000	100001	*	chr1.1233	-0.15767	-0.404776	-0.00716828	0.145739	0.300237	-0.592403	-0.674016	-0.534333	-0.660241	-0.728659	-1.03368	-0.486341	0.369821	0.0255862	-0.682529	-0.371601	-1.213	-0.0375365	-0.231431	-0.614455	0.0848652	0.24325	-0.114658	-0.22624	-0.659516
chr1	123300000	123400000	100001	*	chr1.1234	-0.15767	-0.404776	-0.00716828	0.145739	0.300237	-0.592403	-0.674016	-0.534333	-0.660241	-0.728659	-1.03368	-0.486341	0.369821	0.0255862	-0.682529	-0.371601	-1.213	-0.0375365	-0.231431	-0.614455	0.0848652	0.24325	-0.114658	-0.22624	-0.659516
chr1	123400000	123500000	100001	*	chr1.1235	-0.15767	-0.404776	-0.00716828	0.145739	0.300237	-0.592403	-0.674016	-0.534333	-0.660241	-0.728659	-1.03368	-0.486341	0.369821	0.0255862	-0.682529	-0.371601	-1.213	-0.0375365	-0.231431	-0.614455	0.0848652	0.24325	-0.114658	-0.22624	-0.659516
chr1	123500000	123600000	100001	*	chr1.1236	-0.15767	-0.404776	-0.00716828	0.145739	0.300237	-0.592403	-0.674016	-0.534333	-0.660241	-0.728659	-1.03368	-0.486341	0.369821	0.0255862	-0.682529	-0.371601	-1.213	-0.0375365	-0.231431	-0.614455	0.0848652	0.24325	-0.114658	-0.22624	-0.659516
chr1	123600000	123700000	100001	*	chr1.1237	-0.15767	-0.404776	-0.00716828	0.145739	0.300237	-0.592403	-0.674016	-0.534333	-0.660241	-0.728659	-1.03368	-0.486341	0.369821	0.0255862	-0.682529	-0.371601	-1.213	-0.0375365	-0.231431	-0.614455	0.0848652	0.24325	-0.114658	-0.22624	-0.659516
chr1	123700000	123800000	100001	*	chr1.1238	-0.15767	-0.404776	-0.00716828	0.145739	0.300237	-0.592403	-0.674016	-0.534333	-0.660241	-0.728659	-1.03368	-0.486341	0.369821	0.0255862	-0.682529	-0.371601	-1.213	-0.0375365	-0.231431	-0.614455	0.0848652	0.24325	-0.114658	-0.22624	-0.659516
chr1	123800000	123900000	100001	*	chr1.1239	-0.15767	-0.404776	-0.00716828	0.145739	0.300237	-0.592403	-0.674016	-0.534333	-0.660241	-0.728659	-1.03368	-0.486341	0.369821	0.0255862	-0.682529	-0.371601	-1.213	-0.0375365	-0.231431	-0.614455	0.0848652	0.24325	-0.114658	-0.22624	-0.659516
chr1	123900000	124000000	100001	*	chr1.1240	-0.15767	-0.404776	-0.00716828	0.145739	0.300237	-0.592403	-0.674016	-0.534333	-0.660241	-0.728659	-1.03368	-0.486341	0.369821	0.0255862	-0.682529	-0.371601	-1.213	-0.0375365	-0.231431	-0.614455	0.0848652	0.24325	-0.114658	-0.22624	-0.659516
chr1	124000000	124100000	100001	*	chr1.1241	-0.15767	-0.404776	-0.00716828	0.145739	0.300237	-0.592403	-0.674016	-0.534333	-0.660241	-0.728659	-1.03368	-0.486341	0.369821	0.0255862	-0.682529	-0.371601	-1.213	-0.0375365	-0.231431	-0.614455	0.0848652	0.24325	-0.114658	-0.22624	-0.659516
chr1	124100000	124200000	100001	*	chr1.1242	-0.15767	-0.404776	-0.00716828	0.145739	0.300237	-0.592403	-0.674016	-0.534333	-0.660241	-0.728659	-1.03368	-0.486341	0.369821	0.0255862	-0.682529	-0.371601	-1.213	-0.0375365	-0.231431	-0.614455	0.0848652	0.24325	-0.114658	-0.22624	-0.659516
chr1	124200000	124300000	100001	*	chr1.1243	-0.15767	-0.404776	-0.00716828	0.145739	0.300237	-0.592403	-0.674016	-0.534333	-0.660241	-0.728659	-1.03368	-0.486341	0.369821	0.0255862	-0.682529	-0.371601	-1.213	-0.0375365	-0.231431	-0.614455	0.0848652	0.24325	-0.114658	-0.22624	-0.659516
chr1	124300000	124400000	100001	*	chr1.1244	-0.15767	-0.404776	-0.00716828	0.145739	0.300237	-0.592403	-0.674016	-0.534333	-0.660241	-0.728659	-1.03368	-0.486341	0.369821	0.0255862	-0.682529	-0.371601	-1.213	-0.0375365	-0.231431	-0.614455	0.0848652	0.24325	-0.114658	-0.22624	-0.659516
chr1	124400000	124500000	100001	*	chr1.1245	-0.15767	-0.404776	-0.00716828	0.145739	0.300237	-0.592403	-0.674016	-0.534333	-0.660241	-0.728659	-1.03368	-0.486341	0.369821	0.0255862	-0.682529	-0.371601	-1.213	-0.0375365	-0.231431	-0.614455	0.0848652	0.24325	-0.114658	-0.22624	-0.659516
chr1	124500000	124600000	100001	*	chr1.1246	-0.15767	-0.404776	-0.00716828	0.145739	0.300237	-0.592403	-0.674016	-0.534333	-0.660241	-0.728659	-1.03368	-0.486341	0.369821	0.0255862	-0.682529	-0.371601	-1.213	-0.0375365	-0.231431	-0.614455	0.0848652	0.24325	-0.114658	-0.22624	-0.659516
chr1	124600000	124700000	100001	*	chr1.1247	-0.15767	-0.404776	-0.00716828	0.145739	0.300237	-0.592403	-0.674016	-0.534333	-0.660241	-0.728659	-1.03368	-0.486341	0.369821	0.0255862	-0.682529	-0.371601	-1.213	-0.0375365	-0.231431	-0.614455	0.0848652	0.24325	-0.114658	-0.22624	-0.659516
chr1	124700000	124800000	100001	*	chr1.1248	-0.15767	-0.404776	-0.00716828	0.145739	0.300237	-0.592403	-0.674016	-0.534333	-0.660241	-0.728659	-1.03368	-0.486341	0.369821	0.0255862	-0.682529	-0.371601	-1.213	-0.0375365	-0.231431	-0.614455	0.0848652	0.24325	-0.114658	-0.22624	-0.659516
chr1	124800000	124900000	100001	*	chr1.1249	-0.15767	-0.404776	-0.00716828	0.145739	0.300237	-0.592403	-0.674016	-0.534333	-0.660241	-0.728659	-1.03368	-0.486341	0.369821	0.0255862	-0.682529	-0.371601	-1.213	-0.0375365	-0.231431	-0.614455	0.0848652	0.24325	-0.114658	-0.22624	-0.659516
chr1	124900000	125000000	100001	*	chr1.1250	-0.15767	-0.404776	-0.00716828	0.145739	0.300237	-0.592403	-0.674016	-0.534333	-0.660241	-0.728659	-1.03368	-0.486341	0.369821	0.0255862	-0.682529	-0.371601	-1.213	-0.0375365	-0.231431	-0.614455	0.0848652	0.24325	-0.114658	-0.22624	-0.659516
chr1	125000000	125100000	100001	*	chr1.1251	-0.15767	-0.404776	-0.00716828	0.145739	0.300237	-0.592403	-0.674016	-0.534333	-0.660241	-0.728659	-1.03368	-0.486341	0.369821	0.0255862	-0.682529	-0.371601	-1.213	-0.0375365	-0.231431	-0.614455	0.0848652	0.24325	-0.114658	-0.22624	-0.659516
chr1	125100000	125200000	100001	*	chr1.1252	-0.15767	-0.404776	-0.00716828	0.145739	0.300237	-0.592403	-0.674016	-0.534333	-0.660241	-0.728659	-1.03368	-0.486341	0.369821	0.0255862	-0.682529	-0.371601	-1.213	-0.0375365	-0.231431	-0.614455	0.0848652	0.24325	-0.114658	-0.22624	-0.659516
chr1	125200000	125300000	100001	*	chr1.1253	-0.15767	-0.404776	-0.00716828	0.145739	0.300237	-0.592403	-0.674016	-0.534333	-0.660241	-0.728659	-1.03368	-0.486341	0.369821	0.0255862	-0.682529	-0.371601	-1.213	-0.0375365	-0.231431	-0.614455	0.0848652	0.24325	-0.114658	-0.22624	-0.659516
chr1	125300000	125400000	100001	*	chr1.1254	-0.15767	-0.404776	-0.00716828	0.145739	0.300237	-0.592403	-0.674016	-0.534333	-0.660241	-0.728659	-1.03368	-0.486341	0.369821	0.0255862	-0.682529	-0.371601	-1.213	-0.0375365	-0.231431	-0.614455	0.0848652	0.24325	-0.114658	-0.22624	-0.659516
chr1	125400000	125500000	100001	*	chr1.1255	-0.15767	-0.404776	-0.00716828	0.145739	0.300237	-0.592403	-0.674016	-0.534333	-0.660241	-0.728659	-1.03368	-0.486341	0.369821	0.0255862	-0.682529	-0.371601	-1.213	-0.0375365	-0.231431	-0.614455	0.0848652	0.24325	-0.114658	-0.22624	-0.659516
chr1	125500000	125600000	100001	*	chr1.1256	-0.15767	-0.404776	-0.00716828	0.145739	0.300237	-0.592403	-0.674016	-0.534333	-0.660241	-0.728659	-1.03368	-0.486341	0.369821	0.0255862	-0.682529	-0.371601	-1.213	-0.0375365	-0.231431	-0.614455	0.0848652	0.24325	-0.114658	-0.22624	-0.659516
chr1	125600000	125700000	100001	*	chr1.1257	-0.15767	-0.404776	-0.00716828	0.145739	0.300237	-0.592403	-0.674016	-0.534333	-0.660241	-0.728659	-1.03368	-0.486341	0.369821	0.0255862	-0.682529	-0.371601	-1.213	-0.0375365	-0.231431	-0.614455	0.0848652	0.24325	-0.114658	-0.22624	-0.659516
chr1	125700000	125800000	100001	*	chr1.1258	-0.15767	-0.404776	-0.00716828	0.145739	0.300237	-0.592403	-0.674016	-0.534333	-0.660241	-0.728659	-1.03368	-0.486341	0.369821	0.0255862	-0.682529	-0.371601	-1.213	-0.0375365	-0.231431	-0.614455	0.0848652	0.24325	-0.114658	-0.22624	-0.659516
chr1	125800000	125900000	100001	*	chr1.1259	-0.15767	-0.404776	-0.00716828	0.145739	0.300237	-0.592403	-0.674016	-0.534333	-0.660241	-0.728659	-1.03368	-0.486341	0.369821	0.0255862	-0.682529	-0.371601	-1.213	-0.0375365	-0.231431	-0.614455	0.0848652	0.24325	-0.114658	-0.22624	-0.659516
chr1	125900000	126000000	100001	*	chr1.1260	-0.15767	-0.404776	-0.00716828	0.145739	0.300237	-0.592403	-0.674016	-0.534333	-0.660241	-0.728659	-1.03368	-0.486341	0.369821	0.0255862	-0.682529	-0.371601	-1.213	-0.0375365	-0.231431	-0.614455	0.0848652	0.24325	-0.114658	-0.22624	-0.659516
chr1	126000000	126100000	100001	*	chr1.1261	-0.15767	-0.404776	-0.00716828	0.145739	0.300237	-0.592403	-0.674016	-0.534333	-0.660241	-0.728659	-1.03368	-0.486341	0.369821	0.0255862	-0.682529	-0.371601	-1.213	-0.0375365	-0.231431	-0.614455	0.0848652	0.24325	-0.114658	-0.22624	-0.659516
chr1	126100000	126200000	100001	*	chr1.1262	-0.15767	-0.404776	-0.00716828	0.145739	0.300237	-0.592403	-0.674016	-0.534333	-0.660241	-0.728659	-1.03368	-0.486341	0.369821	0.0255862	-0.682529	-0.371601	-1.213	-0.0375365	-0.231431	-0.614455	0.0848652	0.24325	-0.114658	-0.22624	-0.659516
chr1	126200000	126300000	100001	*	chr1.1263	-0.15767	-0.404776	-0.00716828	0.145739	0.300237	-0.592403	-0.674016	-0.534333	-0.660241	-0.728659	-1.03368	-0.486341	0.369821	0.0255862	-0.682529	-0.371601	-1.213	-0.0375365	-0.231431	-0.614455	0.0848652	0.24325	-0.114658	-0.22624	-0.659516
chr1	126300000	126400000	100001	*	chr1.1264	-0.15767	-0.404776	-0.00716828	0.145739	0.300237	-0.592403	-0.674016	-0.534333	-0.660241	-0.728659	-1.03368	-0.486341	0.369821	0.0255862	-0.682529	-0.371601	-1.213	-0.0375365	-0.231431	-0.614455	0.0848652	0.24325	-0.114658	-0.22624	-0.659516
chr1	126400000	126500000	100001	*	chr1.1265	-0.15767	-0.404776	-0.00716828	0.145739	0.300237	-0.592403	-0.674016	-0.534333	-0.660241	-0.728659	-1.03368	-0.486341	0.369821	0.0255862	-0.682529	-0.371601	-1.213	-0.0375365	-0.231431	-0.614455	0.0848652	0.24325	-0.114658	-0.22624	-0.659516
chr1	126500000	126600000	100001	*	chr1.1266	-0.15767	-0.404776	-0.00716828	0.145739	0.300237	-0.592403	-0.674016	-0.534333	-0.660241	-0.728659	-1.03368	-0.486341	0.369821	0.0255862	-0.682529	-0.371601	-1.213	-0.0375365	-0.231431	-0.614455	0.0848652	0.24325	-0.114658	-0.22624	-0.659516
chr1	126600000	126700000	100001	*	chr1.1267	-0.15767	-0.404776	-0.00716828	0.145739	0.300237	-0.592403	-0.674016	-0.534333	-0.660241	-0.728659	-1.03368	-0.486341	0.369821	0.0255862	-0.682529	-0.371601	-1.213	-0.0375365	-0.231431	-0.614455	0.0848652	0.24325	-0.114658	-0.22624	-0.659516
chr1	126700000	126800000	100001	*	chr1.1268	-0.15767	-0.404776	-0.00716828	0.145739	0.300237	-0.592403	-0.674016	-0.534333	-0.660241	-0.728659	-1.03368	-0.486341	0.369821	0.0255862	-0.682529	-0.371601	-1.213	-0.0375365	-0.231431	-0.614455	0.0848652	0.24325	-0.114658	-0.22624	-0.659516
chr1	126800000	126900000	100001	*	chr1.1269	-0.15767	-0.404776	-0.00716828	0.145739	0.300237	-0.592403	-0.674016	-0.534333	-0.660241	-0.728659	-1.03368	-0.486341	0.369821	0.0255862	-0.682529	-0.371601	-1.213	-0.0375365	-0.231431	-0.614455	0.0848652	0.24325	-0.114658	-0.22624	-0.659516
chr1	126900000	127000000	100001	*	chr1.1270	-0.15767	-0.404776	-0.00716828	0.145739	0.300237	-0.592403	-0.674016	-0.534333	-0.660241	-0.728659	-1.03368	-0.486341	0.369821	0.0255862	-0.682529	-0.371601	-1.213	-0.0375365	-0.231431	-0.614455	0.0848652	0.24325	-0.114658	-0.22624	-0.659516
chr1	127000000	127100000	100001	*	chr1.1271	-0.15767	-0.404776	-0.00716828	0.145739	0.300237	-0.592403	-0.674016	-0.534333	-0.660241	-0.728659	-1.03368	-0.486341	0.369821	0.0255862	-0.682529	-0.371601	-1.213	-0.0375365	-0.231431	-0.614455	0.0848652	0.24325	-0.114658	-0.22624	-0.659516
chr1	127100000	127200000	100001	*	chr1.1272	-0.15767	-0.404776	-0.00716828	0.145739	0.300237	-0.592403	-0.674016	-0.534333	-0.660241	-0.728659	-1.03368	-0.486341	0.369821	0.0255862	-0.682529	-0.371601	-1.213	-0.0375365	-0.231431	-0.614455	0.0848652	0.24325	-0.114658	-0.22624	-0.659516
chr1	127200000	127300000	100001	*	chr1.1273	-0.15767	-0.404776	-0.00716828	0.145739	0.300237	-0.592403	-0.674016	-0.534333	-0.660241	-0.728659	-1.03368	-0.486341	0.369821	0.0255862	-0.682529	-0.371601	-1.213	-0.0375365	-0.231431	-0.614455	0.0848652	0.24325	-0.114658	-0.22624	-0.659516
chr1	127300000	127400000	100001	*	chr1.1274	-0.15767	-0.404776	-0.00716828	0.145739	0.300237	-0.592403	-0.674016	-0.534333	-0.660241	-0.728659	-1.03368	-0.486341	0.369821	0.0255862	-0.682529	-0.371601	-1.213	-0.0375365	-0.231431	-0.614455	0.0848652	0.24325	-0.114658	-0.22624	-0.659516
chr1	127400000	127500000	100001	*	chr1.1275	-0.15767	-0.404776	-0.00716828	0.145739	0.897257	-0.592403	-0.674016	-0.534333	-0.660241	-0.728659	-1.03368	-0.486341	0.369821	0.0255862	-0.682529	-0.371601	-1.213	-0.0375365	-0.231431	-0.614455	0.0848652	0.24325	-0.114658	-0.22624	-0.659516
chr1	127500000	127600000	100001	*	chr1.1276	-0.15767	-0.404776	-0.00716828	0.145739	0.897257	-0.592403	-0.674016	-0.534333	-0.660241	-0.728659	-1.03368	-0.486341	0.369821	0.0255862	-0.682529	-0.371601	-1.213	-0.0375365	-0.231431	-0.614455	0.0848652	0.24325	-0.114658	-0.22624	-0.659516
chr1	127600000	127700000	100001	*	chr1.1277	-0.15767	-0.404776	-0.00716828	0.145739	0.897257	-0.592403	-0.674016	-0.534333	-0.660241	-0.728659	-1.03368	-0.486341	0.369821	0.0255862	-0.682529	-0.371601	-1.213	-0.0375365	-0.231431	-0.614455	0.0848652	0.24325	-0.114658	-0.22624	-0.659516
chr1	127700000	127800000	100001	*	chr1.1278	-0.15767	-0.404776	-0.00716828	0.145739	0.897257	-0.592403	-0.674016	-0.534333	-0.660241	-0.728659	-1.03368	-0.486341	0.369821	0.0255862	-0.682529	-0.371601	-1.213	-0.0375365	-0.231431	-0.614455	0.0848652	0.24325	-0.114658	-0.22624	-0.659516
chr1	127800000	127900000	100001	*	chr1.1279	-0.15767	-0.404776	-0.00716828	0.145739	0.897257	-0.592403	-0.674016	-0.534333	-0.660241	-0.728659	-1.03368	-0.486341	0.369821	0.0255862	-0.682529	-0.371601	-1.213	-0.0375365	-0.231431	-0.614455	0.0848652	0.24325	-0.114658	-0.22624	-0.659516
chr1	127900000	128000000	100001	*	chr1.1280	-0.15767	-0.404776	-0.00716828	0.145739	0.897257	-0.592403	-0.674016	-0.534333	-0.660241	-0.728659	-1.03368	-0.486341	0.369821	0.0255862	-0.682529	-0.371601	-1.213	-0.0375365	-0.231431	-0.614455	0.0848652	0.24325	-0.114658	-0.22624	-0.659516
chr1	128000000	128100000	100001	*	chr1.1281	-0.15767	-0.404776	-0.00716828	0.145739	0.897257	-0.592403	-0.674016	-0.534333	-0.660241	-0.728659	-1.03368	-0.486341	0.369821	0.0255862	-0.682529	-0.371601	-6.91828	-0.0375365	-0.231431	-0.614455	0.0848652	0.24325	-0.114658	-0.22624	-0.659516
chr1	128100000	128200000	100001	*	chr1.1282	-0.15767	-0.404776	-0.00716828	0.145739	0.897257	-0.592403	-0.674016	-0.534333	-0.660241	-0.728659	-1.08982	-0.486341	0.369821	0.0255862	-0.682529	-0.371601	-0.767601	-0.0375365	-0.231431	-0.614455	0.0848652	0.24325	-0.114658	-0.22624	-0.659516
chr1	128200000	128300000	100001	*	chr1.1283	-0.15767	-0.404776	-0.00716828	0.145739	0.897257	-0.592403	-0.674016	-0.534333	-0.660241	-0.728659	-1.08982	-0.486341	0.369821	0.0255862	-0.682529	-0.371601	-0.767601	-0.0375365	-0.231431	-0.614455	0.0848652	0.24325	-0.114658	-0.22624	-0.659516
chr1	128300000	128400000	100001	*	chr1.1284	-0.15767	-0.404776	-0.00716828	0.145739	0.897257	-0.592403	-0.674016	-0.534333	-0.660241	-0.728659	-1.08982	-0.486341	0.369821	0.0255862	-0.682529	-0.371601	-0.767601	-0.0375365	-0.231431	-0.614455	0.0848652	0.24325	-0.114658	-0.22624	-0.659516
chr1	128400000	128500000	100001	*	chr1.1285	-0.15767	-0.404776	-0.00716828	0.145739	0.897257	-0.592403	-0.674016	-0.534333	-0.660241	-0.728659	-1.08982	-0.486341	0.369821	0.0255862	-0.682529	-0.371601	-0.767601	-0.0375365	-0.231431	-0.614455	0.0848652	0.24325	-0.114658	-0.22624	-0.659516
chr1	128500000	128600000	100001	*	chr1.1286	-0.15767	-0.404776	-0.00716828	0.145739	0.897257	-0.592403	-0.674016	-0.534333	-0.660241	-0.728659	-1.08982	-0.486341	0.369821	0.0255862	-0.682529	-0.371601	-0.767601	-0.0375365	-0.231431	-0.614455	0.0848652	0.24325	-0.114658	-0.22624	-0.659516
chr1	128600000	128700000	100001	*	chr1.1287	-0.15767	-0.404776	-0.00716828	0.145739	0.897257	-0.592403	-0.674016	-0.534333	-0.660241	-0.728659	-1.08982	-0.486341	0.369821	0.0255862	-0.682529	-0.371601	-0.767601	-0.0375365	-0.231431	-0.614455	0.0848652	0.24325	-0.114658	-0.22624	-0.659516
chr1	128700000	128800000	100001	*	chr1.1288	-0.15767	-0.404776	-0.00716828	0.145739	0.897257	-0.592403	-0.674016	-0.534333	-0.660241	-0.728659	-1.08982	-0.486341	0.369821	0.0255862	-0.682529	-0.371601	-0.767601	-0.0375365	-0.231431	-0.614455	0.0848652	0.24325	-0.114658	-0.22624	-0.659516
chr1	128800000	128900000	100001	*	chr1.1289	-0.15767	-0.404776	-0.00716828	0.145739	0.897257	-0.592403	-0.674016	-0.534333	-0.660241	-0.728659	-1.08982	-0.486341	0.369821	0.0255862	-0.682529	-0.371601	-0.767601	-0.0375365	-0.231431	-0.614455	0.0848652	0.24325	-0.114658	-0.22624	-0.659516
chr1	128900000	129000000	100001	*	chr1.1290	-0.15767	-0.404776	-0.00716828	0.145739	0.897257	-0.592403	-0.674016	-0.534333	-0.660241	-0.728659	-1.08982	-0.486341	0.369821	0.0255862	-0.682529	-0.371601	-0.767601	-0.0375365	-0.231431	-0.614455	0.0848652	0.24325	-0.114658	-0.22624	-0.659516
chr1	129000000	129100000	100001	*	chr1.1291	-0.15767	-0.404776	-0.00716828	0.145739	0.897257	-0.592403	-0.674016	-0.534333	-0.660241	-0.728659	-1.08982	-0.486341	0.369821	0.0255862	-0.682529	-0.371601	-0.767601	-0.0375365	-0.231431	-0.614455	0.0848652	0.24325	-0.114658	-0.22624	-0.659516
chr1	129100000	129200000	100001	*	chr1.1292	-0.15767	-0.404776	-0.00716828	0.145739	0.897257	-0.592403	-0.674016	-0.534333	-0.660241	-0.728659	-1.08982	-0.486341	0.369821	0.0255862	-0.682529	-0.371601	-0.767601	-0.0375365	-0.231431	-0.614455	0.0848652	0.24325	-0.114658	-0.22624	-0.659516
chr1	129200000	129300000	100001	*	chr1.1293	-0.15767	-0.404776	-0.00716828	0.145739	0.897257	-0.592403	-0.674016	-0.534333	-0.660241	-0.728659	-1.08982	-0.486341	0.369821	0.0255862	-0.682529	-0.371601	-0.767601	-0.0375365	-0.231431	-0.614455	0.0848652	0.24325	-0.114658	-0.22624	-0.659516
chr1	129300000	129400000	100001	*	chr1.1294	-0.15767	-0.404776	-0.00716828	0.145739	0.897257	-0.592403	-0.674016	-0.534333	-0.660241	-0.728659	-1.08982	-0.486341	0.369821	0.0255862	-0.682529	-0.371601	-0.767601	-0.0375365	-0.231431	-0.614455	0.0848652	0.24325	-0.114658	-0.22624	-0.659516
chr1	129400000	129500000	100001	*	chr1.1295	-0.15767	-0.404776	-0.00716828	0.145739	0.897257	-0.592403	-0.674016	-0.534333	-0.660241	-0.728659	-1.08982	-0.486341	0.369821	0.0255862	-0.682529	-0.371601	-0.767601	-0.0375365	-0.231431	-0.614455	0.0848652	0.24325	-0.114658	-0.22624	-0.659516
chr1	129500000	129600000	100001	*	chr1.1296	-0.15767	-0.404776	-0.00716828	0.145739	0.897257	-0.592403	-0.674016	-0.534333	-0.660241	-0.728659	-1.08982	-0.486341	0.369821	0.0255862	-0.682529	-0.371601	-0.767601	-0.0375365	-0.231431	-0.614455	0.0848652	0.24325	-0.114658	-0.22624	-0.659516
chr1	129600000	129700000	100001	*	chr1.1297	-0.15767	-0.404776	-0.00716828	0.145739	0.897257	-0.592403	-0.674016	-0.534333	-0.660241	-0.728659	-1.08982	-0.486341	0.369821	0.0255862	-0.682529	-0.371601	-0.767601	-0.0375365	-0.231431	-0.614455	0.0848652	0.24325	-0.114658	-0.22624	-0.659516
chr1	129700000	129800000	100001	*	chr1.1298	-0.15767	-0.404776	-0.00716828	0.145739	0.897257	-0.592403	-0.674016	-0.534333	-0.660241	-0.728659	-1.08982	-0.486341	0.369821	0.0255862	-0.682529	-0.371601	-0.767601	-0.0375365	-0.231431	-0.614455	0.0848652	0.24325	-0.114658	-0.22624	-0.659516
chr1	129800000	129900000	100001	*	chr1.1299	-0.15767	-0.404776	-0.00716828	0.145739	0.897257	-0.592403	-0.674016	-0.534333	-0.660241	-0.728659	-1.08982	-0.486341	0.369821	0.0255862	-0.682529	-0.371601	-0.767601	-0.0375365	-0.231431	-0.614455	0.0848652	0.24325	-0.114658	-0.22624	-0.659516
chr1	129900000	130000000	100001	*	chr1.1300	-0.15767	-0.404776	-0.00716828	0.145739	0.897257	-0.592403	-0.674016	-0.534333	-0.660241	-0.728659	-1.08982	-0.486341	0.369821	0.0255862	-0.682529	-0.371601	-0.767601	-0.0375365	-0.231431	-0.614455	0.0848652	0.24325	-0.114658	-0.22624	-0.659516
chr1	130000000	130100000	100001	*	chr1.1301	-0.15767	-0.404776	-0.00716828	0.145739	0.897257	-0.592403	-0.674016	-0.534333	-0.660241	-0.728659	-1.08982	-0.486341	0.369821	0.0255862	-0.682529	-0.371601	-0.767601	-0.0375365	-0.231431	-0.614455	0.0848652	0.24325	-0.114658	-0.22624	-0.659516
chr1	130100000	130200000	100001	*	chr1.1302	-0.15767	-0.404776	-0.00716828	0.145739	0.897257	-0.592403	-0.674016	-0.534333	-0.660241	-0.728659	-1.08982	-0.486341	0.369821	0.0255862	-0.682529	-0.371601	-0.767601	-0.0375365	-0.231431	-0.614455	0.0848652	0.24325	-0.114658	-0.22624	-0.659516
chr1	130200000	130300000	100001	*	chr1.1303	-0.15767	-0.404776	-0.00716828	0.145739	0.897257	-0.592403	-0.674016	-0.534333	-0.660241	-0.728659	-1.08982	-0.486341	0.369821	0.0255862	-0.682529	-0.371601	-0.767601	-0.0375365	-0.231431	-0.614455	0.0848652	0.24325	-0.114658	-0.22624	-0.659516
chr1	130300000	130400000	100001	*	chr1.1304	-0.15767	-0.404776	-0.00716828	0.145739	0.897257	-0.592403	-0.674016	-0.534333	-0.660241	-0.728659	-1.08982	-0.486341	0.369821	0.0255862	-0.682529	-0.371601	-0.767601	-0.0375365	-0.231431	-0.614455	0.0848652	0.24325	-0.114658	-0.22624	-0.659516
chr1	130400000	130500000	100001	*	chr1.1305	-0.15767	-0.404776	-0.00716828	0.145739	0.897257	-0.592403	-0.674016	-0.534333	-0.660241	-0.728659	-1.08982	-0.486341	0.369821	0.0255862	-0.682529	-0.371601	-0.767601	-0.0375365	-0.231431	-0.614455	0.0848652	0.24325	-0.114658	-0.22624	-0.659516
chr1	130500000	130600000	100001	*	chr1.1306	-0.15767	-0.404776	-0.00716828	0.145739	0.897257	-0.592403	-0.674016	-0.534333	-0.660241	-0.728659	-1.08982	-0.486341	0.369821	0.0255862	-0.682529	-0.371601	-0.767601	-0.0375365	-0.231431	-0.614455	0.0848652	0.24325	-0.114658	-0.22624	-0.659516
chr1	130600000	130700000	100001	*	chr1.1307	-0.15767	-0.404776	-0.00716828	0.145739	0.897257	-0.592403	-0.674016	-0.534333	-0.660241	-0.728659	-1.08982	-0.486341	0.369821	0.0255862	-0.682529	-0.371601	-0.767601	-0.0375365	-0.231431	-0.614455	0.0848652	0.24325	-0.114658	-0.22624	-0.659516
chr1	130700000	130800000	100001	*	chr1.1308	-0.15767	-0.404776	-0.00716828	0.145739	0.897257	-0.592403	-0.674016	-0.534333	-0.660241	-0.728659	-1.08982	-0.486341	0.369821	0.0255862	-0.682529	-0.371601	-0.767601	-0.0375365	-0.231431	-0.614455	0.0848652	0.24325	-0.114658	-0.22624	-0.659516
chr1	130800000	130900000	100001	*	chr1.1309	-0.15767	-0.404776	-0.00716828	0.145739	0.897257	-0.592403	-0.674016	-0.534333	-0.660241	-0.728659	-1.08982	-0.486341	0.369821	0.0255862	-0.682529	-0.371601	-0.767601	-0.0375365	-0.231431	-0.614455	0.0848652	0.24325	-0.114658	-0.22624	-0.659516
chr1	130900000	131000000	100001	*	chr1.1310	-0.15767	-0.404776	-0.00716828	0.145739	0.897257	-0.592403	-0.674016	-0.534333	-0.660241	-0.728659	-1.08982	-0.486341	0.369821	0.0255862	-0.682529	-0.371601	-0.767601	-0.0375365	-0.231431	-0.614455	0.0848652	0.24325	-0.114658	-0.22624	-0.659516
chr1	131000000	131100000	100001	*	chr1.1311	-0.15767	-0.404776	-0.00716828	0.145739	0.897257	-0.592403	-0.674016	-0.534333	-0.660241	-0.728659	-1.08982	-0.486341	0.369821	0.0255862	-0.682529	-0.371601	-0.767601	-0.0375365	-0.231431	-0.614455	0.0848652	0.24325	-0.114658	-0.22624	-0.659516
chr1	131100000	131200000	100001	*	chr1.1312	-0.15767	-0.404776	-0.00716828	0.145739	0.897257	-0.592403	-0.674016	-0.534333	-0.660241	-0.728659	-1.08982	-0.486341	0.369821	0.0255862	-0.682529	-0.371601	-0.767601	-0.0375365	-0.231431	-0.614455	0.0848652	0.24325	-0.114658	-0.22624	-0.659516
chr1	131200000	131300000	100001	*	chr1.1313	-0.15767	-0.404776	-0.00716828	0.145739	0.897257	-0.592403	-0.674016	-0.534333	-0.660241	-0.728659	-1.08982	-0.486341	0.369821	0.0255862	-0.682529	-0.371601	-0.767601	-0.0375365	-0.231431	-0.614455	0.0848652	0.24325	-0.114658	-0.22624	-0.659516
chr1	131300000	131400000	100001	*	chr1.1314	-0.15767	-0.404776	-0.00716828	0.145739	0.897257	-0.592403	-0.674016	-0.534333	-0.660241	-0.728659	-1.08982	-0.486341	0.369821	0.0255862	-0.682529	-0.371601	-0.767601	-0.0375365	-0.231431	-0.614455	0.0848652	0.24325	-0.114658	-0.22624	-0.659516
chr1	131400000	131500000	100001	*	chr1.1315	-0.15767	-0.404776	-0.00716828	0.145739	0.897257	-0.592403	-0.674016	-0.534333	-0.660241	-0.728659	-1.08982	-0.486341	0.369821	0.0255862	-0.682529	-0.371601	-0.767601	-0.0375365	-0.231431	0.10001	0.0848652	0.24325	-0.114658	-0.22624	-0.659516
chr1	131500000	131600000	100001	*	chr1.1316	-0.15767	-0.404776	-0.00716828	0.145739	0.897257	-0.592403	-0.674016	-0.534333	-0.660241	-0.728659	-1.08982	-0.486341	0.369821	0.0255862	-0.682529	-0.371601	-0.767601	-0.0375365	-0.231431	0.10001	0.0848652	0.24325	-0.114658	-0.22624	-0.659516
chr1	131600000	131700000	100001	*	chr1.1317	-0.15767	-0.404776	-0.00716828	0.145739	0.897257	-0.592403	-0.674016	-0.534333	-0.660241	-0.728659	-1.08982	-0.486341	0.369821	0.0255862	-0.682529	-0.371601	-0.767601	-0.0375365	-0.231431	0.10001	0.0848652	0.24325	-0.114658	-0.22624	-0.659516
chr1	131700000	131800000	100001	*	chr1.1318	-0.15767	-0.404776	-0.00716828	0.145739	0.897257	-0.592403	-0.674016	-0.534333	-0.660241	-0.728659	-1.08982	-0.486341	0.369821	0.0255862	-0.682529	-0.371601	-0.767601	-0.0375365	-0.231431	0.10001	0.0848652	0.24325	-0.114658	-0.22624	-0.659516
chr1	131800000	131900000	100001	*	chr1.1319	-0.15767	-0.404776	-0.00716828	0.145739	0.897257	-0.592403	-0.674016	-0.534333	-0.660241	-0.728659	-1.08982	-0.486341	0.369821	0.0255862	-0.682529	-0.371601	-0.767601	-0.0375365	-0.231431	0.10001	0.0848652	0.24325	-0.114658	-0.22624	-0.659516
chr1	131900000	132000000	100001	*	chr1.1320	-0.15767	-0.404776	-0.00716828	0.145739	0.897257	-0.592403	-0.674016	-0.534333	-0.660241	-0.728659	-1.08982	-0.486341	0.369821	0.0255862	-0.682529	-0.371601	-0.767601	-0.0375365	-0.231431	0.10001	0.0848652	0.24325	-0.114658	-0.22624	-0.659516
chr1	132000000	132100000	100001	*	chr1.1321	-0.15767	-0.404776	-0.00716828	0.145739	0.897257	-0.592403	-0.674016	-0.534333	-0.660241	-0.728659	-1.08982	-0.486341	0.369821	0.0255862	-0.682529	-0.371601	-0.767601	-0.0375365	-0.231431	0.10001	0.0848652	0.24325	-0.114658	-0.22624	-0.659516
chr1	132100000	132200000	100001	*	chr1.1322	-0.15767	-0.404776	-0.00716828	0.145739	0.348149	-0.592403	-0.674016	-0.534333	-0.660241	-0.728659	-1.08982	-0.486341	0.369821	0.0255862	-0.682529	-0.371601	-0.767601	-0.0375365	-0.231431	0.10001	0.0848652	0.24325	-0.114658	-0.22624	-0.659516
chr1	132200000	132300000	100001	*	chr1.1323	-0.15767	-0.404776	-0.00716828	0.145739	0.348149	-0.592403	-0.674016	-0.534333	-0.660241	-0.728659	-1.08982	-0.486341	0.369821	0.0255862	-0.682529	-0.371601	-0.767601	-0.0375365	-0.231431	0.10001	0.0848652	0.24325	-0.114658	-0.22624	-0.659516
chr1	132300000	132400000	100001	*	chr1.1324	-0.15767	-0.404776	-0.00716828	0.145739	0.348149	-0.592403	-0.674016	-0.534333	-0.660241	-0.728659	-1.08982	-0.486341	0.369821	0.0255862	-0.682529	-0.371601	-0.767601	-0.0375365	-0.231431	0.10001	0.0848652	0.24325	-0.114658	-0.22624	-0.659516
chr1	132400000	132500000	100001	*	chr1.1325	-0.15767	-0.404776	-0.00716828	0.145739	0.348149	-0.592403	-0.674016	-0.534333	-0.660241	-0.728659	-1.08982	-0.486341	0.369821	0.0255862	-0.682529	-0.371601	-0.767601	-0.0375365	-0.231431	0.10001	0.0848652	0.24325	-0.114658	-0.22624	-0.659516
chr1	132500000	132600000	100001	*	chr1.1326	-0.15767	-0.404776	-0.00716828	0.145739	0.348149	-0.592403	-0.674016	-0.534333	-0.660241	-0.728659	-1.08982	-0.486341	0.369821	0.0255862	-0.682529	-0.371601	-0.767601	-0.0375365	-0.231431	0.10001	0.0848652	0.24325	-0.114658	-0.22624	-0.659516
chr1	132600000	132700000	100001	*	chr1.1327	-0.15767	-0.404776	-0.00716828	0.145739	0.348149	-0.592403	-0.674016	-0.534333	-0.660241	-0.728659	-1.08982	-0.486341	0.369821	0.0255862	-0.682529	-0.371601	-0.767601	-0.0375365	-0.231431	0.10001	0.0848652	0.24325	-0.114658	-0.22624	-0.659516
chr1	132700000	132800000	100001	*	chr1.1328	-0.15767	-0.404776	-0.00716828	0.145739	0.348149	-0.592403	-0.674016	-0.534333	-0.660241	-0.728659	-1.08982	-0.486341	0.369821	0.0255862	-0.682529	-0.371601	-0.767601	-0.0375365	-0.231431	0.10001	0.0848652	0.24325	-0.114658	-0.22624	-0.659516
chr1	132800000	132900000	100001	*	chr1.1329	-0.15767	-0.404776	-0.00716828	0.145739	0.348149	-0.592403	-0.674016	-0.534333	-0.660241	-0.728659	-1.08982	-0.486341	0.369821	0.0255862	-0.682529	-0.371601	-0.767601	-0.0375365	-0.231431	0.10001	0.0848652	0.24325	-0.114658	-0.22624	-0.659516
chr1	132900000	133000000	100001	*	chr1.1330	-0.15767	-0.404776	-0.00716828	0.145739	0.348149	-15.4365	-0.674016	-0.534333	-0.660241	-0.728659	-1.08982	-0.486341	0.369821	0.0255862	-0.682529	-0.371601	-0.767601	-0.0375365	-0.231431	0.10001	0.0848652	0.24325	-0.114658	-0.22624	-0.659516
chr1	133000000	133100000	100001	*	chr1.1331	-0.15767	-0.404776	-0.00716828	0.145739	0.348149	-0.727543	-0.674016	-0.534333	-0.660241	-0.728659	-1.08982	-0.486341	0.369821	0.0255862	-0.682529	-0.371601	-0.767601	-0.0375365	-0.231431	0.10001	0.0848652	0.24325	-0.114658	-0.22624	-0.659516
chr1	133100000	133200000	100001	*	chr1.1332	-0.15767	-0.404776	-0.00716828	0.145739	0.348149	-0.727543	-0.674016	-0.534333	-0.660241	-0.728659	-1.08982	-0.486341	0.369821	0.0255862	-0.682529	-0.371601	-0.767601	-0.0375365	-0.231431	0.10001	0.0848652	0.24325	-0.114658	-0.22624	-0.659516
chr1	133200000	133300000	100001	*	chr1.1333	-0.15767	-0.404776	-0.00716828	0.145739	0.348149	-0.727543	-0.674016	-0.534333	-0.660241	-0.728659	-1.08982	-0.486341	0.369821	0.0255862	-0.682529	-0.371601	-0.767601	-0.0375365	-0.231431	0.10001	0.0848652	0.24325	-0.114658	-0.22624	-0.659516
chr1	133300000	133400000	100001	*	chr1.1334	-0.15767	-0.404776	-0.00716828	0.145739	0.348149	-0.727543	-0.674016	-0.534333	-0.660241	-0.728659	-1.08982	-0.486341	0.369821	0.0255862	-0.682529	-0.371601	-0.767601	-0.0375365	-0.231431	0.10001	0.0848652	0.24325	-0.114658	-0.22624	-0.659516
chr1	133400000	133500000	100001	*	chr1.1335	-0.15767	-0.404776	-0.00716828	0.145739	0.348149	-0.727543	-0.674016	-0.534333	-0.660241	-0.728659	-1.08982	-0.486341	0.369821	0.0255862	-0.682529	-0.371601	-0.767601	-0.0375365	-0.231431	0.10001	0.0848652	0.24325	-0.114658	-0.22624	-0.659516
chr1	133500000	133600000	100001	*	chr1.1336	-0.15767	-0.404776	-0.00716828	0.145739	0.348149	-0.727543	-0.674016	-0.534333	-0.660241	-0.728659	-1.08982	-0.486341	0.369821	0.0255862	-0.682529	-0.371601	-0.767601	-0.0375365	-0.231431	0.10001	0.0848652	0.24325	-0.114658	-0.22624	-0.659516
chr1	133600000	133700000	100001	*	chr1.1337	-0.15767	-0.404776	-0.00716828	0.145739	0.348149	-0.727543	-0.674016	-0.534333	-0.660241	-0.728659	-1.08982	-0.486341	0.369821	0.0255862	-0.682529	-0.371601	-0.767601	-0.0375365	-0.231431	0.10001	0.0848652	0.24325	-0.114658	-0.22624	-0.659516
chr1	133700000	133800000	100001	*	chr1.1338	-0.15767	-0.404776	-0.00716828	0.145739	0.348149	-0.727543	-0.674016	-0.534333	-0.660241	-0.728659	-1.08982	-0.486341	0.369821	0.0255862	-0.682529	-0.371601	-0.767601	-0.0375365	-0.231431	0.10001	0.0848652	0.24325	-0.114658	-0.22624	-0.659516
chr1	133800000	133900000	100001	*	chr1.1339	-0.15767	-0.404776	-0.00716828	0.145739	0.348149	-0.727543	-0.674016	-0.534333	-0.660241	-0.728659	-1.08982	-0.486341	0.369821	0.0255862	-0.682529	-0.371601	-0.767601	-0.0375365	-0.231431	0.10001	0.0848652	0.24325	-0.114658	-0.22624	-0.659516
chr1	133900000	134000000	100001	*	chr1.1340	-0.15767	-0.404776	-0.00716828	0.145739	0.348149	-0.727543	-0.674016	-0.534333	-0.660241	-0.728659	-1.08982	-0.486341	0.369821	0.0255862	-0.682529	-0.371601	-0.767601	-0.0375365	-0.231431	0.10001	0.0848652	0.24325	-0.114658	-0.22624	-0.659516
chr1	134000000	134100000	100001	*	chr1.1341	-0.15767	-0.404776	-0.00716828	0.145739	0.348149	-0.727543	-0.674016	-0.534333	-0.660241	-0.728659	-1.08982	-0.486341	0.369821	0.0255862	-0.682529	-0.371601	-0.767601	-0.0375365	-0.231431	0.10001	0.0848652	0.24325	-0.114658	-0.22624	-0.659516
chr1	134100000	134200000	100001	*	chr1.1342	-0.15767	-0.404776	-0.00716828	0.145739	0.348149	-0.727543	-0.674016	-0.534333	-0.660241	-0.728659	-1.08982	-0.486341	0.369821	0.0255862	-0.682529	-0.371601	-0.767601	-0.0375365	-0.231431	0.10001	0.0848652	0.24325	-0.114658	-0.22624	-0.659516
chr1	134200000	134300000	100001	*	chr1.1343	-0.15767	-0.404776	-0.00716828	0.145739	0.348149	-0.727543	-0.674016	-0.534333	-0.660241	-0.728659	-1.08982	-0.486341	0.369821	0.0255862	-0.682529	-0.371601	-0.767601	-0.0375365	-0.231431	0.10001	0.0848652	0.24325	-0.114658	-0.22624	-0.659516
chr1	134300000	134400000	100001	*	chr1.1344	-0.15767	-0.404776	-0.00716828	0.145739	0.348149	-0.727543	-0.674016	-0.534333	-0.660241	-0.728659	-1.08982	-0.486341	0.369821	0.0255862	-0.682529	-0.371601	-0.767601	-0.0375365	-0.231431	0.10001	0.0848652	0.24325	-0.114658	-0.22624	-0.659516
chr1	134400000	134500000	100001	*	chr1.1345	-0.15767	-0.404776	-0.00716828	0.145739	0.348149	-0.727543	-0.674016	-0.534333	-0.660241	-0.728659	-1.08982	-0.486341	0.369821	0.0255862	-0.682529	-0.371601	-0.767601	-0.0375365	-0.231431	0.10001	0.0848652	0.24325	-0.114658	-0.22624	-0.659516
chr1	134500000	134600000	100001	*	chr1.1346	-0.15767	-0.404776	-0.00716828	0.145739	0.348149	-0.727543	-0.674016	-0.534333	-0.660241	-0.728659	-1.08982	-0.486341	0.369821	0.0255862	-0.682529	-0.371601	-0.767601	-0.0375365	-0.231431	0.10001	0.0848652	0.24325	-0.114658	-0.22624	-0.659516
chr1	134600000	134700000	100001	*	chr1.1347	-0.15767	-0.404776	-0.00716828	0.145739	0.348149	-0.727543	-0.674016	-0.534333	-0.660241	-0.728659	-1.08982	-0.486341	0.369821	0.0255862	-0.682529	-0.371601	-0.767601	-0.0375365	-0.231431	0.10001	0.0848652	0.24325	-0.114658	-0.22624	-0.659516
chr1	134700000	134800000	100001	*	chr1.1348	-0.15767	-0.404776	-0.00716828	0.145739	0.348149	-0.727543	-0.674016	-0.534333	-0.660241	-0.728659	-1.08982	-0.486341	0.369821	0.0255862	-0.682529	-0.371601	-0.767601	-0.0375365	-0.231431	0.10001	0.0848652	0.24325	-0.114658	-0.22624	-0.659516
chr1	134800000	134900000	100001	*	chr1.1349	-0.15767	-0.404776	-0.00716828	0.145739	0.348149	-0.727543	-0.674016	-0.534333	-0.660241	-0.728659	-1.0418	-0.486341	0.369821	0.0255862	-0.682529	-0.371601	-0.767601	-0.0375365	-0.231431	0.10001	0.0848652	0.24325	-0.114658	-0.22624	-0.659516
chr1	134900000	135000000	100001	*	chr1.1350	-0.15767	-0.404776	-0.00716828	0.145739	0.348149	-0.727543	-0.674016	-0.534333	-0.660241	-0.728659	-1.0418	-0.486341	0.369821	0.0255862	-0.682529	-0.371601	-0.767601	-0.0375365	-0.231431	0.10001	0.0848652	0.24325	-0.114658	-0.22624	-0.659516
chr1	135000000	135100000	100001	*	chr1.1351	-0.15767	-0.404776	-0.00716828	0.145739	0.348149	-0.727543	-0.674016	-0.534333	-0.660241	-0.728659	-1.0418	-0.486341	0.369821	0.0255862	-0.682529	-0.371601	-0.767601	-0.0375365	-0.231431	0.10001	0.0848652	0.24325	-0.114658	-0.22624	-0.659516
chr1	135100000	135200000	100001	*	chr1.1352	-0.15767	-0.404776	-0.00716828	0.145739	0.348149	-0.727543	-0.674016	-0.534333	-0.660241	-0.728659	-1.0418	-0.486341	0.369821	0.0255862	-0.682529	-0.371601	-0.767601	-0.0375365	-0.231431	0.10001	0.0848652	0.24325	-0.114658	-0.22624	-0.659516
chr1	135200000	135300000	100001	*	chr1.1353	-0.15767	-0.404776	-0.00716828	0.145739	0.348149	-0.727543	-0.674016	-0.534333	-0.660241	-0.728659	-1.0418	-0.486341	0.369821	0.0255862	-0.682529	-0.371601	-0.767601	-0.0375365	-0.231431	0.10001	0.0848652	0.24325	-0.114658	-0.22624	-0.659516
chr1	135300000	135400000	100001	*	chr1.1354	-0.15767	-0.404776	-0.00716828	0.145739	0.348149	-0.727543	-0.674016	-0.534333	-0.660241	-0.728659	-1.0418	-0.486341	0.369821	0.0255862	-0.682529	-0.371601	-0.767601	-0.0375365	-0.231431	0.10001	0.0848652	0.24325	-0.114658	-0.22624	-0.659516
chr1	135400000	135500000	100001	*	chr1.1355	-0.15767	-0.404776	-0.00716828	0.145739	0.348149	-0.727543	-0.674016	-0.534333	-0.660241	-0.728659	-1.0418	-0.486341	0.369821	0.0255862	-0.682529	-0.371601	-0.767601	-0.0375365	-0.231431	0.10001	0.0848652	0.24325	-0.114658	-0.22624	-0.659516
chr1	135500000	135600000	100001	*	chr1.1356	-0.15767	-0.404776	-0.00716828	0.145739	0.348149	-0.727543	-0.674016	-0.534333	-0.660241	-0.728659	-1.0418	-0.486341	0.369821	0.0255862	-0.682529	-0.371601	-0.767601	-0.0375365	-0.231431	0.10001	0.0848652	0.24325	-0.114658	-0.22624	-0.659516
chr1	135600000	135700000	100001	*	chr1.1357	-0.15767	-0.404776	-0.00716828	0.145739	0.348149	-0.727543	-0.674016	-0.534333	-0.660241	-0.728659	-1.0418	-0.486341	0.369821	0.0255862	-0.682529	-0.371601	-0.767601	-0.0375365	-0.231431	0.10001	0.0848652	0.24325	-0.114658	-0.22624	-0.659516
chr1	135700000	135800000	100001	*	chr1.1358	-0.15767	-0.404776	-0.00716828	0.145739	0.348149	-0.727543	-0.674016	-0.534333	-0.660241	-0.728659	-1.0418	-0.486341	0.369821	0.0255862	-0.682529	-0.371601	-0.767601	-0.0375365	-0.231431	0.10001	0.0848652	0.24325	-0.114658	-0.22624	-0.659516
chr1	135800000	135900000	100001	*	chr1.1359	-0.15767	-0.404776	-0.00716828	0.145739	0.348149	-0.727543	-0.674016	-0.534333	-0.660241	-0.728659	-1.0418	-0.486341	0.369821	0.0255862	-0.682529	-0.371601	-0.767601	-0.0375365	-0.231431	0.10001	0.0848652	0.24325	-0.114658	-0.22624	-0.659516
chr1	135900000	136000000	100001	*	chr1.1360	-0.15767	-0.404776	-0.00716828	0.145739	0.348149	-0.727543	-0.674016	-0.534333	-0.660241	-0.728659	-1.0418	-0.486341	0.369821	0.0255862	-0.682529	-0.371601	-0.767601	-0.0375365	-0.231431	0.10001	0.0848652	0.24325	-0.114658	-0.22624	-0.659516
chr1	136000000	136100000	100001	*	chr1.1361	-0.15767	-0.404776	-0.00716828	0.145739	0.348149	-0.727543	-0.674016	-0.534333	-0.660241	-0.728659	-1.0418	-0.486341	0.369821	0.0255862	-0.682529	-0.371601	-0.767601	-0.0375365	-0.231431	0.10001	0.0848652	0.24325	-0.114658	-0.22624	-0.659516
chr1	136100000	136200000	100001	*	chr1.1362	-0.15767	-0.404776	-0.00716828	0.145739	0.348149	-0.727543	-0.674016	-0.534333	-0.660241	-0.728659	-1.0418	-0.486341	0.369821	0.0255862	-0.682529	-0.371601	-0.767601	-0.0375365	-0.231431	0.10001	0.0848652	0.24325	-0.114658	-0.22624	-0.659516
chr1	136200000	136300000	100001	*	chr1.1363	-0.15767	-0.404776	-0.00716828	0.145739	0.348149	-0.727543	-0.674016	-0.534333	-0.660241	-0.728659	-1.0418	-0.486341	0.369821	0.0255862	-0.682529	-0.371601	-0.767601	-0.0375365	-0.231431	0.10001	0.0848652	0.24325	-0.114658	-0.22624	-0.659516
chr1	136300000	136400000	100001	*	chr1.1364	-0.15767	-0.404776	-0.00716828	0.145739	0.348149	-0.727543	-0.674016	-0.534333	-0.660241	-0.728659	-1.0418	-0.486341	0.369821	0.0255862	-0.682529	-0.371601	-0.767601	-0.0375365	-0.231431	0.10001	0.0848652	0.24325	-0.114658	-0.22624	-0.659516
chr1	136400000	136500000	100001	*	chr1.1365	-0.15767	-0.404776	-0.00716828	0.145739	0.348149	-0.727543	-0.674016	-0.534333	-0.660241	-0.728659	-1.0418	-0.486341	0.369821	0.0255862	-0.682529	-0.371601	-0.767601	-0.0375365	-0.231431	0.10001	0.0848652	0.24325	-0.114658	-0.22624	-0.659516
chr1	136500000	136600000	100001	*	chr1.1366	-0.15767	-0.404776	-0.00716828	0.145739	0.348149	-0.727543	-0.674016	-0.534333	-0.660241	-0.728659	-1.0418	-0.486341	0.369821	0.0255862	-0.682529	-0.371601	-0.767601	-0.0375365	-0.231431	0.10001	0.0848652	0.24325	-0.114658	-0.22624	-0.659516
chr1	136600000	136700000	100001	*	chr1.1367	-0.15767	-0.404776	-0.00716828	0.145739	0.348149	-0.727543	-0.674016	-0.534333	-0.660241	-0.728659	-1.0418	-0.486341	0.369821	0.0255862	-0.682529	-0.371601	-0.767601	-0.0375365	-0.231431	0.10001	0.0848652	0.24325	-0.114658	-0.22624	-0.659516
chr1	136700000	136800000	100001	*	chr1.1368	-0.15767	-0.404776	-0.00716828	0.145739	0.348149	-0.727543	-0.674016	-0.534333	-0.660241	-0.728659	-1.0418	-0.486341	0.369821	0.0255862	-0.682529	-0.371601	-0.767601	-0.0375365	-0.231431	0.10001	0.0848652	0.24325	-0.114658	-0.22624	-0.659516
chr1	136800000	136900000	100001	*	chr1.1369	-0.15767	-0.404776	-0.00716828	0.145739	0.348149	-0.727543	-0.674016	-0.534333	-0.660241	-0.728659	-1.0418	-0.486341	0.369821	0.0255862	-0.682529	-0.371601	-0.767601	-0.0375365	-0.231431	0.10001	0.0848652	0.24325	-0.114658	-0.22624	-0.659516
chr1	136900000	137000000	100001	*	chr1.1370	-0.15767	-0.404776	-0.00716828	0.145739	0.348149	-0.727543	-0.674016	-0.534333	-0.660241	-0.728659	-1.0418	-0.486341	0.369821	0.0255862	-0.682529	-0.371601	-0.767601	-0.0375365	-0.231431	0.10001	0.0848652	0.24325	-0.114658	-0.22624	-0.659516
chr1	137000000	137100000	100001	*	chr1.1371	-0.15767	-0.404776	-0.00716828	0.145739	0.348149	-0.727543	-0.674016	-0.534333	-0.660241	-0.728659	-1.0418	-0.486341	0.369821	0.0255862	-0.682529	-0.371601	-0.767601	-0.0375365	-0.231431	0.10001	0.0848652	0.24325	-0.114658	-0.22624	-0.659516
chr1	137100000	137200000	100001	*	chr1.1372	-0.15767	-0.404776	-0.00716828	0.145739	0.348149	-0.727543	-0.674016	-0.534333	-0.660241	-0.728659	-1.0418	-0.486341	0.369821	0.0255862	-0.682529	-0.371601	-0.767601	-0.0375365	-0.231431	0.10001	0.0848652	0.24325	-0.114658	-0.22624	-0.659516
chr1	137200000	137300000	100001	*	chr1.1373	-0.15767	-0.404776	-0.00716828	0.145739	0.348149	-0.727543	-0.674016	-0.534333	-0.660241	-0.728659	-1.0418	-0.486341	0.369821	0.0255862	-0.682529	-0.371601	-0.767601	-0.0375365	-0.231431	0.10001	0.0848652	0.24325	-0.114658	-0.22624	-0.659516
chr1	137300000	137400000	100001	*	chr1.1374	-0.15767	-0.404776	-0.00716828	0.145739	0.348149	-0.727543	-0.674016	-0.534333	-0.660241	-0.728659	-1.0418	-0.486341	0.369821	0.0255862	-0.682529	-0.371601	-0.767601	-0.0375365	-0.231431	0.10001	0.0848652	0.24325	-0.114658	-0.22624	-0.659516
chr1	137400000	137500000	100001	*	chr1.1375	-0.15767	-0.404776	-0.00716828	0.145739	0.348149	-0.727543	-0.674016	-0.534333	-0.660241	-0.728659	-1.0418	-0.486341	0.369821	0.0255862	-0.682529	-0.371601	-0.767601	-0.0375365	-0.231431	0.10001	0.0848652	0.24325	-0.114658	-0.22624	-0.659516
chr1	137500000	137600000	100001	*	chr1.1376	-0.15767	-0.404776	-0.00716828	0.145739	0.348149	-0.727543	-0.674016	-0.534333	-0.660241	-0.728659	-1.0418	-0.486341	0.369821	0.0255862	-0.682529	-0.371601	-0.767601	-0.0375365	-0.231431	0.10001	0.0848652	0.24325	-0.114658	-0.22624	-0.659516
chr1	137600000	137700000	100001	*	chr1.1377	-0.15767	-0.404776	-0.00716828	0.145739	0.348149	-0.727543	-0.674016	-0.534333	-0.660241	-0.728659	-1.0418	-0.486341	0.369821	0.0255862	-0.682529	-0.371601	-0.767601	-0.0375365	-0.231431	0.10001	0.0848652	0.24325	-0.114658	-0.22624	-0.659516
chr1	137700000	137800000	100001	*	chr1.1378	-0.15767	-0.404776	-0.00716828	0.145739	0.348149	-0.727543	-0.674016	-0.534333	-0.660241	-0.728659	-1.0418	-0.486341	0.369821	0.0255862	-0.682529	-0.371601	-0.767601	-0.0375365	-0.231431	0.10001	0.0848652	0.24325	-0.114658	-0.22624	-0.659516
chr1	137800000	137900000	100001	*	chr1.1379	-0.15767	-0.404776	-0.00716828	0.145739	0.348149	-0.727543	-0.674016	-0.534333	-0.660241	-0.728659	-1.0418	-0.486341	0.369821	0.0255862	-0.682529	-0.371601	-0.767601	-0.0375365	-0.231431	0.10001	0.0848652	0.24325	-0.114658	-0.22624	-0.659516
chr1	137900000	138000000	100001	*	chr1.1380	-0.15767	-0.404776	-0.00716828	0.145739	0.348149	-0.727543	-0.674016	-0.534333	-0.660241	-0.728659	-1.0668	-0.486341	0.369821	0.0255862	-0.682529	-0.371601	-0.767601	-0.0375365	-0.231431	0.10001	0.0848652	0.24325	-0.114658	-0.22624	-0.659516
chr1	138000000	138100000	100001	*	chr1.1381	-0.15767	-0.404776	-0.00716828	0.145739	0.348149	-0.727543	-0.674016	-0.534333	-0.660241	-0.728659	-1.0668	-0.486341	0.369821	0.0255862	-0.682529	-0.371601	-0.767601	-0.0375365	-0.231431	0.10001	0.0848652	0.24325	-0.114658	-0.22624	-0.659516
chr1	138100000	138200000	100001	*	chr1.1382	-0.15767	-0.404776	-0.00716828	0.145739	0.348149	-0.727543	-0.674016	-0.534333	-0.660241	-0.728659	-1.0668	-0.486341	0.369821	0.0255862	-0.682529	-0.371601	-0.767601	-0.0375365	-0.231431	0.10001	0.0848652	0.24325	-0.114658	-0.22624	-0.659516
chr1	138200000	138300000	100001	*	chr1.1383	-0.15767	-0.404776	-0.00716828	0.145739	0.348149	-0.727543	-0.674016	-0.534333	-0.660241	-0.728659	-1.0668	-0.486341	0.369821	0.0255862	-0.682529	-0.371601	-0.767601	-0.0375365	-0.231431	0.10001	0.0848652	0.24325	-0.114658	-0.22624	-0.659516
chr1	138300000	138400000	100001	*	chr1.1384	-0.15767	-0.404776	-0.00716828	0.145739	0.348149	-0.727543	-0.674016	-0.534333	-0.660241	-0.728659	-1.0668	-0.486341	0.369821	0.0255862	-0.682529	-0.371601	-0.767601	-0.0375365	-0.231431	0.10001	0.0848652	0.24325	-0.114658	-0.22624	-0.659516
chr1	138400000	138500000	100001	*	chr1.1385	-0.15767	-0.404776	-0.00716828	0.145739	0.348149	-0.727543	-0.674016	-0.534333	-0.660241	-0.728659	-1.0668	-0.486341	0.369821	0.0255862	-0.682529	-0.371601	-0.767601	-0.0375365	-0.231431	0.10001	0.0848652	0.24325	-0.114658	-0.22624	-0.659516
chr1	138500000	138600000	100001	*	chr1.1386	-0.15767	-0.404776	-0.00716828	0.145739	0.348149	-0.727543	-0.674016	-0.534333	-0.660241	-0.728659	-1.0668	-0.486341	0.369821	0.0255862	-0.682529	-0.371601	-0.767601	-0.0375365	-0.231431	0.10001	0.0848652	0.24325	-0.114658	-0.22624	-0.659516
chr1	138600000	138700000	100001	*	chr1.1387	-0.15767	-0.404776	-0.00716828	0.145739	0.348149	-0.727543	-0.674016	-0.534333	-0.660241	-0.728659	-1.0668	-0.486341	0.369821	0.0255862	-0.682529	-0.371601	-0.767601	-0.0375365	-0.231431	0.10001	0.0848652	0.24325	-0.114658	-0.22624	-0.659516
chr1	138700000	138800000	100001	*	chr1.1388	-0.15767	-0.404776	-0.00716828	0.145739	0.348149	-0.727543	-0.674016	-0.534333	-0.660241	-0.728659	-1.0668	-0.486341	0.369821	0.0255862	-0.682529	-0.371601	-0.767601	-0.0375365	-0.231431	0.10001	0.0848652	0.24325	-0.114658	-0.22624	-0.659516
chr1	138800000	138900000	100001	*	chr1.1389	-0.15767	-0.404776	-0.00716828	0.145739	0.348149	-0.727543	-0.674016	-0.534333	-0.660241	-0.728659	-1.0668	-0.486341	0.369821	0.0255862	-0.682529	-0.371601	-0.767601	-0.0375365	-0.231431	0.10001	0.0848652	0.24325	-0.114658	-0.22624	-0.659516
chr1	138900000	139000000	100001	*	chr1.1390	-0.15767	-0.404776	-0.00716828	0.145739	0.348149	-0.727543	-0.674016	-0.534333	-0.660241	-0.728659	-1.0668	-0.486341	0.369821	0.0255862	-0.682529	-0.371601	-0.767601	-0.0375365	-0.231431	0.10001	0.0848652	0.24325	-0.114658	-0.22624	-0.659516
chr1	139000000	139100000	100001	*	chr1.1391	-0.15767	-0.404776	-0.00716828	0.145739	0.348149	-0.727543	-0.674016	-0.534333	-0.660241	-0.728659	-1.0668	-0.486341	0.369821	0.0255862	-0.682529	-0.371601	-0.767601	-0.0375365	-0.231431	0.10001	0.0848652	0.24325	-0.114658	-0.22624	-0.659516
chr1	139100000	139200000	100001	*	chr1.1392	-0.15767	-0.404776	-0.00716828	0.145739	0.348149	-0.727543	-0.674016	-0.534333	-0.660241	-0.728659	-1.0668	-0.486341	0.369821	0.0255862	-0.682529	-0.371601	-0.767601	-0.0375365	-0.231431	0.10001	0.0848652	0.24325	-0.114658	-0.22624	-0.659516
chr1	139200000	139300000	100001	*	chr1.1393	-0.15767	-0.404776	-0.00716828	0.145739	0.348149	-0.727543	-0.674016	-0.534333	-0.660241	-0.728659	-1.0668	-0.486341	0.369821	0.0255862	-0.682529	-0.371601	-0.767601	-0.0375365	-0.231431	0.10001	0.0848652	0.24325	-0.114658	-0.22624	-0.659516
chr1	139300000	139400000	100001	*	chr1.1394	-0.15767	-0.404776	-0.00716828	0.145739	0.348149	-0.727543	-0.674016	-0.534333	-0.660241	-0.728659	-1.0668	-0.486341	0.369821	0.0255862	-0.682529	-0.371601	-0.767601	-0.0375365	-0.231431	0.10001	0.0848652	0.24325	-0.114658	-0.22624	-0.659516
chr1	139400000	139500000	100001	*	chr1.1395	-0.15767	-0.404776	-0.00716828	0.145739	0.348149	-0.727543	-0.674016	-0.534333	-0.660241	-0.728659	-1.0668	-0.486341	0.369821	0.0255862	-0.682529	-0.371601	-0.767601	-0.0375365	-0.231431	0.10001	0.0848652	0.24325	-0.114658	-0.22624	-0.659516
chr1	139500000	139600000	100001	*	chr1.1396	-0.15767	-0.404776	-0.00716828	0.145739	0.348149	-0.727543	-0.674016	-0.534333	-0.660241	-0.728659	-1.0668	-0.486341	0.369821	0.0255862	-0.682529	-0.371601	-0.767601	-0.0375365	-0.231431	0.10001	0.0848652	0.24325	-0.114658	-0.22624	-0.659516
chr1	139600000	139700000	100001	*	chr1.1397	-0.15767	-0.404776	-0.00716828	0.145739	0.348149	-0.727543	-0.674016	-0.534333	-0.660241	-0.728659	-1.0668	-0.486341	0.369821	0.0255862	-0.682529	-0.371601	-0.767601	-0.0375365	-0.231431	0.10001	0.0848652	0.24325	-0.114658	-0.22624	-0.659516
chr1	139700000	139800000	100001	*	chr1.1398	-0.15767	-0.404776	-0.00716828	0.145739	0.348149	-0.727543	-0.674016	-0.534333	-0.660241	-0.728659	-1.0668	-0.486341	0.369821	0.0255862	-0.682529	-0.371601	-0.767601	-0.0375365	-0.231431	0.10001	0.0848652	0.24325	-0.114658	-0.22624	-0.659516
[truncated: 24,952 more rows]

## Sheet: mouse single cell
Table S3. CNVs in bulk and singel cells
[truncated: 7,177 more rows]
[truncated: 53 more columns]

## Sheet: PDX single cell
Table S3. CNVs in bulk and singel cells
[truncated: 13,301 more rows]
