# Supplementary material for: Characterization of BRCA1-deficient premalignant tissues and cancers identifies Plekha5 as a tumor metastasis suppressor
Source: Nat Commun. 2020 Sep 25;11:4875. doi: 10.1038/s41467-020-18637-9 (PMC7519681; doi:10.1038/s41467-020-18637-9)
Supplement: Supplementary file 7 — Supplementary Data 4 [file 41467_2020_18637_MOESM7_ESM.xlsx]

## Sheet: Bulk
Table S4. Primers for PCR-Sanger sequencing validation of SNVs
Sample	Gene	Mutation	Sanger sequencing validation using bulk sample	Primer-F	Primer-R
476PT	Adam20	40796093, G>A	Validated	GGAAATCTTGTGCCCGTGGA	AAACGGTCACCTTGGGTGTT
153PT	Arhgef11	87725751, C>T	Validated	ACTCGCCTTCATCAGTCAGC	TTGATGACCTCTTGCCGGTC
153LMT	Plekha5	140543743, G>A	Validated	CCTGTTCCTTTGTTGCCTGC	TGCCCGTCCTTCTGAAATCC
1867-5L	Esrp1	11359842, G>C	Validated	GGCACTTGGTCGCAAGAATG	CTCAGTCGTTTGCGCTTTGT
1949-3L	Aff3	38185366, G>T	Validated	GTGTCACCACCACACATTGC	TTGTTCTGGAGCTTCGCTGT
1949-5R	Trp53	69587598, TGCAGTCTG>T	Validated	GCGCGTGGTAGGTTAGGTTA	GTCTCTGGCATGCGACTCTC
958-5L	Trp53	69589635, GC>G	Validated	TTGTCCCATCCACAGCCATC	TCACACGAAAGACAACTCCCC
2307-2R	Rere	150406512, A>G	Validated	CTCGCAGGAGCTGTACCTTG	CCTACATGTGGGGGAGAGAC
2307-5R	Ptch1	63545073, C>A	Not validated	AACTGTCACTGAGTCCAGCG	CAGATGCTTCAGCGTGATCG
2313-2L	Kras	145246771, C>A	Validated	TCTTTTTCAAAGCGGCTGGC	CTCTGTACATCTGTAGTCACTGAA
2384-5R	Rps6kb1	86516160, C>T	Validated	ATGTTCTCCGGCTTCAGGTC	TGGTCTTTGGTGCATGTCTG
2388-3R	Stx3	11788235, G>T	Not validated	GAAGGTCTGCAGATGACCGA	TTCACACAAAGGGTGCCCAG
2303-5R	Abcg2	58665191, G>GA	Validated	TTACACGTGTCCTGTTGGGG	TGGCTGTAATACTAGGAGGGGT
2305-4L	Nras	103058955, G>C	Validated	GTTTCGGGAAGTGGTTGTGC	TGGGCAAGAGAAAGCCCAAA
2306-2R	Top1	160682714, C>A	Not validated	CCCCAGGTCTCATTTGTTCCA	TCTGCTACAGGGTCAAGGGTA
2313-3R	Birc6	74638350, C>A	Not validated	GAGCATGCCATGTGTCTCAC	GCCCTAATACCGTTGAGGGAG
2313-4R	Rassf4	116647689, G>C	Validated	GCAGTGGGTAAGGCCAGAAA	CTGACCTGTGTTTCTCCCAC
2315-2L	Crkl	17452509, G>C	Validated	TGTTCTGAGAGGCCCTTCCT	CCTTCGCATCCGGTCAAGT
2318-3R	Map4k1	28986687, G>T	Validated	CTCTCTCCCCTTTCCGGTTG	GAGAAGGCAAAGCCAAGGACT
2321-3L	Lad1	135827709, C>T	Validated	CCAGGACGAAGAACGCCTAA	AGAAACCACCAAGACCAGCTC
2378-1L	Apc	34317551, A>C	Validated	CCCAACCCTGAGGAGGAAAC	CGAGGAAGGGACGAGGAATG
2384-2R	Dlx5	6878173, C>A	Not validated	AGGAGCAGTTTCCATGGTCG	ACCTCTGAGTGTCCCGGTAA
2404-3R	Nf1	CTGCCGTGAAGGAAACCAACA>C	Validated	GGGTCGGGCTTCAATGGTAA	TTCCCACATGCTTTAGGCACT

## Sheet: SC
Table S4. Primers for PCR-Sanger sequencing validation of SNVs
Gene	Mutation	Sanger sequencing validation using bulk sample	Primer-F	Primer-R
Gbp4	105121898, T>G	Validated	GGCAGGATCACAGTCCACAA	CTGATTCACAAAGGACTGGGT
Prune2	17199865, G>T	Validated	CTGAAGCAGGCAGTTGGACA	TTAGGGGGCAGCAGTCCATT
Cela3b	137421902, C>T	Validated	CAGGGTCTGCAGATTCTCCC	TCAGAGCCCAACCTTATCCTC
Ttn	76738293, T>G	Validated	CGTACATCAGCCCCTCATCC	GGGCCTCCTGGTACTCCTAA
Adam20	40796093, G>A	Validated	GGAAATCTTGTGCCCGTGGA	AAACGGTCACCTTGGGTGTT
Fam83h	76004655, A>T	Validated	TAGGAAAGAGGGGAAGCCCA	CGTGCTTGTGGGTGAAAATGT
Myo9b	71348944, G>A	Validated	ACCCTGGCCCTAGACAGTAG	CTGCAGGGCATGTCCCTATT
Arhgef11	87725751, C>T	Validated	ACTCGCCTTCATCAGTCAGC	TTGATGACCTCTTGCCGGTC
Plekha5	140543743, G>A	Validated	CCTGTTCCTTTGTTGCCTGC	TGCCCGTCCTTCTGAAATCC
Bub1	127827478, C>T	Validated	TGTGTTGCCTCACAATGCTG	GGCTCTGGGAAAGAACTAGCC
Cep85l	53298073, C>G	Validated	CCAAAGGAGGGAACACACACT	CTTTACTGTAACCTGAGACACATTG
Obscn	59054870, A>T	Validated	GGCAAACTCATGGGGAACAG	TCTGTGCAGCATGTCTCTCAA
Obscn	59054873, T>A	Validated	GGCAAACTCATGGGGAACAG	TCTGTGCAGCATGTCTCTCAA
Csmd3	47755472, A>C	Validated	TTGGTCAACTGAGCACAGCAT	TGAAGCTGAACCCAAGGAAAAT
