# Supplementary material for: Characterization of BRCA1-deficient premalignant tissues and cancers identifies Plekha5 as a tumor metastasis suppressor
Source: Nat Commun. 2020 Sep 25;11:4875. doi: 10.1038/s41467-020-18637-9 (PMC7519681; doi:10.1038/s41467-020-18637-9)
Supplement: Supplementary file 8 — Supplementary Data 5 [file 41467_2020_18637_MOESM8_ESM.xlsx]

## Sheet: Key
Table S5. Mutations in single cells.
CHROM	Chromosome
POS	Genomic position of the mutation
REF	Reference allele
ALT	Alternative allele
GENE	Gene
TRANSCRIPT	Canonical transcript
BASE PAIR CHANGE	Base pair change
AMINO ACID CHANGE	Amino acid change
EFFECT	SnpEff predicted effect of the mutation
samples	total reads:wild-type allele-supporting reads:variant allele-supporting reads:variant allele fraction

## Sheet: VMMG
CHROM	POS	REF	ALT	GENE	TRANSCRIPT	BASE PAIR CHANGE	AMINO ACID CHANGE	EFFECT	VMMG1	VMMG2	VMMG3	VMMG4	VMMG5	VMMG6	VMMG7	VMMG8	VMMG9	VMMG10	VMMG11	VMMG12	VMMG13	VMMG14	VMMG15	VMMG16	VMMG17
1	156366412	G	T	Gm2000	ENSMUST00000102782.3	c.335G>T	p.Arg112Leu	missense_variant	21:11:10:47.62%	-	-	-	-	14:9:5:35.71%	-	-	11:2:9:81.82%	-	13:2:11:84.62%	-	-	-	-	-	14:9:5:35.71%
1	171531090	G	A	Itln1	ENSMUST00000043094.11	c.508C>T	p.Arg170Cys	missense variant	-	-	-	-	-	-	-	43:40:3:6.98%	-	-	-	18:14:4:22.22%	19:13:6:31.58%	-	-	39:32:7:17.95%	-
1	171573706	G	T	Cd244	ENSMUST00000004829.11	c.87G>T	p.Val29Val	synonymous_variant	-	-	-	17:6:11:64.71%	-	-	-	-	-	-	-	-	10:6:4:40%	18:8:10:55.56%	-	-	-
1	171573800	C	G	Cd244	ENSMUST00000004829.11	c.181C>G	p.His61Asp	missense variant	4:2:2:50%	-	-	7:2:5:71.43%	-	-	-	31:25:6:19.35%	76:69:7:9.21%	-	12:9:3:25%	22:16:6:27.27%	-	9:4:5:55.56%	-	33:27:6:18.18%	-
1	173906157	G	T	Mnda	ENSMUST00000009340.9	c.437C>A	p.Ala146Asp	missense variant	-	33:22:10:31.25%	-	-	-	489:442:47:9.61%	61:41:20:32.79%	81:73:8:9.88%	-	-	-	12:8:4:33.33%	-	-	11:8:3:27.27%	75:72:3:4%	51:43:8:15.69%
1	191358968	G	A	Ppp2r5a	ENSMUST00000067976.7	c.661C>T	p.Leu221Leu	synonymous_variant	-	-	-	-	-	18:10:8:44.44%	-	-	-	10:2:8:80%	-	-	-	-	12:5:7:58.33%	-	-
1	33777871	G	T	Zfp451	ENSMUST00000019861.11	c.1005-8C>A		splice_region_variant&intron_variant	-	19:11:4:26.67%	-	-	35:19:8:29.63%	-	19:11:4:26.67%	-	-	-	-	-	-	-	-	-	-
1	85635575	A	C	Sp140	ENSMUST00000080204.9	c.989A>C	p.Asn330Thr	missense variant	44:37:7:15.91%	-	17:13:4:23.53%	-	-	-	-	-	38:31:7:18.42%	-	33:29:4:12.12%	37:23:13:36.11%	-	-	-	63:58:5:7.94%	70:64:6:8.57%
2	156551457	C	T	Aar2	ENSMUST00000029158.3	c.757+8C>T		splice_region_variant&intron_variant	-	-	-	-	31:15:16:51.61%	-	-	-	26:8:18:69.23%	-	19:9:9:50%	-	-	24:11:13:54.17%	-	15:5:10:66.67%	13:6:7:53.85%
2	160574677	G	A	Gm14221	ENSMUST00000109473.1	c.142+7C>T		splice_region_variant&intron_variant	30:15:4:21.05%	45:31:8:20.51%	-	-	-	-	-	-	-	-	27:18:5:21.74%	-	-	-	-	-	-
2	164772528	C	T	Ube2c	ENSMUST00000088248.11	c.506C>T	p.Thr169Ile	missense_variant	-	-	-	-	11:2:8:80%	-	-	-	-	-	-	-	-	-	-	-	-
2	176810368	C	A	Gm14295	ENSMUST00000132883.6	c.1650C>A	p.Pro550Pro	synonymous_variant	-	-	-	-	-	-	-	45:35:10:22.22%	-	-	-	-	-	-	21:2:19:90.48%	10:6:4:40%	-
2	69741619	A	G	Ppig	ENSMUST00000040915.13	c.681A>G	p.Lys227Lys	synonymous_variant	46:32:11:25.58%	-	-	-	-	41:9:31:77.5%	-	-	10:5:5:50%	-	-	-	-	-	-	-	-
2	71118138	C	T	Cybrd1	ENSMUST00000028403.2	c.19C>T	p.Arg7Trp	missense_variant	-	-	-	-	121:114:7:5.79%	77:17:60:77.92%	-	-	-	-	-	-	-	226:218:8:3.54%	19:13:6:31.58%	23:17:6:26.09%	-
2	71118141	G	C	Cybrd1	ENSMUST00000028403.2	c.22G>C	p.Gly8Arg	missense_variant	-	-	-	-	-	75:17:58:77.33%	-	-	-	-	-	-	-	-	17:11:6:35.29%	24:18:6:25%	-
2	71118151	G	C	Cybrd1	ENSMUST00000028403.2	c.32G>C	p.Gly11Ala	missense_variant	-	-	-	-	-	70:16:52:76.47%	-	-	-	-	-	-	-	-	15:9:6:40%	20:14:6:30%	-
2	71118176	G	C	Cybrd1	ENSMUST00000028403.2	c.57G>C	p.Val19Val	synonymous_variant	-	-	-	-	-	75:14:59:80.82%	-	-	-	-	-	-	-	-	16:7:9:56.25%	18:12:6:33.33%	-
2	71118215	G	C	Cybrd1	ENSMUST00000028403.2	c.96G>C	p.Leu32Leu	synonymous_variant	-	-	-	-	-	71:10:59:85.51%	-	-	-	-	-	-	-	-	12:3:8:72.73%	17:12:5:29.41%	-
2	71118220	T	A	Cybrd1	ENSMUST00000028403.2	c.101T>A	p.Phe34Tyr	missense_variant	-	-	-	-	-	72:11:60:84.51%	-	-	-	-	-	-	-	-	12:4:8:66.67%	14:9:5:35.71%	-
4	119422210	G	T	Ppcs	ENSMUST00000030385.11	c.144C>A	p.Pro48Pro	synonymous_variant	40:19:20:51.28%	-	19:14:5:26.32%	-	-	-	-	-	39:24:15:38.46%	-	-	-	-	-	-	21:11:10:47.62%	-
4	119422225	T	C	Ppcs	ENSMUST00000030385.11	c.129A>G	p.Gly43Gly	synonymous_variant	36:17:19:52.78%	-	17:11:6:35.29%	-	-	-	-	-	37:25:12:32.43%	-	-	-	-	59:47:12:20.34%	-	19:9:10:52.63%	-
4	126176254	C	T	Thrap3	ENSMUST00000080919.10	c.1839G>A	p.Ser613Ser	synonymous_variant	-	-	-	-	12:2:10:83.33%	-	-	-	-	-	-	-	-	-	-	11:3:8:72.73%	11:7:4:36.36%
4	145701969	G	C	Gm13242	ENSMUST00000105738.7	c.1267G>C	p.Glu423Gln	missense_variant	-	-	-	44:26:18:40.91%	-	-	-	-	-	-	-	-	-	-	-	58:42:16:27.59%	65:49:16:24.62%
4	88571288	T	C	Ifna14	ENSMUST00000102808.1	c.511A>G	p.Ile171Val	missense_variant	-	65:39:24:38.1%	-	28:19:9:32.14%	-	-	-	-	-	-	-	-	-	-	-	-	28:21:7:25%
4	88571557	C	G	Ifna14	ENSMUST00000102808.1	c.242G>C	p.Ser81Thr	missense_variant	-	-	-	-	-	-	-	-	-	-	92:84:8:8.7%	-	-	-	58:45:13:22.41%	15:7:8:53.33%	-
4	88820392	T	A,C	Ifna11	ENSMUST00000170428.2	c.434T>A	p.Ile145Lys	missense_variant	-	206:125:46:26.9%	30:13:13:50%	91:42:35:45.45%	-	50:24:15:38.46%	13:5:6:54.55%	65:28:26:48.15%	89:52:27:34.18%	-	43:23:11:32.35%:	-	11:7:4:36.36%	-	44:23:13:36.11%	49:27:13:32.5%	30:11:10:47.62%
5	104814502	G	A	Zfp951	ENSMUST00000089906.6	c.1197C>T	p.Pro399Pro	synonymous_variant	18:13:5:27.78%	-	18:14:4:22.22%	-	-	-	-	-	-	-	15:10:5:33.33%	-	-	-	11:6:5:45.45%	-	-
5	105121851	C	A	Gbp4	ENSMUST00000100962.6	c.1110G>T	p.Met370Ile	missense_variant	12:6:6:50%	-	-	14:8:5:38.46%	-	-	48:45:3:6.25%	-	-	-	-	-	-	-	-	19:15:4:21.05%	-
5	129022066	G	T	Ran	ENSMUST00000031383.12	c.311G>T	p.Trp104Leu	missense_variant	-	-	24:18:6:25%	-	-	-	-	-	-	-	-	-	-	-	-	-	-
5	129022103	C	A	Ran	ENSMUST00000031383.12	c.348C>A	p.Pro116Pro	synonymous_variant	41:23:16:41.03%	43:34:9:20.93%	25:17:8:32%	-	-	75:52:22:29.73%	-	-	-	-	-	-	-	49:36:13:26.53%	-	-	39:30:9:23.08%
5	14911353	G	T	Gm9758	ENSMUST00000035980.8	c.611C>A	p.Thr204Asn	missense_variant	-	-	-	-	-	79:30:49:62.03%	53:40:13:24.53%	-	15:10:4:28.57%	-	-	-	277:175:101:36.59%	-	-	-	-
5	14911356	T	G	Gm9758	ENSMUST00000035980.8	c.608A>C	p.Glu203Ala	missense_variant	-	-	-	-	-	82:34:47:58.02%	54:41:13:24.07%	-	14:10:4:28.57%	-	-	-	283:183:100:35.34%	-	-	-	-
5	14937116	C	G	Speer4e	ENSMUST00000159973.2	c.274G>C	p.Val92Leu	missense_variant	-	-	-	-	-	10:2:8:80%	-	-	-	-	-	-	73:49:24:32.88%	-	-	-	13:8:5:38.46%
5	15030993	G	T	Gm17019	ENSMUST00000167908.1	c.433C>A	p.His145Asn	missense_variant	-	-	-	-	-	15:10:5:33.33%	-	-	-	-	-	-	28:5:23:82.14%	45:32:13:28.89%	-	-	-
5	27500154	T	C	Speer4b	ENSMUST00000053257.8	c.220A>G	p.Lys74Glu	missense_variant	-	-	-	-	-	13:1:12:92.31%	-	-	-	-	-	-	-	-	14:9:4:30.77%	-	12:4:8:66.67%
5	30174896	C	T	Hadhb	ENSMUST00000026841.13	c.739C>T	p.Leu247Leu	synonymous_variant	-	11:6:5:45.45%	-	-	-	-	-	-	-	23:13:10:43.48%	-	-	-	-	12:9:3:25%:	-	-
5	30174899	C	T	Hadhb	ENSMUST00000026841.13	c.742C>T	p.Arg248Cys	missense_variant	-	11:6:5:45.45%	62:58:4:6.45%	80:73:7:8.75%	19:0:19:100%	-	-	75:71:4:5.33%	73:66:7:9.59%	24:14:10:41.67%	-	142:138:4:2.82%	11:7:4:36.36%	-	12:9:3:25%	87:83:4:4.6%	-
5	33651979	C	T	Slbp	ENSMUST00000057551.12	c.160G>A	p.Asp54Asn	missense variant	28:13:15:53.57%	-	-	-	-	26:15:11:42.31%	-	-	37:33:4:10.81%	-	-	-	-	-	-	-	-
5	36796590	G	T	Mrfap1	ENSMUST00000068795.3	c.4C>A	p.Arg2Arg	synonymous_variant	-	-	-	-	-	-	-	10:4:6:60%	-	-	-	-	-	13:4:9:69.23%	21:14:7:33.33%	-	10:4:6:60%
6	128780308	C	T	Klrb1c	ENSMUST00000174404.6	c.793G>A	p.Glu265Lys	missense_variant	-	-	-	-	-	12:4:8:66.67%	13:6:7:53.85%	-	-	-	-	-	-	23:13:10:43.48%	-	-	-
6	130059556	T	A	Klra4	ENSMUST00000119096.1	c.519A>T	p.Leu173Phe	missense_variant	-	42:33:9:21.43%	-	-	-	-	-	-	137:106:31:22.63%	-	-	-	-	-	-	-	62:31:31:50%
6	130059590	C	A	Klra4	ENSMUST00000119096.1	c.485G>T	p.Ser162Ile	missense_variant	-	-	-	-	-	-	-	-	175:119:44:26.99%	18:14:4:22.22%	-	-	-	-	-	-	72:34:35:50.72%
7	103826780	A	G	Hbb-bs	ENSMUST00000023934.6	c.329T>C	p.Met110Thr	missense_variant	-	-	-	-	-	-	21:10:10:50%	-	-	-	-	18:11:7:38.89%	19:15:4:21.05%	36:27:8:22.86%	-	-	-
7	103826781	T	C	Hbb-bs	ENSMUST00000023934.6	c.328A>G	p.Met110Val	missense_variant	-	-	-	-	-	-	21:9:11:55%	-	-	-	-	18:11:7:38.89%	20:14:4:22.22%	35:26:8:23.53%	-	-	-
7	104768961	C	T	Usp17le	ENSMUST00000053464.8	c.973G>A	p.Ala325Thr	missense_variant	-	-	16:5:11:68.75%	-	-	21:3:18:85.71%	63:45:18:28.57%	-	-	-	-	-	-	-	-	-	73:58:15:20.55%
7	18350801	T	C	Psg18	ENSMUST00000003597.13	c.732A>G	p.Arg244Arg	synonymous_variant	-	-	-	-	126:73:53:42.06%	-	-	-	-	-	19:14:5:26.32%	13:9:3:25%	16:12:4:25%	-	-	31:23:8:25.81%	-
7	18350810	G	A	Psg18	ENSMUST00000003597.13	c.723C>T	p.Tyr241Tyr	synonymous_variant	-	-	-	-	128:77:51:39.84%	-	-	-	-	-	19:14:5:26.32%	-	14:10:4:28.57%	-	-	31:24:7:22.58%	-
7	42820554	T	C	Gm2381	ENSMUST00000174558.1	c.145A>G	p.Asn49Asp	missense_variant	-	16:12:4:25%	-	-	-	-	-	-	-	-	48:38:10:20.83%	21:16:5:23.81%	-	-	-	36:27:9:25%	-
7	45126005	C	T	Rpl13a	ENSMUST00000150350.6	c.553G>A	p.Val185Met	missense_variant	-	-	-	-	-	-	-	-	-	-	-	-	-	-	32:14:17:54.84%	-	-
7	45126018	C	T	Rpl13a	ENSMUST00000150350.6	c.540G>A	p.Gln180Gln	synonymous_variant	26:16:10:38.46%	-	-	-	-	25:5:20:80%	10:3:7:70%	-	-	-	-	-	-	-	13:4:9:69.23%	21:14:6:30%	-
8	76862257	C	T	Gm5353	ENSMUST00000139800.1	n.792G>A		splice_region_variant&non_coding_exon_variant	-	-	-	14:10:4:28.57%	-	-	-	-	-	-	-	-	-	-	38:26:12:31.58%	13:7:6:46.15%	-
9	102629829	C	T	Anapc13	ENSMUST00000190279.5	c.40C>T	p.Leu14Leu	synonymous_variant	-	-	-	-	-	-	-	-	-	-	-	14:3:11:78.57%	13:0:13:100%	-	-	12:8:4:33.33%	-
9	3005088	G	C	Gm11168	ENSMUST00000177722.6	c.578G>C	p.Arg193Thr	missense_variant	-	-	40:26:14:35%	-	-	-	11:7:3:30%	-	18:11:7:38.89%	-	-	-	121:85:34:28.57%	-	-	-	-
9	3018761	C	T	Gm10719	ENSMUST00000179272.1	c.9C>T	p.Leu3Leu	synonymous_variant	-	-	-	22:16:6:27.27%	18:14:4:22.22%	-	-	58:45:13:22.41%	-	-	29:21:8:27.59%	-	-	93:72:20:21.74%	89:63:26:29.21%	-	-
9	3018877	C	T	Gm10719	ENSMUST00000179272.1	c.121C>T	p.Leu41Phe	missense_variant	-	-	14:3:11:78.57%	-	-	52:5:47:90.38%	-	-	-	-	-	-	136:19:115:85.82%	16:9:7:43.75%	-	-	12:6:6:50%
9	3023758	T	C	Gm10718	ENSMUST00000099046.3	c.208T>C	p.Ser70Pro	missense_variant	-	-	15:9:6:40%	-	-	37:20:17:45.95%	-	-	-	-	-	-	126:79:47:37.3%	-	-	-	-
9	3028694	A	G	Gm10717	ENSMUST00000179982.1	c.647A>G	p.Lys216Arg	missense_variant	30:8:16:66.67%	-	-	-	-	15:8:4:33.33%	-	-	-	-	-	-	-	-	-	-	14:3:7:70%
10	105369993	C	T	Tmtc2	ENSMUST00000061506.8	c.1440G>A	p.Glu480Glu	synonymous_variant	-	-	-	-	-	-	-	26:10:15:60%	-	-	-	-	50:6:44:88%	-	26:2:24:92.31%	41:20:21:51.22%	-
10	22148617	A	G	E030030I06Rik	ENSMUST00000179054.6	c.396T>C	p.Asn132Asn	synonymous_variant	-	-	54:0:40:100%	-	-	-	60:18:24:57.14%	17:10:5:33.33%	-	-	-	-	-	-	-	-	-
11	101325361	A	G	Aoc2	ENSMUST00000041095.12	c.269A>G	p.Asn90Ser	missense variant	-	-	14:10:4:28.57%	16:11:5:31.25%	-	-	37:33:4:10.81%	-	-	13:9:4:30.77%	-	37:30:7:18.92%	-	-	-	-	24:21:3:12.5%
11	71123380	G	T	Nlrp1a	ENSMUST00000048514.9	c.1043C>A	p.Thr348Asn	missense_variant	-	40:32:8:20%	-	-	-	21:16:4:20%	-	-	-	-	-	-	-	-	-	-	13:10:3:23.08%
11	71164200	G	A	Nlrp1b	ENSMUST00000108515.7	c.2442-4C>T		splice_region_variant&intron_variant	-	-	-	-	-	-	19:13:6:31.58%	-	-	-	15:9:6:40%	-	90:70:20:22.22%	-	-	-	-
11	83030517	G	T	Slfn10-ps	ENSMUST00000100716.9	n.1407-4C>A		splice_region_variant&intron_variant	80:59:20:25.32%	33:20:13:39.39%	45:35:10:22.22%	-	-	-	-	-	-	-	46:29:17:36.96%	46:32:14:30.43%	-	62:43:19:30.65%	-	-	-
12	114094131	C	T	Ighv9-1	ENSMUST00000195884.1	c.148G>A	p.Glu50Lys	missense_variant	-	-	15:10:5:33.33%	-	-	-	-	71:36:32:47.06%	-	-	-	-	-	-	-	34:24:10:29.41%	-
12	114946197	G	T	Ighv1-43	ENSMUST00000195417.1	c.104C>A	p.Ala35Asp	missense_variant	13:7:6:46.15%	-	-	-	-	-	17:9:8:47.06%	-	-	-	-	-	-	-	-	-	17:12:5:29.41%
12	115145505	C	T	Ighv1-52	ENSMUST00000192554.4	c.333G>A	p.Ala111Ala	synonymous_variant	-	15:10:5:33.33%	22:13:9:40.91%	-	-	-	-	-	-	34:21:13:38.24%	-	-	-	-	18:12:6:33.33%	-	26:17:8:32%
12	115145883	T	G	Ighv1-52	ENSMUST00000192554.4	c.37A>C	p.Thr13Pro	missense_variant	-	-	58:33:25:43.1%	-	-	-	-	-	-	149:109:39:26.35%	-	-	-	-	44:32:12:27.27%	-	-
12	115145899	G	T	Ighv1-52	ENSMUST00000192554.4	c.21C>A	p.Ile7Ile	synonymous_variant	-	-	58:31:26:45.61%	-	-	-	-	-	-	104:40:27.78%	-	-	-	-	43:30:12:28.57%	-	-
12	115507706	G	A	Ighv1-64	ENSMUST00000103535.2	c.190C>T	p.Leu64Phe	missense_variant	-	16:11:5:31.25%	14:1:12:92.31%	-	-	48:17:31:64.58%	-	-	-	-	-	-	-	-	-	-	-
12	115507725	C	T	Ighv1-64	ENSMUST00000103535.2	c.171G>A	p.Lys57Lys	synonymous_variant	-	13:9:4:30.77%	11:1:10:90.91%	-	-	44:20:24:54.55%	-	-	-	-	-	-	-	-	-	-	-
12	115507728	C	T	Ighv1-64	ENSMUST00000103535.2	c.168G>A	p.Val56Val	synonymous_variant	-	13:9:4:30.77%	11:1:10:90.91%	-	-	43:20:23:53.49%	-	-	-	-	-	-	-	-	-	-	-
12	115507736	G	C	Ighv1-64	ENSMUST00000103535.2	c.160C>G	p.His54Asp	missense_variant	-	15:11:4:26.67%	11:1:10:90.91%	-	-	40:19:21:52.5%	-	-	-	-	-	-	-	-	-	-	-
12	115648365	A	G	Ighv8-12	ENSMUST00000199266.1	c.23T>C	p.Phe8Ser	missense_variant	-	-	19:11:8:42.11%	-	-	38:28:9:24.32%	-	-	-	28:20:7:25.93%	-	18:13:5:27.78%	-	-	-	-	-
12	115648379	C	T	Ighv8-12	ENSMUST00000199266.1	c.9G>A	p.Arg3Arg	synonymous_variant	-	-	16:8:8:50%	-	-	37:28:9:24.32%	-	-	-	22:14:7:33.33%	-	16:11:5:31.25%	-	-	-	-	-
12	115758380	T	G	Ighv1-72	ENSMUST00000103541.2	c.37A>C	p.Thr13Pro	missense_variant	-	-	25:20:5:20%	-	-	-	-	-	-	73:58:15:20.55%	39:28:11:28.21%	-	-	-	-	-	-
12	115758396	C	T	Ighv1-72	ENSMUST00000103541.2	c.21G>A	p.Met7Ile	missense_variant	-	-	25:20:5:20%	-	-	-	-	-	-	67:48:15:23.81%	33:21:11:34.38%	-	-	-	-	-	-
12	115862006	C	G	Ighv1-77	ENSMUST00000198777.1	c.212G>C	p.Gly71Ala	missense_variant	-	-	-	-	-	22:0:13:100%	50:39:11:22%	24:16:6:27.27%	-	-	-	-	-	-	-	-	-
12	115862013	T	G	Ighv1-77	ENSMUST00000198777.1	c.205A>C	p.Lys69Gln	missense_variant	-	-	12:0:10:100%	-	-	20:1:12:92.31%	47:36:11:23.4%	25:18:7:28%	-	-	-	-	-	-	-	-	-
12	115862017	A	T	Ighv1-77	ENSMUST00000198777.1	c.201T>A	p.Ile67Ile	synonymous_variant	-	-	15:5:9:64.29%	-	-	35:21:13:38.24%	51:40:11:21.57%	23:17:6:26.09%	-	-	-	-	-	-	-	-	-
12	116000145	C	A	Ighv1-85	ENSMUST00000103552.1	c.234G>T	p.Lys78Asn	missense_variant	40:16:24:60%	-	-	28:18:10:35.71%	-	60:43:17:28.33%	37:26:11:29.73%	62:44:18:29.03%	-	65:28:37:56.92%	67:52:14:21.21%	-	42:26:16:38.1%	-	-	51:31:20:39.22%	41:30:10:25%
12	116000172	C	A	Ighv1-85	ENSMUST00000103552.1	c.207G>T	p.Trp69Cys	missense_variant	41:17:24:58.54%	-	-	28:18:10:35.71%	19:13:5:27.78%	60:43:17:28.33%	47:36:11:23.4%	73:53:20:27.4%	-	71:33:36:52.17%	-	-	47:31:16:34.04%	-	-	51:32:19:37.25%	41:31:10:24.39%
12	116000173	C	T	Ighv1-85	ENSMUST00000103552.1	c.206G>A	p.Trp69*	stop_gained	41:17:24:58.54%	-	-	28:18:10:35.71%	-	60:42:17:28.81%	47:36:11:23.4%	73:53:19:26.39%	-	71:33:37:52.86%	-	-	47:31:16:34.04%:	-	-	52:32:20:38.46%	40:30:10:25%
12	116000190	T	G	Ighv1-85	ENSMUST00000103552.1	c.189A>C	p.Gly63Gly	synonymous_variant	44:19:25:56.82%	-	-	28:18:10:35.71%	-	61:42:18:30%	47:36:11:23.4%	72:52:20:27.78%	-	69:32:37:53.62%	-	-	50:34:16:32%	-	-	47:27:20:42.55%	38:28:10:26.32%
12	116000241	G	A	Ighv1-85	ENSMUST00000103552.1	c.138C>T	p.Tyr46Tyr	synonymous_variant	41:20:21:51.22%	-	-	13:7:6:46.15%	-	44:30:13:30.23%	42:32:10:23.81%	52:38:13:25.49%	-	51:17:34:66.67%	-	-	54:40:14:25.93%	-	-	23:14:9:39.13%	27:20:7:25.93%
12	24096864	G	A	9030624G23Rik	ENSMUST00000101538.3	c.105C>T	p.Asp35Asp	synonymous_variant	-	-	-	13:5:8:61.54%	-	-	-	14:9:5:35.71%	-	-	-	26:17:9:34.62%	-	-	-	11:5:6:54.55%	-
12	24096866	C	T	9030624G23Rik	ENSMUST00000101538.3	c.103G>A	p.Asp35Asn	missense_variant	-	-	-	13:5:8:61.54%	-	-	-	14:9:5:35.71%	-	-	-	26:16:10:38.46%	-	-	-	11:5:6:54.55%	-
12	24096898	G	A	9030624G23Rik	ENSMUST00000101538.3	c.71C>T	p.Ser24Phe	missense_variant	13:8:5:38.46%	14:10:4:28.57%	-	19:11:8:42.11%	-	-	-	15:10:4:28.57%	-	-	-	31:22:9:29.03%	-	-	-	18:12:6:33.33%	-
12	40036214			Arl4a	ENSMUST00000101472.3	c.533G>T	p.Gly178Val	missense variant	-	-	-	-	-	4:2:2:50%	-	-	27:24:3:11.11%	-	-	-	-	-	-	-	-
12	52098346	C	T	Nubpl	ENSMUST00000040090.14	c.109-7C>T		splice_region_variant&intron_variant	-	-	-	194:128:32:20%	-	-	-	-	-	-	-	-	15:8:3:27.27%	-	-	-	110:81:21:20.59%
13	100427147	G	A	Naip1	ENSMUST00000022142.5	c.1509C>T	p.Tyr503Tyr	synonymous_variant	-	-	-	-	43:30:13:30.23%	-	-	14:8:5:38.46%	-	-	-	24:16:8:33.33%	-	-	-	-	-
13	23249532	C	T	Vmn1r223	ENSMUST00000091719.1	c.295C>T	p.Pro99Ser	missense_variant	61:35:26:42.62%	-	-	-	-	-	10:5:5:50%	10:7:3:30%	-	-	-	-	-	-	-	-	-
13	67260154	G	C	Zfp458	ENSMUST00000045969.7	c.96C>G	p.Asp32Glu	missense_variant	-	-	-	-	-	34:22:12:35.29%	-	-	-	380:298:76:20.32%	-	-	-	-	107:83:23:21.7%	-	-
13	67390679	G	A	Zfp429	ENSMUST00000109732.1	c.645C>T	p.Pro215Pro	synonymous_variant	-	-	-	-	26:1:25:96.15%	-	-	49:35:14:28.57%	-	-	-	66:10:56:84.85%	38:20:18:47.37%	-	25:1:24:96%	-	-
13	67390856	G	A	Zfp429	ENSMUST00000109732.1	c.468C>T	p.Phe156Phe	synonymous_variant	-	-	-	-	30:0:30:100%	-	-	22:12:10:45.45%	-	11:6:5:45.45%	-	75:1:74:98.67%	36:12:24:66.67%	-	38:1:36:97.3%	12:7:5:41.67%	-
13	67710896	G	T	Zfp65	ENSMUST00000073157.11	c.118C>A	p.His40Asn	missense_variant	-	31:23:8:25.81%	15:8:7:46.67%	-	-	-	-	-	54:29:25:46.3%	-	-	-	-	-	-	-	-
13	67710996	T	A	Zfp65	ENSMUST00000073157.11	c.18A>T	p.Ser6Ser	synonymous_variant	-	27:20:7:25.93%	11:3:8:72.73%	-	-	-	-	-	28:12:15:55.56%	-	-	-	-	-	-	-	-
13	67710999	C	G	Zfp65	ENSMUST00000073157.11	c.15G>C	p.Leu5Leu	synonymous_variant	-	26:20:6:23.08%	11:3:8:72.73%	-	-	-	-	-	26:13:13:50%	-	-	-	-	-	-	-	-
13	67813860	C	G	Zfp273	ENSMUST00000181391.6	c.-31C>G		5_prime_UTR_premature_start_codon_gain_variant	30:23:6:20.69%	-	-	-	35:17:17:50%	-	-	-	-	-	-	-	-	-	-	23:18:5:21.74%	-
14	51456142	C	G	Vmn2r89	ENSMUST00000159611.6	c.948C>G	p.Gly316Gly	synonymous_variant	-	13:9:3:25%	-	-	-	-	-	12:8:4:33.33%	-	-	-	-	-	31:20:11:35.48%	-	-	-
14	51456143	C	A	Vmn2r89	ENSMUST00000159611.6	c.949C>A	p.Pro317Thr	missense_variant	-	15:12:3:20%	-	-	-	-	-	12:8:4:33.33%	-	-	-	-	-	31:19:11:36.67%	-	-	-
14	51456165	A	G	Vmn2r89	ENSMUST00000159611.6	c.971A>G	p.Lys324Arg	missense_variant	-	26:17:9:34.62%	-	-	-	-	-	15:11:4:26.67%	11:3:8:72.73%	13:9:4:30.77%	-	-	-	33:20:13:39.39%	-	-	-
14	51456182	T	C	Vmn2r89	ENSMUST00000159611.6	c.988T>C	p.Leu330Leu	synonymous_variant	-	25:16:9:36%	-	-	-	-	-	-	11:3:8:72.73%	15:9:6:40%	-	-	-	37:22:15:40.54%	40:32:8:20%	-	-
14	51456213	C	T	Vmn2r89	ENSMUST00000159611.6	c.1019C>T	p.Ala340Val	missense_variant	-	27:18:9:33.33%	-	-	-	-	-	19:12:7:36.84%	10:2:8:80%	15:9:6:40%	-	-	-	34:19:15:44.12%	37:29:8:21.62%	-	-
14	53491323	A	T	Trav6-5	ENSMUST00000181210.2	c.47-8A>T		splice_region_variant&intron_variant	-	-	-	120:65:17:20.73%	-	-	-	-	-	-	-	-	-	948:414:111:21.14%	-	-	210:101:30:22.9%
15	100012131	G	A	Larp4	ENSMUST00000100206.2	c.2117G>A	p.Arg706His	missense_variant	-	-	-	-	-	-	-	-	-	-	-	25:6:19:76%	-	-	-	-	-
16	23113270	A	C	Eif4a2	ENSMUST00000023599.11	c.1183A>C	p.Thr395Pro	missense_variant	-	-	-	24:19:5:20.83%	-	-	-	15:11:3:21.43%	-	23:15:8:34.78%	35:25:10:28.57%	-	3:0:3:100%	46:32:14:30.43%	-	45:40:5:11.11%	3:1:2:66.67%
16	88873998	G	A	Krtap19-2	ENSMUST00000076186.2	c.258C>T	p.Gly86Gly	synonymous_variant	-	-	-	30:17:12:41.38%	-	-	-	-	-	14:5:9:64.29%	20:11:9:45%	54:37:16:30.19%	-	12:9:3:25%	185:77:99:56.25%	-	58:34:20:37.04%
16	89174877	A	G	1110057P08Rik	ENSMUST00000089097.2	c.86A>G	p.Tyr29Cys	missense_variant	-	-	-	-	-	-	-	-	-	-	27:19:8:29.63%	56:42:14:25%	-	-	70:51:19:27.14%	-	-
17	20113258	A	G	Fpr-rs7	ENSMUST00000095637.1	c.969T>C	p.Asp323Asp	synonymous_variant	-	35:22:13:37.14%	-	-	-	-	68:48:20:29.41%	-	-	-	44:31:13:29.55%	-	-	-	52:35:16:31.37%	-	-
17	34513755	A	T	Btnl6	ENSMUST00000075483.4	c.926T>A	p.Val309Glu	missense_variant	-	-	16:4:12:75%	-	36:9:27:75%	-	-	-	-	-	-	-	-	-	-	-	35:26:9:25.71%
17	34515379	T	A	Btnl6	ENSMUST00000075483.4	c.408A>T	p.Glu136Asp	missense_variant	14:5:9:64.29%	-	25:17:8:32%	49:38:11:22.45%	-	-	-	-	-	-	14:11:3:21.43%	-	-	-	-	-	-
17	34541647	C	A	Btnl7-ps	ENSMUST00000023469.7	n.448-4G>T		splice_region_variant&intron_variant	-	-	26:17:9:34.62%	-	92:51:41:44.57%	-	-	15:8:7:46.67%	-	-	-	-	-	-	-	-	-
17	34854068	G	A	Nelfe	ENSMUST00000173357.6	c.665G>A	p.Arg222Lys	missense_variant	-	-	43:32:10:23.81%	88:64:23:26.44%	-	-	-	14:11:3:21.43%	92:80:12:13.04%	-	-	-	-	-	-	32:22:10:31.25%	27:24:3:11.11%
17	35439558	C	T	H2-Q7	ENSMUST00000071951.11	c.171C>T	p.Phe57Phe	synonymous_variant	-	-	62:31:31:50%	-	42:28:12:30%	-	-	-	-	-	-	-	13:0:13:100%	-	-	-	-
17	35439606	G	A	H2-Q7	ENSMUST00000071951.11	c.219G>A	p.Met73Ile	missense_variant	-	-	76:44:32:42.11%	-	65:47:18:27.69%	-	-	-	-	-	-	-	18:3:15:83.33%	-	-	-	-
17	36167697	A	T	Gm8909	ENSMUST00000040467.13	c.358T>A	p.Phe120Ile	missense_variant	-	-	-	10:6:4:40%	19:11:8:42.11%	-	-	-	15:3:9:75%	-	-	-	-	-	-	-	-
17	53401617	T	G,C	Efhb	ENSMUST00000024725.4	c.2024A>C	p.Asp675Ala	missense_variant	-	-	-	-	11:5:6:54.55%	-	-	30:24:6:20%	-	-	-	30:24:6:20%	-	-	-	-	-
17	79621299	A	T	Rmdn2	ENSMUST00000040368.2	c.-15-7A>T		splice_region_variant&intron_variant	-	-	-	-	-	-	-	-	-	37:21:10:32.26%	-	27:15:5:25%	-	70:44:13:22.81%	108:66:18:21.43%	-	39:24:7:22.58%
18	51865474	A	G	Gm4950	ENSMUST00000091905.2	c.408T>C	p.Phe136Phe	synonymous_variant	-	14:10:4:28.57%	-	-	-	-	30:24:6:20%	-	-	-	-	-	-	37:28:7:20%	32:18:14:43.75%	-	-
18	51865639	G	C	Gm4950	ENSMUST00000091905.2	c.243C>G	p.His81Gln	missense_variant	-	-	-	-	15:9:5:35.71%	-	-	13:9:4:30.77%	-	-	-	18:12:6:33.33%	-	-	-	-	-
19	21619210	A	G	1110059E24Rik	ENSMUST00000038830.8	c.108T>C	p.Ile36Ile	synonymous_variant	-	-	-	14:11:3:21.43%	-	-	-	-	-	-	-	11:4:7:63.64%	23:5:18:78.26%	-	-	-	-
19	40243502	C	T	Pdlim1	ENSMUST00000068439.11	c.431G>A	p.Ser144Asn	missense variant	-	-	-	-	-	5:0:5:100%	-	-	5:0:5:100%	-	-	-	-	12:8:4:33.33%	37:34:3:8.11%	-	-
X	134758769	C	A	Armcx3	ENSMUST00000081834.8	c.177C>A	p.Asp59Glu	missense variant	-	-	-	-	123:112:11:8.94%	-	-	64:54:10:15.62%	-	-	59:52:7:11.86%	-	32:11:21:65.62%	-	13:8:5:38.46%	75:68:7:9.33%	46:41:5:10.87%
X	95956762	A	G	Las1l	ENSMUST00000079987.11	c.87T>C	p.Ser29Ser	synonymous_variant	-	-	-	-	-	33:9:24:72.73%	-	-	-	-	-	-	-	-	-	12:6:6:50%	20:11:9:45%

## Sheet: 476MMG and 476PT
CHROM	POS	REF	ALT	GENE	TRANSCRIPT	BASE PAIR CHANGE	AMINO ACID CHANGE	EFFECT	476MMG1	476MMG2	476MMG3	476MMG4	476MMG5	476MMG6	476MMG7	476MMG8	476MMG9	476PT1	476PT2	476PT3	476PT4	476PT5	476PT6	476PT7	476PT8	476PT9	476PT10	476PT11	476PT12	476PT13	476PT14	476PT15	476PT16	476PT17	476PT18	476PT19	476PT20
1	156524880	G	T	Gm10031	ENSMUST00000190422.1	c.650G>T	p.Ser217Ile	missense_variant	-	-	-	-	-	-	-	-	-	35:26:9:25.71%	-	-	-	42:30:11:26.83%	-	178:133:43:24.43%	-	-	48:37:10:21.28%	-	70:49:21:30%	-	15:5:10:66.67%	27:0:27:100%	34:12:21:63.64%	-	-	-	-
1	173928819	T	G	Ifi203	ENSMUST00000129829.6	c.1397A>C	p.Asn466Thr	missense_variant	-	-	-	-	-	-	-	-	-	-	-	28:15:13:46.43%	38:21:17:44.74%	-	39:0:38:100%	-	-	-	-	-	-	-	-	-	-	-	28:19:9:32.14%	-	-
1	191353076	C	T	Ppp2r5a	ENSMUST00000067976.7	c.1362G>A	p.Leu454Leu	synonymous_variant	-	-	59:46:13:22.03%	-	-	12:7:4:36.36%	-	-	-	-	-	-	-	17:7:9:56.25%	-	-	14:7:7:50%	-	-	-	47:36:11:23.4%	-	-	-	-	12:7:5:41.67%	-	-	-
1	52905425	G	C	Hibch	ENSMUST00000044478.6	c.861G>C	p.Gly287Gly	synonymous_variant	-	-	-	-	-	-	-	-	-	-	-	-	-	-	-	-	-	-	77:46:31:40.26%	66:41:25:37.88%	43:31:11:26.19%	-	-	-	-	-	-	56:19:37:66.07%	-
1	88256051	C	A	Mroh2a	ENSMUST00000061013.11	c.4014-6C>A		splice_region_variant&intron_variant	-	-	-	-	-	-	-	-	-	-	-	-	16:5:11:68.75%	-	-	-	16:6:10:62.5%	-	13:8:5:38.46%	-	-	-	-	25:10:15:60%	-	-	-	16:11:5:31.25%	-
2	10577852	G	A	Sfmbt2	ENSMUST00000116594.7	c.2022G>A	p.Ser674Ser	synonymous_variant	-	-	-	-	-	-	-	-	-	-	-	-	-	-	-	-	-	-	-	-	38:2:36:94.74%	10:7:3:30%	13:0:12:100%	-	-	-	-	-	-
2	145912415	G	A	Naa20	ENSMUST00000149461.2	c.218G>A	p.Arg73Gln	missense_variant	-	-	-	-	52:42:10:19.23%	196:173:23:11.73%	-	-	-	-	9:3:6:66.67%	-	56:42:13:23.64%	107:77:28:26.67%	9:5:4:44.44%	-	-	42:33:9:21.43%	25:19:6:24%	-	96:76:20:20.83%	-	10:6:3:33.33%	-	80:72:8:10%	-	-	-	-
2	62645965	G	A	Ifih1	ENSMUST00000028259.10	c.-35C>T		5_prime_UTR_premature_start_codon_gain_variant	-	-	-	-	-	-	-	-	-	-	-	-	-	-	12:7:5:41.67%	-	-	-	21:11:9:45%	-	-	-	-	10:0:10:100%	-	-	-	-	-
2	76738293	T	G	Ttn	ENSMUST00000099981.7	c.82255A>C	p.Ser27419Arg	missense_variant	-	-	-	-	-	-	-	-	-	60:11:49:81.67%	-	18:13:5:27.78%	34:9:24:72.73%	-	-	-	29:11:18:62.07%	-	-	-	-	-	-	-	13:10:3:23.08%	-	3:0:3:100%	10:2:8:80%	-
2	78920005	G	A	Ube2e3	ENSMUST00000028398.12	c.574G>A	p.Ala192Thr	missense_variant	-	18:15:3:16.67%	-	-	22:17:5:22.73%	8:0:8:100%	-	10:7:3:30%	-	-	-	-	-	-	9:0:9:100%	-	-	29:25:4:13.79%	17:12:5:29.41%	13:8:5:38.46%	-	-	16:11:5:31.25%	-	-	-	13:10:3:23.08%	-	-
2	78920019	G	A	Ube2e3	ENSMUST00000028398.12	c.588G>A	p.Arg196Arg	synonymous_variant	-	-	-	-	-	-	-	-	-	-	-	-	-	-	10:0:10:100%	-	-	-	19:14:5:26.32%	14:9:4:30.77%	-	-	19:12:7:36.84%	-	-	-	-	-	-
3	38951177	A	G	Fat4	ENSMUST00000061260.7	c.5724A>G	p.Thr1908Thr	synonymous_variant	-	-	-	18:4:14:77.78%	-	-	14:4:9:69.23%	10:1:9:90%	-	26:7:19:73.08%	-	-	-	-	26:7:19:73.08%	-	-	-	17:6:11:64.71%	32:11:21:65.62%	18:3:15:83.33%	-	-	-	-	-	-	21:0:20:100%	-
3	84134099	G	A	Mnd1	ENSMUST00000047368.7	c.195C>T	p.Ile65Ile	synonymous_variant	-	-	-	-	-	-	-	-	-	-	-	-	38:15:23:60.53%	-	-	12:2:9:81.82%	79:61:17:21.79%	-	71:35:36:50.7%	-	-	-	11:5:6:54.55%	47:0:47:100%	-	-	-	-	-
3	88689267	C	T	2810403A07Rik	ENSMUST00000029696.9	c.354C>T	p.Cys118Cys	synonymous_variant	-	-	16:7:9:56.25%	-	-	-	-	-	-	-	20:15:5:25%	-	-	-	-	13:0:10:100%	-	-	-	-	-	-	-	-	-	-	-	-	-
3	92571928	C	T	Ivl	ENSMUST00000053107.5	c.829G>A	p.Gly277Arg	missense_variant	-	13:8:5:38.46%	-	19:14:5:26.32%	-	-	-	38:33:5:13.16%	-	84:78:6:7.14%	-	-	-	-	149:137:12:8.05%	-	11:7:4:36.36%	-	-	-	-	-	-	-	-	-	-	-	-
3	93652117	C	T	Tdpoz2	ENSMUST00000191960.1	c.547G>A	p.Glu183Lys	missense_variant	-	-	254:74:179:70.75%	-	-	52:35:17:32.69%	193:142:51:26.42%	-	-	39:13:25:65.79%	-	-	-	-	-	-	-	-	-	-	-	-	-	-	-	-	-	-	-
4	126171738	T	C	Thrap3	ENSMUST00000080919.10	c.2250A>G	p.Ser750Ser	synonymous_variant	-	-	-	-	-	-	-	-	-	14:4:10:71.43%	-	-	-	-	-	-	-	44:33:11:25%	-	-	-	-	-	-	-	-	-	45:35:10:22.22%	-
4	126186476	G	A	Thrap3	ENSMUST00000080919.10	c.96C>T	p.Ser32Ser	synonymous_variant	-	-	-	-	-	-	-	-	-	-	-	11:7:4:36.36%	-	26:20:6:23.08%	32:25:7:21.88%	-	-	-	-	-	-	-	-	-	-	-	-	-	-
4	126186481	G	T	Thrap3	ENSMUST00000080919.10	c.91C>A	p.Arg31Arg	synonymous_variant	-	-	-	-	-	-	-	12:8:4:33.33%	-	-	-	11:7:4:36.36%	-	26:20:6:23.08%	26:19:7:26.92%	-	-	-	-	-	-	-	-	-	-	-	-	-	-
4	137421902	C	T	Cela3b	ENSMUST00000102522.4	c.790G>A	p.Glu264Lys	missense_variant&splice_region_variant	-	21:16:5:23.81%	-	-	-	-	-	-	-	46:40:6:13.04%	-	144:125:19:13.19%	-	21:15:5:25%	56:45:11:19.64%	-	40:32:8:20%	-	-	-	-	101:91:10:9.9%	-	-	-	-	-	-	-
4	143571938	C	T	BC080695	ENSMUST00000105765.8	c.450C>T	p.Val150Val	synonymous_variant	-	-	30:23:7:23.33%	61:37:24:39.34%	-	-	-	-	-	-	-	-	-	67:42:24:36.36%	-	26:16:10:38.46%	-	-	-	-	-	-	-	-	-	-	-	-	-
4	143615030	T	C	Gm13083	ENSMUST00000105773.1	c.28T>C	p.Ser10Pro	missense_variant	-	42:32:10:23.81%	-	32:22:10:31.25%	15:9:5:35.71%	-	-	-	-	-	-	-	12:8:4:33.33%	28:16:11:40.74%	-	13:7:6:46.15%	-	22:16:6:27.27%	-	-	-	-	20:15:5:25%	-	-	-	11:7:4:36.36%	-	-
4	143616039	A	T	Gm13083	ENSMUST00000105773.1	c.715A>T	p.Thr239Ser	missense_variant	-	-	-	-	-	-	-	-	-	20:11:9:45%	-	28:16:12:42.86%	-	-	-	-	-	-	38:23:15:39.47%	-	34:21:13:38.24%	-	-	-	42:27:14:34.15%	-	-	-	-
4	143789414	G	C	Gm13023	ENSMUST00000085144.9	c.13G>C	p.Gly5Arg	missense_variant	-	-	78:9:68:88.31%:	-	-	-	-	-	-	-	-	-	-	-	142:99:41:29.29%	88:68:18:20.93%	93:52:41:44.09%	-	-	-	-	-	-	-	-	-	-	-	-
4	143851505	C	T	Gm13103	ENSMUST00000094522.6	c.342-8C>T		splice_region_variant&intron_variant	11:7:3:30%	-	-	-	16:11:5:31.25%	-	-	-	-	-	-	-	-	-	-	-	-	-	-	-	-	-	-	-	37:26:11:29.73%	-	-	-	-
4	143949138	G	A	Pramef25	ENSMUST00000105766.1	c.1117C>T	p.Leu373Leu	synonymous_variant	-	-	-	-	-	-	24:17:6:26.09%	-	-	-	-	-	-	-	-	-	-	-	-	20:15:5:25%	16:10:6:37.5%	-	-	-	-	-	12:9:3:25%	-	-
4	144196069	G	A	Oog2	ENSMUST00000080405.1	c.903G>A	p.Gln301Gln	synonymous_variant	-	-	-	-	-	-	41:32:8:20%	-	-	33:26:7:21.21%	-	29:20:9:31.03%	-	-	-	-	-	-	-	-	-	57:45:12:21.05%	-	-	-	-	-	-	-
4	144362523	A	G	Gm13119	ENSMUST00000094526.4	c.410A>G	p.His137Arg	missense_variant	-	80:61:18:22.78%	-	-	-	-	-	-	-	-	-	122:85:37:30.33%	-	-	44:22:22:50%	-	-	-	-	-	-	-	-	-	-	-	-	-	-
4	144362563	T	C	Gm13119	ENSMUST00000094526.4	c.450T>C	p.Val150Val	synonymous_variant	-	85:65:18:21.69%	-	-	-	-	-	-	-	-	-	145:101:44:30.34%	-	-	52:29:23:44.23%	-	-	-	-	-	-	-	-	-	-	-	-	-	-
4	144674613	T	C	Gm436	ENSMUST00000105747.1	c.300A>G	p.Arg100Arg	synonymous_variant	-	-	-	-	24:18:6:25%	-	11:5:5:50%	-	-	-	-	-	-	16:12:4:25%	-	-	-	-	-	-	-	-	-	-	-	-	-	-	-
4	144674622	G	A	Gm436	ENSMUST00000105747.1	c.291C>T	p.Ile97Ile	synonymous_variant	-	-	-	-	23:17:6:26.09%	-	11:5:5:50%	-	-	-	-	-	-	15:11:4:26.67%	-	-	-	-	-	-	-	-	-	-	-	-	-	-	-
4	144674631	C	A	Gm436	ENSMUST00000105747.1	c.282G>T	p.Leu94Phe	missense_variant	-	-	-	-	25:18:7:28%	-	10:5:5:50%	-	-	-	-	-	-	15:11:4:26.67%	-	-	-	-	-	-	-	-	-	-	-	-	-	-	-
4	145623945	A	C	Gm13212	ENSMUST00000105739.6	c.1951A>C	p.Ile651Leu	missense_variant	-	-	-	-	-	-	11:7:4:36.36%	-	-	-	-	-	-	37:8:29:78.38%	20:9:11:55%	-	20:16:4:20%	-	-	-	-	-	-	-	-	-	-	-	-
4	145623986	C	G	Gm13212	ENSMUST00000105739.6	c.1992C>G	p.Asp664Glu	missense_variant	-	-	-	-	-	-	-	-	-	-	-	-	-	45:16:29:64.44%	15:7:8:53.33%	-	10:6:4:40%	-	-	-	-	-	-	-	-	-	-	-	-
4	145899911	C	T	Gm13235	ENSMUST00000123460.1	c.1140C>T	p.Tyr380Tyr	synonymous_variant	-	-	-	-	16:8:8:50%	-	14:3:11:78.57%	14:5:8:61.54%	-	-	-	-	-	-	-	-	-	-	-	-	-	-	13:10:3:23.08%	-	-	-	-	14:10:4:28.57%	-
4	147513486	G	A	Gm13152	ENSMUST00000105721.7	c.*192G>A		splice_region_variant	-	-	-	-	-	-	-	-	-	-	-	-	-	-	-	-	-	69:47:22:31.88%	-	-	33:13:20:60.61%	-	-	-	27:20:7:25.93%	27:16:10:38.46%	-	-	-
4	147541248	T	A	Gm16503	ENSMUST00000104964.2	c.198T>A	p.Asp66Glu	missense_variant	-	-	-	-	-	-	-	-	-	26:14:7:33.33%	-	58:39:16:29.09%	-	-	-	17:5:10:66.67%	60:43:15:25.86%	-	-	-	106:73:24:24.74%	49:33:16:32.65%	-	-	-	-	21:11:10:47.62%	-	-
4	147541338	G	C	Gm16503	ENSMUST00000104964.2	c.288G>C	p.Arg96Ser	missense_variant	-	-	17:12:5:29.41%	-	-	-	-	-	-	-	-	20:11:9:45%	-	-	-	-	-	-	-	-	-	-	25:20:5:20%	-	-	-	-	-	-
4	156218118	C	T	Perm1	ENSMUST00000105572.2	c.1118C>T	p.Thr373Met	missense_variant	-	-	-	-	-	-	-	12:9:3:25%	15:12:3:20%	-	-	-	-	-	-	-	-	-	-	-	-	10:7:3:30%	-	-	-	-	-	-	-
4	88571478	G	T	Ifna14	ENSMUST00000102808.1	c.321C>A	p.Ser107Ser	synonymous_variant	-	-	-	-	-	-	-	-	-	11:3:8:72.73%	-	29:22:7:24.14%	28:17:11:39.29%	-	-	-	-	59:33:26:44.07%	-	-	-	-	-	153:103:50:32.68%	-	37:27:10:27.03%	33:26:7:21.21%:	-	30:22:8:26.67%
4	88592054	C	T	Ifna9	ENSMUST00000102807.1	c.332G>A	p.Gly111Asp	missense_variant	-	22:15:6:28.57%	-	46:28:18:39.13%	-	-	-	-	76:53:20:27.4%	34:7:25:78.12%	84:51:30:37.04%	49:20:28:58.33%	45:23:21:47.73%	-	-	-	-	146:90:55:37.93%	-	-	154:118:36:23.38%	38:26:9:25.71%	-	224:138:84:37.84%	87:58:29:33.33%	50:35:15:30%	41:29:12:29.27%	93:73:20:21.51%	-
4	88592057	G	T	Ifna9	ENSMUST00000102807.1	c.329C>A	p.Thr110Asn	missense_variant	-	23:16:7:30.43%	-	46:27:19:41.3%	-	-	-	-	77:55:22:28.57%	35:8:27:77.14%	88:55:33:37.5%	49:19:30:61.22%	50:28:22:44%	-	-	-	-	150:89:60:40.27%	-	-	165:125:40:24.24%	40:27:12:30.77%	-	230:141:88:38.43%	92:62:30:32.61%	54:36:18:33.33%	40:29:11:27.5%	98:74:24:24.49%	-
4	88592128	C	T	Ifna9	ENSMUST00000102807.1	c.258G>A	p.Gln86Gln	synonymous_variant	-	-	-	-	-	-	-	-	-	89:62:26:29.55%	-	73:48:24:33.33%	104:77:27:25.96%	-	-	-	-	297:234:62:20.95%	-	-	-	-	-	424:335:89:20.99%	-	79:57:22:27.85%	54:42:12:22.22%	-	-
4	88592144	C	G	Ifna9	ENSMUST00000102807.1	c.242G>C	p.Ser81Thr	missense_variant	-	-	-	-	-	-	-	-	-	98:72:25:25.77%	-	72:52:19:26.76%	103:80:23:22.33%	-	-	-	-	-	-	-	-	-	-	-	-	79:57:22:27.85%	-	-	-
4	88603035	T	A	Ifna12	ENSMUST00000102806.1	c.274A>T	p.Thr92Ser	missense_variant	26:18:8:30.77%	-	-	-	-	-	-	-	-	15:6:9:60%	87:60:26:30.23%	-	-	-	-	-	-	156:124:31:20%	-	-	-	-	22:15:7:31.82%	184:119:63:34.62%	95:73:21:22.34%	-	-	79:63:16:20.25%	-
4	88820353	C	T	Ifna11	ENSMUST00000170428.2	c.395C>T	p.Ser132Phe	missense_variant	-	-	-	-	-	-	-	-	-	16:2:13:86.67%	-	-	-	-	-	-	-	97:67:30:30.93%	-	-	-	12:6:6:50%	-	152:117:35:23.03%	51:35:16:31.37%	32:24:8:25%	-	14:10:4:28.57%	-
4	88820392	T	A	Ifna11	ENSMUST00000170428.2	c.434T>A	p.Ile145Lys	missense_variant	-	-	-	-	-	-	-	-	-	31:13:15:53.57%	-	-	-	-	-	-	-	93:67:23:25.56%	-	-	-	-	-	-	53:40:11:21.57%	-	-	-	-
4	92190807	A	T	Gm12666	ENSMUST00000123179.1	c.701T>A	p.Met234Lys	missense_variant	-	-	57:35:22:38.6%	-	-	-	-	-	-	-	-	-	-	-	29:18:11:37.93%	-	-	-	-	-	-	29:22:7:24.14%	-	-	-	-	-	-	-
4	92190833	C	T	Gm12666	ENSMUST00000123179.1	c.675G>A	p.Ser225Ser	synonymous_variant	-	-	58:34:24:41.38%	-	-	-	-	-	-	-	-	-	-	-	-	-	-	-	-	-	-	-	-	-	-	-	-	-	-
4	92190833	C	T	Gm12666	ENSMUST00000123179.1	c.675G>A	p.Ser225Ser	synonymous_variant	-	-	-	30:23:7:23.33%	-	-	-	-	-	-	-	-	-	-	-	-	-	-	-	-	-	-	-	-	-	-	-	-	-
4	92190833	C	T	Gm12666	ENSMUST00000123179.1	c.675G>A	p.Ser225Ser	synonymous_variant	-	-	-	-	-	-	-	-	-	-	-	-	-	-	31:18:12:40%	-	-	-	-	-	-	-	-	-	-	-	-	-	-
4	92190833	C	T	Gm12666	ENSMUST00000123179.1	c.675G>A	p.Ser225Ser	synonymous_variant	-	-	-	-	-	-	-	-	-	-	-	-	-	-	-	-	-	-	-	-	-	30:22:8:26.67%	-	-	-	-	-	-	-
5	100038683	G	C	Hnrnpdl	ENSMUST00000149384.6	c.213C>G	p.Pro71Pro	synonymous_variant	-	-	89:67:20:22.99%	-	-	-	31:24:7:22.58%	-	26:17:8:32%	39:30:9:23.08%	-	16:10:6:37.5%	-	-	-	-	-	-	-	-	-	-	-	-	-	-	-	-	-
5	105121873	G	A	Gbp4	ENSMUST00000100962.6	c.1088C>T	p.Ala363Val	missense_variant	-	-	-	-	-	-	20:16:4:20%	-	-	-	32:31:1:3.12%	4:2:2:50%	-	2:0:2:100%	-	-	-	-	10:3:7:70%	-	66:62:4:6.06%	-	-	95:86:9:9.47%	-	10:2:8:80%	50:44:6:12%	11:8:3:27.3%	44:40:4:9.09%
5	105121878	T	C	Gbp4	ENSMUST00000100962.6	c.1083A>G	p.Val361Val	synonymous_variant	-	-	-	10:7:3:30%	-	-	-	-	-	-	-	-	-	-	-	-	-	38:22:16:42.11%	-	-	-	-	-	-	-	11:2:9:81.82%	-	-	-
5	105222052	G	A	Gbp10	ENSMUST00000065588.6	c.713C>T	p.Thr238Met	missense_variant	-	-	-	-	-	-	-	-	-	27:3:24:88.89%	-	-	13:1:12:92.31%	-	23:1:22:95.65%	-	-	-	26:15:10:40%	-	-	-	-	-	32:3:29:90.62%	-	-	-	-
5	109675656	C	T	5430403G16Rik	ENSMUST00000092720.3	c.1927G>A	p.Ala643Thr	missense_variant	-	-	39:22:17:43.59%	-	-	-	-	-	-	-	34:11:23:67.65%	-	15:11:4:26.67%	-	-	-	-	41:32:9:21.95%	-	-	-	-	-	-	-	-	-	-	10:2:8:80%
5	129020704	C	T	Ran	ENSMUST00000031383.12	c.57C>T	p.Gly19Gly	synonymous_variant	-	-	-	-	16:7:8:53.33%	11:8:3:27.27%	14:11:3:21.43%	-	-	31:24:6:20%	-	-	10:5:5:50%	11:5:6:54.55%	-	22:13:9:40.91%	11:8:3:27.27%	-	35:26:9:25.71%	-	-	-	-	-	13:9:4:30.77%	-	-	-	11:7:3:30%
5	13794706	T	C	Speer3	ENSMUST00000124677.1	c.382T>C	p.Leu128Leu	synonymous_variant	-	-	-	19:11:8:42.11%	-	-	-	-	-	-	-	-	-	69:44:24:35.29%	-	13:0:13:100%	13:2:11:84.62%	-	-	-	-	-	-	-	22:13:9:40.91%	-	-	-	-
5	138166012	G	A	Mcm7	ENSMUST00000000505.14	c.1746C>T	p.Thr582Thr	synonymous_variant	-	17:12:4:25%	-	22:16:6:27.27%	-	-	-	-	-	-	43:5:38:88.37%	-	-	19:5:14:73.68%	14:8:6:42.86%	-	-	-	-	-	13:4:9:69.23%	-	-	-	-	-	-	-	-
5	138167899		T	Mcm7	ENSMUST00000000505.14	c.1059G>A	p.Ala353Ala	synonymous_variant	-	-	-	-	-	-	-	-	-	-	36:7:29:80.56%	-	-	16:6:10:62.5%	-	-	-	-	-	-	13:9:4:30.77%	-	-	-	-	-	-	-	-
5	138248720	T	G	Nxpe5	ENSMUST00000161047.6	c.953T>G	p.Leu318Trp	missense_variant	-	-	-	-	-	-	-	-	-	-	-	-	-	-	-	-	21:5:16:76.19%	-	-	-	-	-	26:17:8:32%	-	123:96:27:21.95%	-	-	-	-
5	146299800	G	C	Cdk8	ENSMUST00000161181.6	c.1024G>C	p.Val342Leu	missense_variant	-	-	-	-	42:36:6:14.29%	-	-	25:19:5:20.83%	-	-	-	-	-	-	-	13:6:7:53.85%	94:84:10:10.64%	-	34:25:8:23.53%	-	-	-	-	405:397:8:1.98%	-	-	-	13:10:3:23.08%	-
5	146466909	G	A	Wasf3	ENSMUST00000016143.8	c.828G>A	p.Gly276Gly	synonymous_variant	10:6:4:40%	-	-	-	-	-	-	-	-	-	-	13:8:5:38.46%	-	-	-	-	-	-	14:9:5:35.71%	-	-	-	-	-	-	-	-	-	-
5	146466922	G	T	Wasf3	ENSMUST00000016143.8	c.841G>T	p.Gly281Cys	missense_variant	-	-	-	-	-	-	-	-	-	-	-	13:8:5:38.46%	-	-	-	-	-	-	-	-	-	-	-	-	-	-	-	-	-
5	146953903	G	A	Gtf3a	ENSMUST00000146511.6	c.693G>A	p.Lys231Lys	synonymous_variant	11:8:3:27.27%	-	-	-	-	-	-	-	-	-	-	-	-	-	-	-	-	-	-	-	-	-	19:15:4:21.05%	-	-	-	11:8:3:27.27%	-	-
5	15525874	T	A	Gm21190	ENSMUST00000196384.1	c.483A>T	p.Ile161Ile	synonymous_variant	-	-	-	-	-	-	43:30:11:26.83%	-	-	-	-	-	-	-	-	-	-	-	-	-	-	-	-	-	-	15:9:5:35.71%	-	-	17:10:6:37.5%
5	21228019	A	T	Gsap	ENSMUST00000036031.11	c.730-5A>T		splice_region_variant&intron_variant	-	-	-	-	-	-	-	-	-	-	-	-	-	-	30:21:7:25%	27:16:10:38.46%	30:22:8:26.67%	26:20:6:23.08%	14:3:11:78.57%	108:66:40:37.74%	52:0:51:100%	-	-	37:17:20:54.05%	39:16:22:57.89%	-	21:16:5:23.81%	13:7:6:46.15%	-
5	26118673	G	T	Gm10220	ENSMUST00000088236.4	c.375C>A	p.Asp125Glu	missense_variant	-	-	-	-	-	-	-	-	-	-	-	56:43:13:23.21%	-	17:4:13:76.47%	-	-	38:29:9:23.68%	-	-	-	-	-	-	-	-	-	-	-	-
5	33651979	C	T	Slbp	ENSMUST00000057551.12	c.160G>A	p.Asp54Asn	missense_variant	-	-	-	-	-	-	-	-	-	-	-	17:11:6:35.29%	-	-	-	-	-	-	-	-	-	-	-	-	-	-	-	-	-
5	33651994	C	T	Slbp	ENSMUST00000057551.12	c.145G>A	p.Glu49Lys	missense_variant	-	-	-	-	-	-	-	-	-	-	-	21:14:7:33.33%	-	-	-	-	-	-	-	-	-	-	-	-	-	-	-	-	-
5	33652025	C	A	Slbp	ENSMUST00000057551.12	c.114G>T	p.Arg38Ser	missense_variant	-	-	-	-	-	-	-	-	-	-	-	30:21:8:27.59%	-	-	-	-	-	-	-	-	-	-	-	-	-	-	-	-	-
6	124580861	G	A	C1rb	ENSMUST00000184647.1	c.1956G>A	p.Gln652Gln	synonymous_variant	-	-	-	-	-	-	67:46:19:29.23%	-	-	31:23:8:25.81%	20:6:14:70%	-	-	-	-	-	-	-	-	-	-	-	-	-	-	25:19:6:24%	-	-	-
6	124812465	T	C	Tpi1	ENSMUST00000172132.7	c.546A>G	p.Leu182Leu	synonymous_variant	-	-	-	-	-	-	33:26:7:21.21%	-	-	-	-	-	-	-	-	-	-	-	-	-	-	-	14:9:5:35.71%	-	-	-	-	10:6:4:40%	-
6	128655827	A	C	Clec2j	ENSMUST00000203658.1	n.433+5T>G		splice_region_variant&intron_variant	-	-	-	-	22:17:5:22.73%	-	-	-	-	-	-	-	-	-	-	-	-	-	-	-	-	-	-	40:29:11:27.5%	-	-	18:14:4:22.22%	-	15:12:3:20%
6	128784266	T	C	Klrb1c	ENSMUST00000174404.6	c.404-7A>G		splice_region_variant&intron_variant	-	-	-	-	-	-	-	-	-	-	-	-	-	-	-	-	-	25:19:6:24%	-	-	-	-	-	49:36:11:23.4%	19:15:4:21.05%	-	-	-	-
6	129639094	G	A	Klrc3	ENSMUST00000071149.6	c.657C>T	p.Phe219Phe	synonymous_variant	-	31:22:9:29.03%	-	-	-	-	-	-	14:11:3:21.43%	-	-	-	-	-	-	-	-	-	19:15:4:21.05%	-	-	-	29:22:6:21.43%	12:9:3:25%	-	-	-	-	-
6	129674863	A	T	Klrc1	ENSMUST00000032270.11	c.731T>A	p.Ile244Asn	missense_variant	-	-	-	-	28:19:9:32.14%	-	-	-	-	-	-	12:8:4:33.33%	-	-	-	-	-	10:8:2:20%	-	-	-	8:5:3:37.5%	-	21:16:5:23.81%	-	-	-	-	-
6	129698899	C	T	Klri1	ENSMUST00000088046.1	c.407G>A	p.Trp136*	stop_gained	25:19:6:24%	-	63:50:13:20.63%	-	-	20:14:6:30%	-	-	-	-	-	-	-	62:47:14:22.95%	-	-	-	-	-	-	-	26:17:9:34.62%	-	-	-	-	-	-	-
6	129698907	G	A	Klri1	ENSMUST00000088046.1	c.399C>T	p.Ser133Ser	synonymous_variant	24:18:6:25%	-	59:47:12:20.34%	-	-	18:13:5:27.78%	-	-	-	-	-	-	-	58:45:13:22.41%	-	-	-	-	-	-	-	24:14:10:41.67%	-	-	-	-	-	-	-
6	129903548	G	T	Klra5	ENSMUST00000014683.11	c.656C>A	p.Pro219Gln	missense_variant	-	117:81:36:30.77%	-	-	73:55:18:24.66%	-	-	138:107:31:22.46%	79:58:19:24.68%	-	17:13:4:23.53%	-	130:94:36:27.69%	295:216:77:26.28%	51:40:11:21.57%	-	71:54:16:22.86%	-	166:118:48:28.92%	64:23:40:63.49%	160:117:43:26.88%	74:52:21:28.77%	-	-	21:16:5:23.81%	-	56:43:13:23.21%	97:74:23:23.71%	-
6	129903556	G	T	Klra5	ENSMUST00000014683.11	c.648C>A	p.Asp216Glu	missense_variant	-	-	-	-	-	-	-	-	-	-	-	-	-	-	-	-	-	-	-	-	-	-	-	-	20:16:4:20%	120:95:24:20.17%	-	97:74:23:23.71%	-
6	129903573	G	C	Klra5	ENSMUST00000014683.11	c.631C>G	p.Gln211Glu	missense_variant	-	101:55:46:45.54%	-	83:56:27:32.53%	66:39:25:39.06%	-	-	139:87:48:35.56%	66:41:25:37.88%	-	-	-	110:63:47:42.73%	249:138:111:44.58%	52:40:12:23.08%	-	-	-	163:83:80:49.08%	57:11:46:80.7%	142:62:80:56.34%	66:41:25:37.88%	175:132:40:23.26%	-	17:5:12:70.59%	119:83:36:30.25%	56:24:32:57.14%	96:55:41:42.71%	-
6	129903618	A	G	Klra5	ENSMUST00000014683.11	c.586T>C	p.Ser196Pro	missense_variant	-	-	-	-	-	-	-	-	-	-	-	-	-	-	-	-	-	-	-	10:7:3:30%	76:56:19:25.33%	-	-	-	10:7:3:30%	-	-	64:50:14:21.88%	-
6	129908907	T	C	Klra5	ENSMUST00000014683.11	c.288A>G	p.Lys96Lys	synonymous_variant	-	35:28:7:20%	-	-	-	-	-	-	-	-	-	-	-	72:55:17:23.61%	-	-	-	-	-	21:15:6:28.57%	-	-	-	-	-	-	-	-	-
6	129908942	T	G	Klra5	ENSMUST00000014683.11	c.253A>C	p.Asn85His	missense_variant	-	30:20:9:31.03%	-	-	-	-	-	-	-	-	-	-	39:31:8:20.51%	61:40:20:33.33%	-	-	-	-	-	18:12:6:33.33%	-	-	-	-	-	-	-	-	-
6	130052977	C	T	Klra4	ENSMUST00000119096.1	c.644G>A	p.Arg215His	missense_variant	-	-	-	-	-	-	71:55:16:22.54%:	-	-	-	-	-	-	81:64:17:20.99%	-	-	-	-	-	-	-	-	45:36:9:20%	-	-	-	-	-	-
6	130052984	C	T	Klra4	ENSMUST00000119096.1	c.637G>A	p.Asp213Asn	missense_variant	-	-	-	48:34:14:29.17%	-	-	-	-	-	-	-	86:68:18:20.93%	-	-	-	-	-	33:24:9:27.27%	-	-	-	-	-	39:25:14:35.9%	-	-	-	-	-
6	130053003	T	C	Klra4	ENSMUST00000119096.1	c.618A>G	p.Lys206Lys	synonymous_variant	-	-	-	52:34:18:34.62%	-	-	-	-	-	-	-	79:59:18:23.38%	-	-	-	-	-	35:26:9:25.71%	-	-	-	-	-	43:27:16:37.21%	-	-	-	-	-
6	130053046	G	T	Klra4	ENSMUST00000119096.1	c.575C>A	p.Pro192His	missense_variant	-	-	-	-	-	-	72:54:18:25%	-	-	-	-	-	-	83:59:23:28.05%	-	-	-	-	-	-	-	-	52:38:14:26.92%	-	-	-	-	-	-
6	130053053	C	G	Klra4	ENSMUST00000119096.1	c.568G>C	p.Val190Leu	missense_variant	-	-	-	47:29:18:38.3%	-	-	-	-	-	-	-	64:47:16:25.4%	-	-	-	-	-	34:25:9:26.47%	-	-	-	-	-	41:24:16:40%	-	-	-	-	-
6	130053059	G	T	Klra4	ENSMUST00000119096.1	c.562C>A	p.Gln188Lys	missense_variant	-	-	-	44:26:18:40.91%	-	-	-	-	-	-	-	53:38:15:28.3%	-	-	-	-	-	34:25:9:26.47%	-	-	-	-	-	39:23:16:41.03%	-	-	-	-	-
6	130228509	A	G	Klra7	ENSMUST00000032286.6	c.421+6T>C		splice_region_variant&intron_variant	-	-	17:13:4:23.53%	32:23:8:25.81%	-	-	-	-	-	-	-	31:15:15:50%	-	-	-	-	28:18:8:30.77%	-	-	-	-	-	-	-	-	-	-	-	-
6	130330161	A	G	Klra3	ENSMUST00000088017.4	c.522T>C	p.Tyr174Tyr	synonymous_variant	-	-	-	-	-	-	-	35:27:7:20.59%	24:16:7:30.43%	-	-	-	15:3:12:80%	-	-	-	-	-	-	-	-	24:12:12:50%	-	-	-	-	-	-	-
6	130330166	G	A	Klra3	ENSMUST00000088017.4	c.517C>T	p.His173Tyr	missense_variant	-	-	-	-	24:18:6:25%	-	-	42:31:10:24.39%	27:19:8:29.63%	-	-	-	18:5:13:72.22%	29:19:10:34.48%	-	-	-	-	-	-	-	25:14:11:44%	-	-	-	-	-	-	-
6	136824397	C	T	Wbp11	ENSMUST00000116514.2	c.123G>A	p.Arg41Arg	synonymous_variant	-	-	-	19:15:4:21.05%	-	-	22:14:8:36.36%	17:12:3:20%	-	-	-	-	-	-	-	-	-	-	-	-	-	-	-	14:0:14:100%	-	-	-	-	-
6	136824400	G	T	Wbp11	ENSMUST00000116514.2	c.120C>A	p.Val40Val	synonymous_variant	-	-	-	19:15:4:21.05%	-	-	22:14:8:36.36%	-	-	-	-	-	-	-	-	-	-	-	-	-	-	-	-	14:0:14:100%	-	-	-	-	-
6	136824415	T	C	Wbp11	ENSMUST00000116514.2	c.105A>G	p.Lys35Lys	synonymous_variant	-	-	-	18:14:4:22.22%	-	-	23:15:8:34.78%	-	-	-	-	-	-	-	-	-	-	-	-	-	-	-	-	14:0:14:100%	-	-	-	-	-
6	37355664	G	A	Creb3l2	ENSMUST00000041093.5	c.894C>T	p.Ile298Ile	synonymous_variant	-	14:10:4:28.57%	-	-	-	13:8:4:33.33%	-	-	24:17:5:22.73%	-	-	26:8:18:69.23%	-	-	-	-	-	-	-	98:74:23:23.71%	-	18:10:6:37.5%	-	-	54:6:48:88.89%	16:4:12:75%	17:3:13:81.25%	34:9:25:73.53%	17:4:13:76.47%
6	37355694	T	G	Creb3l2	ENSMUST00000041093.5	c.864A>C	p.Thr288Thr	synonymous_variant	-	-	-	-	-	-	-	-	-	-	-	30:11:18:62.07%	-	-	-	-	-	-	-	-	-	-	-	-	64:6:58:90.62%	14:4:10:71.43%	17:3:14:82.35%	34:10:24:70.59%	19:6:12:66.67%
7	105743953	C	T	Taf10	ENSMUST00000141116.1	c.264G>A	p.Pro88Pro	synonymous_variant	-	19:15:4:21.05%	-	14:9:5:35.71%	-	-	-	-	-	21:15:6:28.57%	17:6:11:64.71%	-	-	-	22:4:18:81.82%	-	-	-	-	-	-	-	-	-	-	-	-	-	-
7	109981020	C	T	Tmem41b	ENSMUST00000094097.10	c.337G>A	p.Val113Ile	missense_variant	-	-	102:79:23:22.55%	275:251:24:8.73%	-	-	-	-	-	191:143:48:25.13%	-	745:718:27:3.62%	-	-	65:44:21:32.31%	92:24:68:73.91%	561:541:20:3.7%	505:479:26:5.15%	-	-	726:692:34:4.91%	481:473:8:1.67%	240:231:9:3.75%	-	-	-	-	-	-
7	122101818	G	A	Ndufab1	ENSMUST00000033157.8	c.5C>T	p.Ala2Val	missense_variant	-	-	-	67:61:6:8.96%	-	-	-	-	-	-	-	-	-	-	-	30:0:30:100%	-	33:28:5:15.15%	-	11:4:6:60%	-	-	31:25:6:19.35%	88:81:7:7.95%	-	13:10:3:23.08%	-	-	-
7	128190123	C	T	Itgad	ENSMUST00000033051.14	c.1758C>T	p.Pro586Pro	synonymous_variant	-	42:21:20:48.78%	-	-	-	-	11:6:5:45.45%	-	-	-	-	-	18:8:10:55.56%	-	-	-	-	30:20:10:33.33%	18:11:7:38.89%	24:9:15:62.5%	-	-	20:11:9:45%	53:35:17:32.69%	-	-	-	-	-
7	139682473	A	C	Cfap46	ENSMUST00000140820.6	c.371+8T>G		splice_region_variant&intron_variant	-	-	-	-	-	-	-	-	-	27:16:11:40.74%	-	-	10:5:5:50%	-	-	-	-	-	25:0:25:100%	-	-	-	-	-	-	-	-	25:12:13:52%	-
7	17871976	G	A	Gm5155	ENSMUST00000072381.11	c.16G>A	p.Val6Met	missense_variant	-	-	-	-	-	24:18:6:25%	-	-	-	-	-	-	-	-	-	-	-	17:11:6:35.29%	-	-	-	-	-	19:12:7:36.84%	-	-	-	-	-
7	17871983	C	T	Gm5155	ENSMUST00000072381.11	c.23C>T	p.Pro8Leu	missense_variant	-	-	-	-	-	23:18:5:21.74%	-	-	-	-	-	-	-	-	-	-	-	18:11:6:35.29%	-	-	-	-	-	20:13:7:35%	-	-	-	-	-
7	18428093	C	T	Psg28	ENSMUST00000019291.6	c.484G>A	p.Val162Ile	missense_variant	-	-	-	-	-	-	-	-	-	-	-	-	-	48:38:10:20.83%	-	-	-	-	-	31:23:8:25.81%	-	-	-	-	-	23:18:5:21.74%	-	-	-
7	18647333	C	T	Psg21	ENSMUST00000094793.10	c.1284G>A	p.Leu428Leu	synonymous_variant	18:14:4:22.22%	61:48:13:21.31%	-	-	-	10:7:3:30%	-	-	-	-	-	-	62:46:16:25.81%	50:38:12:24%	-	-	10:7:3:30%	51:40:11:21.57%	61:46:15:24.59%	-	-	-	41:24:17:41.46%	29:17:12:41.38%	-	12:4:8:66.67%	-	10:3:7:70%	-
7	18821368	T	C	Psg17	ENSMUST00000004655.7	c.48A>G	p.Gln16Gln	synonymous_variant	-	-	-	-	-	-	-	-	-	-	-	-	-	-	-	-	-	-	-	338:263:75:22.19%	-	349:265:81:23.41%	-	-	-	-	-	-	14:7:7:50%
7	20844184	G	A	Vmn1r115	ENSMUST00000169374.1	c.802C>T	p.Arg268Cys	missense_variant	-	-	-	-	-	10:6:4:40%	-	-	-	-	-	-	31:7:24:77.42%	28:18:10:35.71%	-	-	-	30:23:6:20.69%	-	-	-	14:2:12:85.71%	-	-	-	-	-	-	19:12:6:33.33%
7	20844195	T	G	Vmn1r115	ENSMUST00000169374.1	c.791A>C	p.Tyr264Ser	missense_variant	-	-	-	-	-	12:7:5:41.67%	-	-	-	-	-	-	41:9:30:76.92%	29:17:10:37.04%	-	-	-	36:28:8:22.22%	-	-	-	16:3:12:80%	-	-	-	-	-	-	20:14:6:30%
7	20844199	A	T	Vmn1r115	ENSMUST00000169374.1	c.787T>A	p.Phe263Ile	missense_variant	-	-	-	-	-	12:7:5:41.67%	-	-	-	-	-	-	42:10:30:75%	29:17:10:37.04%	-	-	-	37:29:8:21.62%	-	-	-	19:6:12:66.67%	-	-	-	-	-	-	20:14:6:30%
7	20844329	T	C	Vmn1r115	ENSMUST00000169374.1	c.657A>G	p.Gln219Gln	synonymous_variant	-	-	-	-	-	-	-	-	-	-	-	-	29:7:22:75.86%	-	-	-	13:8:4:33.33%	-	-	-	-	12:8:4:33.33%	-	-	-	-	-	-	25:19:5:20.83%
7	21133429	T	A	Vmn1r122	ENSMUST00000164409.1	c.700A>T	p.Thr234Ser	missense_variant	-	-	-	-	-	-	-	-	-	-	-	-	-	21:10:11:52.38%	-	-	-	-	-	41:28:13:31.71%	-	26:18:7:28%	-	32:12:20:62.5%	-	-	-	-	-
7	21133474	G	T	Vmn1r122	ENSMUST00000164409.1	c.655C>A	p.Gln219Lys	missense_variant	-	-	-	-	-	-	-	-	-	-	-	-	-	-	-	-	-	-	-	41:19:22:53.66%	-	-	-	-	48:35:13:27.08%	-	-	-	30:10:20:66.67%
7	21133493	A	C	Vmn1r122	ENSMUST00000164409.1	c.636T>G	p.His212Gln	missense_variant	-	-	-	-	-	-	-	-	-	-	-	-	-	21:10:11:52.38%	-	-	-	-	-	39:26:13:33.33%	-	21:14:7:33.33%	-	31:11:20:64.52%	-	-	-	-	-
7	21133555	A	G	Vmn1r122	ENSMUST00000164409.1	c.574T>C	p.Tyr192His	missense_variant	-	-	-	-	-	-	-	-	-	-	-	-	-	-	-	-	-	-	-	25:9:16:64%	-	-	-	-	25:14:11:44%	-	-	-	17:5:12:70.59%
7	24054892	C	A	Vmn1r183	ENSMUST00000086012.3	c.119C>A	p.Ser40Tyr	missense_variant	-	-	-	-	-	-	-	-	-	-	-	13:1:12:92.31%	-	-	15:5:10:66.67%	10:2:8:80%	-	13:2:11:84.62%	-	59:36:23:38.98%	23:8:15:65.22%	-	16:6:9:60%	-	-	-	-	-	-
7	24054912	A	C	Vmn1r183	ENSMUST00000086012.3	c.139A>C	p.Lys47Gln	missense_variant	-	-	-	-	-	-	-	-	-	-	-	12:1:11:91.67%	-	-	-	-	-	12:2:10:83.33%	-	-	16:6:10:62.5%	-	11:4:6:60%	-	-	-	-	-	-
7	24141533	G	A	Zfp235	ENSMUST00000056549.7	c.1376G>A	p.Gly459Asp	missense_variant	-	-	-	-	-	-	-	37:24:13:35.14%	-	-	-	-	-	-	-	-	-	-	15:6:9:60%	-	-	-	-	110:67:43:39.09%	-	-	32:25:7:21.88%	-	-
7	24261251	A	G	Zfp108	ENSMUST00000072713.6	c.1266A>G	p.Lys422Lys	synonymous_variant	-	-	-	-	-	-	-	-	-	-	-	-	-	-	-	134:100:33:24.81%	-	-	-	-	-	-	-	-	13:9:4:30.77%	-	-	-	16:10:5:33.33%
7	24261271	A	G	Zfp108	ENSMUST00000072713.6	c.1286A>G	p.Asp429Gly	missense_variant	-	10:5:5:50%	-	-	-	-	-	-	-	-	-	-	-	-	-	172:132:38:22.35%	-	-	-	-	-	-	-	-	13:7:6:46.15%	-	-	-	16:10:6:37.5%
7	24261352	A	C	Zfp108	ENSMUST00000072713.6	c.1367A>C	p.Lys456Thr	missense_variant	-	11:6:5:45.45%	-	-	-	-	-	-	-	-	-	-	-	-	-	-	-	-	-	-	-	-	-	-	11:7:4:36.36%	-	-	-	15:12:3:20%
7	24275442	G	A	Zfp93	ENSMUST00000032696.6	c.851G>A	p.Arg284His	missense_variant	-	-	-	-	-	-	-	-	-	-	-	60:42:17:28.81%	-	-	-	-	-	-	-	-	-	-	-	-	-	-	-	-	-
7	24275443	C	T	Zfp93	ENSMUST00000032696.6	c.852C>T	p.Arg284Arg	synonymous_variant	-	-	-	-	-	-	-	41:31:10:24.39%	-	-	-	61:44:17:27.87%	-	-	-	188:133:54:28.88%	58:45:13:22.41%	-	-	-	-	-	-	-	-	-	-	-	-
7	26843016		T	Cyp2a5	ENSMUST00000005685.13	c.1442C>T	p.Ala481Val	missense_variant	-	-	-	-	-	-	-	-	-	-	172:112:60:34.88%	-	-	-	-	-	-	-	-	-	19:11:8:42.11%	-	-	-	18:8:10:55.56%	-	42:29:12:29.27%	-	-
7	27036586	T	C	Cyp2a12	ENSMUST00000075552.5	c.1419T>C	p.Pro473Pro	synonymous_variant	-	-	-	-	-	-	-	-	-	-	-	-	-	19:12:6:33.33%	20:14:6:30%	-	-	-	-	-	16:10:6:37.5%	-	-	-	-	-	-	-	-
7	27036588	C	A	Cyp2a12	ENSMUST00000075552.5	c.1421C>A	p.Thr474Lys	missense_variant	-	-	-	-	-	-	-	-	-	-	-	-	-	19:13:6:31.58%	20:14:5:26.32%	-	-	-	-	-	16:10:6:37.5%	-	-	-	-	-	-	-	-
7	3694688	G	A	Tsen34	ENSMUST00000108627.3	c.87G>A	p.Gly29Gly	synonymous_variant	-	15:8:7:46.67%	-	-	-	-	-	-	-	-	-	-	-	-	-	-	15:7:8:53.33%	13:5:8:61.54%	-	-	-	-	-	-	114:86:28:24.56%	34:26:8:23.53%	-	-	-
7	42613930	C	T	9830147E19Rik	ENSMUST00000098503.7	c.485G>A	p.Ser162Asn	missense_variant	-	-	-	14:10:4:28.57%	-	-	-	-	-	-	-	15:11:4:26.67%	-	-	-	-	-	-	-	-	-	-	-	-	20:12:8:40%	-	-	-	22:16:6:27.27%
7	42613950	C	T	9830147E19Rik	ENSMUST00000098503.7	c.465G>A	p.Gly155Gly	synonymous_variant	-	-	-	15:11:4:26.67%	-	-	-	-	-	-	-	14:9:5:35.71%	-	-	-	-	-	-	-	-	-	-	-	-	19:11:8:42.11%	-	-	-	19:13:6:31.58%
7	42613972	G	A	9830147E19Rik	ENSMUST00000098503.7	c.443C>T	p.Ala148Val	missense_variant	-	-	-	15:11:4:26.67%	-	-	-	-	-	-	-	14:9:5:35.71%	-	-	-	-	-	-	-	-	-	-	-	-	21:13:8:38.1%	-	-	-	20:14:6:30%
7	44852718	C	T	Akt1s1	ENSMUST00000107885.6	c.354C>T	p.Ala118Ala	synonymous_variant	-	-	-	-	-	-	-	-	-	-	-	-	-	-	-	-	-	-	-	-	38:20:18:47.37%	14:8:6:42.86%	-	-	-	15:12:3:20%	-	-	-
7	44852727	C	T	Akt1s1	ENSMUST00000107885.6	c.363C>T	p.Gly121Gly	synonymous_variant	-	-	-	-	-	-	-	-	-	-	-	-	-	-	-	-	-	-	-	36:28:7:20%	40:20:20:50%	14:8:6:42.86%	-	-	-	16:12:4:25%	-	-	-
7	44852729	G	A	Akt1s1	ENSMUST00000107885.6	c.365G>A	p.Arg122His	missense_variant	-	-	-	-	-	-	-	-	-	-	-	-	-	-	-	-	-	-	-	35:28:7:20%	41:20:21:51.22%	14:8:6:42.86%	-	-	-	16:12:4:25%	-	-	-
7	44852766	C	T	Akt1s1	ENSMUST00000107885.6	c.402C>T	p.His134His	synonymous_variant	-	-	-	-	-	-	-	-	-	-	-	-	-	-	-	-	-	-	-	43:31:12:27.91%	48:18:30:62.5%	16:6:10:62.5%	-	-	-	16:11:5:31.25%	16:9:6:40%	14:11:3:21.43%	-
7	44852781	G	A	Akt1s1	ENSMUST00000107885.6	c.417G>A	p.Ala139Ala	synonymous_variant	-	-	-	-	-	-	-	-	-	-	-	-	-	-	-	-	-	-	-	42:30:12:28.57%	49:18:31:63.27%	18:6:12:66.67%	-	-	-	17:12:5:29.41%	14:8:6:42.86%	14:10:4:28.57%	-
7	44852793	C	A	Akt1s1	ENSMUST00000107885.6	c.429C>A	p.Ala143Ala	synonymous_variant	-	-	-	-	-	-	-	-	-	-	-	-	-	-	-	-	-	-	-	41:29:12:29.27%	50:17:32:65.31%	15:3:11:78.57%	-	-	-	19:13:6:31.58%	13:6:7:53.85%	13:9:4:30.77%	-
7	44852810	C	T	Akt1s1	ENSMUST00000107885.6	c.446C>T	p.Pro149Leu	missense_variant	33:25:8:24.24%	-	-	-	12:0:12:100%	-	-	-	-	-	-	-	-	-	-	-	-	11:2:9:81.82%	-	-	91:26:65:71.43%	-	-	-	35:27:8:22.86%	-	-	-	-
7	44854009	T	A	Akt1s1	ENSMUST00000107885.6	c.744T>A	p.Pro248Pro	synonymous_variant	-	-	-	-	-	-	-	-	-	-	-	-	-	-	-	-	-	-	-	-	89:50:38:43.18%	-	-	-	-	-	27:21:6:22.22%	-	13:6:7:53.85%
7	44854046	C	T	Akt1s1	ENSMUST00000107885.6	c.781C>T	p.Pro261Ser	missense_variant	-	-	-	-	-	-	-	-	-	-	-	-	-	-	-	-	-	-	-	-	86:49:37:43.02%	27:20:5:20%	-	-	-	-	23:17:6:26.09%	-	11:4:7:63.64%
7	44854054	G	A	Akt1s1	ENSMUST00000107885.6	c.789G>A	p.Trp263*	stop_gained	90:11:79:87.78%	33:30:3:9.09%	-	-	8:2:6:75%	-	-	-	-	-	-	11:8:3:27.27%	-	-	-	-	-	-	89:84:5:5.62%	96:86:10:10.42%	78:43:35:44.87%	24:19:5:20.83%	-	-	86:73:13:15.12%	51:41:10:19.61%	21:16:5:23.81%	23:19:4:17.39%	11:4:7:63.64%
7	44854057	C	A	Akt1s1	ENSMUST00000107885.6	c.792C>A	p.Ala264Ala	synonymous_variant	-	-	-	-	-	-	-	-	-	-	-	11:8:3:27.27%	-	-	-	-	-	-	-	-	81:46:35:43.21%	25:18:5:21.74%	-	-	-	-	21:16:5:23.81%	-	11:4:7:63.64%
7	44854698	A	G	Akt1s1	ENSMUST00000107885.6	c.950A>G	p.Asn317Ser	missense_variant	-	-	-	-	-	-	17:13:4:23.53%	-	-	-	-	-	-	-	-	-	-	-	-	-	63:45:18:28.57%	23:18:5:21.74%	-	-	-	-	-	-	-
7	45125950	A	T	Rpl13a	ENSMUST00000150350.6	c.608T>A	p.Val203Glu	missense_variant	-	-	-	-	-	-	-	-	-	-	-	21:15:6:28.57%	-	-	-	-	-	-	-	-	-	-	-	-	-	-	-	-	-
7	45125961	G	A	Rpl13a	ENSMUST00000150350.6	c.597C>T	p.Asn199Asn	synonymous_variant	-	10:6:4:40%	-	-	-	-	-	-	-	-	-	19:13:5:27.78%	18:14:4:22.22%	-	-	-	-	11:8:3:27.27%	-	31:15:16:51.61%	-	29:22:7:24.14%	24:18:6:25%	-	-	-	-	-	-
7	83722477	C	T	Il16	ENSMUST00000001792.9	c.120G>A	p.Lys40Lys	synonymous_variant	-	18:10:8:44.44%	-	-	-	-	-	-	-	-	-	-	-	-	-	-	-	14:2:12:85.71%	-	-	-	-	-	-	-	-	-	-	19:9:10:52.63%
7	98562889	T	C	A630091E08Rik	ENSMUST00000069035.4	c.1A>G	p.Met1?	start_lost	-	-	-	-	14:10:4:28.57%	-	-	-	-	-	-	-	24:16:8:33.33%	-	-	-	-	-	-	-	-	20:14:5:26.32%	-	-	-	-	-	-	-
8	102865661	G	C	Gm8730	ENSMUST00000076373.6	c.138C>G	p.Ser46Ser	synonymous_variant	-	10:6:4:40%	-	29:19:10:34.48%	-	-	-	-	12:9:3:25%	-	-	-	-	-	12:7:5:41.67%	-	-	-	-	-	-	-	-	-	20:13:7:35%	-	-	-	-
8	112002552	C	A	Kars	ENSMUST00000093120.10	c.522G>T	p.Leu174Leu	synonymous_variant	-	-	-	-	20:16:4:20%	-	-	-	-	-	-	-	-	-	-	-	-	-	78:56:22:28.21%	105:74:31:29.52%	-	-	22:16:6:27.27%	-	-	22:16:6:27.27%	-	26:0:26:100%	25:13:12:48%
8	13837256	T	G	AF366264	ENSMUST00000071308.4	c.834A>C	p.Ile278Ile	synonymous_variant	-	-	-	-	-	-	-	-	-	-	-	-	-	-	-	-	-	-	-	-	-	-	-	14:4:10:71.43%	34:13:20:60.61%	30:21:9:30%	-	-	-
8	13837270	T	C	AF366264	ENSMUST00000071308.4	c.820A>G	p.Lys274Glu	missense_variant	-	-	-	-	-	-	-	-	-	-	-	-	-	-	-	-	-	-	-	179:133:46:25.7%	-	21:16:4:20%	-	31:5:26:83.87%	46:18:28:60.87%	40:25:15:37.5%	-	-	-
8	13837284	T	C	AF366264	ENSMUST00000071308.4	c.806A>G	p.Gln269Arg	missense_variant	-	39:30:9:23.08%	-	-	-	-	36:25:11:30.56%	-	-	-	-	-	-	-	-	-	-	-	-	216:153:62:28.84%	-	25:16:7:30.43%	-	46:6:40:86.96%	70:27:43:61.43%	47:29:17:36.96%	-	-	-
8	21134752	A	T	Gm15284	ENSMUST00000098898.4	c.90A>T	p.Lys30Asn	missense_variant	-	-	-	-	-	44:31:13:29.55%	-	-	36:19:16:45.71%	-	-	-	-	-	-	-	-	-	-	-	-	-	-	40:25:14:35.9%	-	-	-	-	-
8	40796093	G	A	Adam20	ENSMUST00000056331.7	c.1239G>A	p.Met413Ile	missense_variant	-	-	-	-	-	-	-	-	-	-	-	32:10:22:68.75%	26:0:26:100%	-	-	19:3:16:84.21%	9:5:4:44.44%	-	71:32:39:54.93%	-	-	-	-	-	-	-	-	9:3:6:66.67%	-
8	71348944	G	C	Myo9b	ENSMUST00000170242.6	c.3742G>A	p.Val1248Met	missense_variant	22:19:3:13.67%	-	48:45:3:6.25%	-	-	21:18:3:14.29%	-	-	-	-	-	-	-	-	-	-	-	-	-	-	4:2:2:50%	-	-	42:39:3:7.14%	-	-	-	-	-
8	92972749	C	T	Slc6a2	ENSMUST00000072939.6	c.407-3C>T		splice_region_variant&intron_variant	-	18:9:9:50%	-	-	-	-	-	-	23:15:7:31.82%	-	-	-	37:28:9:24.32%	-	-	-	-	-	-	-	-	13:8:5:38.46%	-	-	16:10:6:37.5%	-	-	-	-
9	109484412	A	G	Fbxw19	ENSMUST00000076617.6	c.717T>C	p.Leu239Leu	synonymous_variant	-	-	-	-	-	-	-	-	-	-	-	-	-	28:21:7:25%	80:47:33:41.25%	-	-	-	-	-	-	-	-	-	44:32:12:27.27%	-	-	-	-
9	118572988	G	A	Golga4	ENSMUST00000084820.4	c.6573G>A	p.Val2191Val	synonymous_variant	-	-	-	-	-	-	-	-	-	-	-	-	17:8:9:52.94%	-	-	-	-	-	43:33:10:23.26%	-	-	-	-	-	26:10:16:61.54%	42:31:11:26.19%	21:15:6:28.57%	-	-
9	124349796	A	C	Nlrp4g	ENSMUST00000067621.7	c.966A>C	p.Leu322Leu	synonymous_variant	-	-	-	-	-	-	45:35:10:22.22%	-	-	-	-	-	24:16:8:33.33%	24:0:24:100%	-	-	-	-	-	-	-	-	-	-	-	-	-	-	-
9	3004842	T	A	Gm26870	ENSMUST00000181242.1	n.587-2A>T		splice_acceptor_variant&intron_variant	-	-	-	-	-	-	-	-	-	-	-	-	-	-	-	-	-	-	-	-	-	351:135:116:46.22%	340:137:102:42.68%	-	-	-	-	517:83:373:81.8%	-
9	3006558	A	C	Gm11168	ENSMUST00000179881.1	c.566+7A>C		splice_region_variant&intron_variant	-	-	27:12:15:55.56%	-	-	-	-	24:10:14:58.33%	-	-	52:38:13:25.49%	-	-	-	40:17:23:57.5%	-	-	-	-	-	23:16:7:30.43%	-	-	-	-	-	-	-	-
9	3016457	C	A	Gm10720	ENSMUST00000099050.3	c.161-4C>A		splice_region_variant&intron_variant	-	-	13:10:3:23.08%	-	-	16:7:6:46.15%	-	-	-	-	22:11:11:50%	-	-	-	-	-	-	-	-	-	-	-	-	-	-	-	-	-	-
9	3016458	C	G	Gm10720	ENSMUST00000099050.3	c.161-3C>G		splice_region_variant&intron_variant	-	-	13:9:4:30.77%	-	-	16:9:5:35.71%	-	-	-	-	22:8:10:55.56%	-	-	-	-	-	-	-	-	-	-	-	-	-	-	-	-	-	-
9	3016480	T	C	Gm10720	ENSMUST00000099050.3	c.180T>C	p.Ser60Ser	synonymous_variant	-	-	13:9:3:25%	-	-	15:9:6:40%	-	-	-	-	23:12:11:47.83%	-	-	-	-	-	-	-	-	-	-	-	-	-	-	-	-	-	-
9	3016924	T	G	Gm10720	ENSMUST00000099050.3	c.448T>G	p.Phe150Val	missense_variant	-	-	19:13:6:31.58%	-	-	-	-	-	-	-	-	-	-	82:51:30:37.04%	-	55:39:16:29.09%	80:62:17:21.52%	-	-	-	-	-	-	-	-	-	29:22:7:24.14%	-	-
9	3016943	G	T,A	Gm10720	ENSMUST00000099050.3	c.467G>T	p.Cys156Phe	missense_variant	-	-	19:5:8:61.54%	-	-	-	-	33:19:9:32.14%	-	-	-	61:35:16:31.37%	-	77:47:28:37.33%	24:15:8:34.78%	50:29:18:38.3%	67:40:20:33.33%	-	-	-	-	-	42:22:10:31.25%	-	-	-	-	-	-
9	3016974	T	C	Gm10720	ENSMUST00000099050.3	c.498T>C	p.Leu166Leu	synonymous_variant	-	-	-	-	-	-	-	-	-	-	-	-	-	-	-	-	-	-	-	11:8:3:27.27%	-	-	-	24:14:10:41.67%	-	12:8:3:27.27%	17:12:5:29.41%	-	10:4:6:60%
9	3017408	A	G	Gm10719	ENSMUST00000099049.3	c.1A>G	p.Met1?	start_lost	-	-	-	-	-	-	-	-	-	-	-	24:18:6:25%	-	25:19:5:20.83%	-	-	-	-	-	-	-	-	-	10:7:3:30%	10:7:3:30%	-	-	-	-
9	3018824	T	A	Gm10719	ENSMUST00000179272.1	c.68T>A	p.Phe23Tyr	missense_variant&splice_region_variant	-	-	-	-	-	-	-	36:24:10:29.41%	-	-	-	-	-	66:50:16:24.24%	24:18:6:25%	45:36:9:20%	46:35:11:23.91%	-	-	-	-	-	-	-	-	-	-	-	-
9	3018840	T	G,A	Gm10719	ENSMUST00000179272.1	c.84T>G	p.Val28Val	synonymous_variant	-	18:13:4:23.53%	-	-	-	-	-	-	-	-	55:30:17:36.17%	-	-	-	40:24:13:35.14%	-	-	-	-	-	28:21:6:22.22%	-	-	-	-	-	17:13:4:23.53%	-	-
9	3021266	G	C	Gm10719	ENSMUST00000099047.3	c.556+5G>C		splice_region_variant&intron_variant	-	-	-	-	-	-	-	20:16:4:20%	-	19:12:4:25%	-	-	-	-	-	-	-	-	-	-	27:18:6:25%	-	-	29:16:13:44.83%	-	-	-	-	-
9	3026177	A	T	Gm10717	ENSMUST00000177601.1	c.27A>T	p.Glu9Asp	missense_variant	-	-	-	-	-	-	-	-	-	-	-	-	18:4:11:73.33%	16:4:8:66.67%	-	-	24:8:10:55.56%	-	-	-	-	-	-	-	-	-	-	-	-
9	3026194	C	T	Gm10717	ENSMUST00000177601.1	c.40C>T	p.Pro14Ser	missense_variant	-	-	-	-	-	-	-	-	-	-	-	-	24:12:10:45.45%	20:13:5:27.78%	-	-	25:18:5:21.74%	-	-	-	-	-	-	-	-	-	19:13:5:27.78%	-	-
9	3027538	C	A	Gm10717	ENSMUST00000179982.1	c.16C>A	p.His6Asn	missense_variant	-	-	42:22:20:47.62%	-	-	-	13:5:8:61.54%	-	20:16:4:20%	18:14:4:22.22%	33:20:12:37.5%	47:30:15:33.33%	-	-	35:24:10:29.41%	-	-	-	-	-	-	54:34:17:33.33%	-	-	34:24:8:25%	-	-	-	27:14:6:30%
9	3027643	A	G	Gm10717	ENSMUST00000177601.1	c.321A>G	p.Val107Val	synonymous_variant	-	46:35:11:23.91%	-	48:34:10:22.73%	-	-	-	-	-	-	83:33:47:58.75%	170:119:37:23.72%	115:80:29:26.61%	-	75:42:26:38.24%	-	-	-	-	-	-	-	-	-	-	-	-	-	-
9	3027737	T	A	Gm10717	ENSMUST00000177601.1	c.415T>A	p.Phe139Ile	missense_variant	-	-	-	-	-	-	-	-	13:9:4:30.77%	-	-	26:20:6:23.08%	-	-	-	41:16:23:58.97%	-	-	-	-	-	-	-	-	-	-	-	-	-
9	3027914	A	T	Gm10717	ENSMUST00000179982.1	c.388A>T	p.Ile130Phe	missense_variant	-	-	-	-	-	-	-	-	-	-	-	-	-	-	-	26:19:6:24%	42:29:13:30.95%	-	-	-	-	-	-	103:77:23:23%	101:78:21:21.21%	-	-	-	-
9	3027915	T	C	Gm10717	ENSMUST00000179982.1	c.389T>C	p.Ile130Thr	missense_variant	-	-	54:41:11:21.15%	-	-	-	32:25:7:21.88%	-	-	-	-	-	-	-	-	-	46:33:13:28.26%	-	-	-	-	-	-	102:77:23:23%	100:77:22:22.22%	-	-	-	-
9	3027938	T	A	Gm10717	ENSMUST00000179982.1	c.412T>A	p.Ser138Thr	missense_variant	-	-	-	-	-	-	-	-	-	-	-	-	-	-	-	-	-	46:36:9:20%	-	-	-	-	-	-	-	-	-	24:17:7:29.17%	56:33:23:41.07%
9	3027950		T	Gm10717	ENSMUST00000179982.1	c.424C>T	p.Arg142Cys	missense_variant	-	-	-	-	-	-	-	-	-	-	50:38:10:20.83%	-	-	-	-	-	-	-	-	-	-	-	-	23:15:7:31.82%	22:13:6:31.58%	-	-	16:10:4:28.57%	31:18:11:37.93%
9	3028078	T	G	Gm10717	ENSMUST00000179982.1	c.549+3T>G		splice_region_variant&intron_variant	-	-	65:8:39:82.98%	-	-	-	-	-	-	29:11:15:57.69%	-	-	-	106:18:65:78.31%	-	-	-	14:11:3:21.43%	19:5:8:61.54%	23:8:9:52.94%	-	-	59:24:23:48.94%	-	-	-	-	-	-
9	3030484	T	G	Gm10717	ENSMUST00000099042.3	c.144T>G	p.Pro48Pro	synonymous_variant	80:34:45:56.96%	-	-	-	-	-	-	-	-	-	139:60:79:56.83%	79:38:40:51.28%	-	-	-	-	-	-	-	-	-	-	-	-	-	48:20:28:58.33%	-	24:10:14:58.33%	30:15:15:50%
9	3030492	T	C	Gm10717	ENSMUST00000099042.3	c.152T>C	p.Ile51Thr	missense_variant	-	-	-	-	-	-	-	51:33:16:32.65%	-	-	-	-	-	-	-	18:9:9:50%	-	-	-	-	52:35:14:28.57%	-	-	-	25:16:9:36%	-	-	-	-
9	3030499	T	G	Gm10717	ENSMUST00000099051.9	c.363T>G	p.Gly121Gly	splice_region_variant&synonymous_variant	88:41:43:51.19%	-	-	-	54:30:20:40%	-	-	-	-	-	136:58:75:56.39%	79:39:38:49.35%	-	-	-	-	-	-	-	31:17:12:41.38%	-	-	-	-	-	47:17:28:62.22%	-	24:9:13:59.09%	30:17:13:43.33%
9	3030500	C	A	Gm10717	ENSMUST00000099051.9	c.364C>A	p.Pro122Thr	missense_variant&splice_region_variant	-	-	-	-	-	-	51:32:18:36%	-	-	-	-	-	38:25:11:30.56%	109:76:32:29.63%	-	-	-	-	-	-	-	-	-	-	-	-	-	-	-
9	3030501	C	G	Gm10717	ENSMUST00000099051.9	c.365C>G	p.Pro122Arg	missense_variant	88:43:44:50.57%	-	-	-	-	-	-	-	-	-	133:48:77:61.6%	79:40:37:48.05%	-	-	-	-	-	-	-	-	-	-	-	-	-	47:19:28:59.57%	-	24:10:14:58.33%	30:14:14:50%
9	3030510	G	T	Gm10717	ENSMUST00000099051.9	c.374G>T	p.Cys125Phe	missense_variant	-	-	-	-	-	-	50:30:19:38.78%	-	35:16:10:38.46%	-	-	-	36:21:10:32.26%	108:54:35:39.33%	-	-	-	-	-	-	-	-	-	-	-	-	-	-	-
9	3030512	A	G,C	Gm10717	ENSMUST00000099051.9	c.376A>G	p.Ile126Val	missense_variant	-	-	-	-	-	-	-	-	-	-	-	-	-	-	-	-	49:38:10:20.83%	-	-	-	49:38:11:22.45%	-	75:57:16:21.92%	-	23:14:7:33.33%	-	-	-	-
9	3030518	C	T	Gm10717	ENSMUST00000099051.9	c.382C>T	p.His128Tyr	missense_variant	-	-	-	-	-	51:37:13:26%	45:23:19:45.24%	-	-	-	-	-	36:27:8:22.86%	100:68:30:30.61%	-	-	-	-	25:17:6:26.09%	-	-	-	-	-	-	-	-	-	-
9	3030524	T	C	Gm10717	ENSMUST00000099051.9	c.388T>C	p.Ser130Pro	missense_variant	-	-	-	-	-	-	-	31:21:10:32.26%	-	-	-	-	-	-	-	-	-	-	-	-	27:16:10:38.46%	67:43:21:32.81%	-	22:13:9:40.91%	18:8:8:50%	14:6:7:53.85%	21:11:10:47.62%	-	13:4:9:69.23%
9	3030525	C	T	Gm10717	ENSMUST00000099051.9	c.389C>T	p.Ser130Leu	missense_variant	-	-	-	-	-	-	-	-	-	-	-	-	-	-	-	-	-	-	-	-	27:18:9:33.33%	-	-	-	17:8:8:50%	-	21:14:6:30%	-	-
9	3032816	T	A	Gm10717	ENSMUST00000099056.3	c.663T>A	p.Phe221Leu	missense_variant	-	-	19:15:4:21.05%	16:11:5:31.25%	-	-	-	-	-	-	-	47:36:10:21.74%	-	-	-	-	-	-	-	-	-	54:33:21:38.89%	30:21:9:30%	-	-	-	-	-	-
9	48326471	G	T	Nxpe2	ENSMUST00000034527.12	c.483C>A	p.Gly161Gly	synonymous_variant	-	-	-	-	-	-	-	-	-	-	-	-	-	-	-	-	-	-	-	16:11:5:31.25%	-	17:12:5:29.41%	21:16:5:23.81%	-	-	-	-	-	-
9	61374003	C	T	Tle3	ENSMUST00000034820.14	c.75C>T	p.Ser25Ser	synonymous_variant	37:22:15:40.54%	-	18:0:18:100%	12:5:7:58.33%	-	-	-	-	-	-	-	-	-	-	-	-	-	-	-	-	-	24:12:12:50%	-	35:3:32:91.43%	34:12:22:64.71%	-	-	-	-
9	7386875	A	T	Mmp1b	ENSMUST00000047888.7	c.336T>A	p.Thr112Thr	synonymous_variant	-	-	28:21:7:25%	-	14:11:3:21.43%	-	-	-	-	-	-	-	-	10:0:10:100%	-	-	-	-	-	15:11:4:26.67%	-	-	-	-	-	-	-	-	-
9	75393495	G	A	Mapk6	ENSMUST00000049355.10	c.735C>T	p.Leu245Leu	synonymous_variant	-	-	-	-	-	-	-	14:7:7:50%	-	-	-	-	35:23:12:34.29%	-	-	-	-	35:16:19:54.29%	68:40:28:41.18%	60:27:33:55%	-	-	10:5:5:50%	63:28:35:55.56%	-	-	14:3:11:78.57%	-	-
9	92326471	T	C	1700057G04Rik	ENSMUST00000150594.6	c.-196T>C		5_prime_UTR_premature_start_codon_gain_variant	-	-	-	-	-	-	21:15:6:28.57%	11:5:6:54.55%	-	-	-	-	-	-	42:30:9:23.08%	-	-	-	-	-	-	-	-	20:13:7:35%	-	-	-	-	-
9	92326490	G	A	1700057G04Rik	ENSMUST00000126606.6	n.165G>A		splice_region_variant&non_coding_exon_variant	-	-	-	-	-	-	20:14:6:30%	11:4:7:63.64%	-	-	-	-	-	-	35:25:10:28.57%	-	-	-	-	-	-	-	-	21:13:8:38.1%	-	-	-	-	-
9	92326495	G	A	1700057G04Rik	ENSMUST00000126606.6	n.165+5G>A		splice_region_variant&intron_variant	-	-	-	-	-	-	20:13:7:35%	11:4:7:63.64%	-	-	-	-	-	-	30:20:10:33.33%	-	-	-	-	-	-	-	-	21:13:8:38.1%	-	-	-	-	-
10	111492949	T	C	Nap1l1	ENSMUST00000171797.1	c.819T>C	p.Ser273Ser	synonymous_variant	-	27:20:7:25.93%	-	-	-	-	-	-	-	-	-	-	-	79:14:65:82.28%	-	-	43:34:9:20.93%	-	-	-	-	-	-	-	-	-	-	-	-
10	111492956	G	A	Nap1l1	ENSMUST00000171797.1	c.826G>A	p.Gly276Arg	missense_variant	-	27:20:7:25.93%	-	-	-	43:38:5:11.63%	-	-	-	-	-	-	-	60:9:49:84.48%	-	-	38:29:9:23.68%	-	108:96:12:11.11%	-	-	-	-	-	-	-	-	-	-
10	22148617	A	T	E030030I06Rik	ENSMUST00000179054.6	c.396T>A	p.Asn132Lys	missense_variant	-	-	-	-	-	-	30:16:9:36%	-	-	-	-	10:4:6:60%	-	-	-	-	-	-	-	28:7:12:63.16%	40:20:14:41.18%	-	-	-	-	-	-	-	-
11	3179441	G	A	Sfi1	ENSMUST00000081318.11	c.333C>T	p.Ser111Ser	synonymous_variant	-	-	-	-	-	-	-	-	-	-	-	-	27:20:7:25.93%	-	18:9:7:43.75%	-	-	-	-	-	-	20:16:4:20%	-	-	-	-	-	-	-
11	33161186	C	T	Npm1	ENSMUST00000075641.8	c.178G>A	p.Val60Ile	missense_variant	-	-	-	-	109:104:5:4.59%	-	38:34:4:10.53%	-	12:8:4:33.33%	89:79:10:11.24%	-	71:64:7:9.86%	19:15:4:21.05	94:88:6:6.38%	30:23:7:23.33%	11:0:11:100%	-	-	-	-	-	-	55:51:4:7.27%	-	-	-	-	-	4:0:4:100%
11	33162956	G	A	Npm1	ENSMUST00000075641.8	c.24C>T	p.Asp8Asp	synonymous_variant	-	-	-	-	-	-	-	11:7:4:36.36%	12:6:6:50%	-	-	-	25:15:9:37.5%	-	21:13:8:38.1%	-	14:8:6:42.86%	-	55:42:12:22.22%	27:19:8:29.63%	-	-	-	22:15:7:31.82%	28:19:9:32.14%	-	-	24:15:8:34.78%	-
11	33162958	C	A	Npm1	ENSMUST00000075641.8	c.22G>T	p.Asp8Tyr	missense_variant	-	-	63:46:16:25.81%	-	-	-	-	-	-	-	-	-	-	-	-	-	-	-	-	-	-	-	-	-	-	-	-	-	-
11	33163062	G	A	Npm1	ENSMUST00000075641.8	c.-83C>T		5_prime_UTR_premature_start_codon_gain_variant	-	-	-	-	-	-	-	-	11:5:6:54.55%	-	-	-	-	-	15:9:6:40%	-	-	-	-	-	-	-	-	23:15:7:31.82%	24:19:5:20.83%	-	-	-	-
11	51602672	G	A	Hnrnpab	ENSMUST00000109103.3	c.708C>T	p.Pro236Pro	synonymous_variant	-	-	-	43:27:15:35.71%	-	-	-	34:26:7:21.21%	-	-	-	-	43:21:20:48.78%	-	30:9:21:70%	14:0:14:100%	-	-	74:53:21:28.38%	-	21:1:20:95.24%	-	18:8:10:55.56%	73:8:65:89.04%	-	-	-	-	56:20:36:64.29%
11	53332380	C	T	Zcchc10	ENSMUST00000018383.8	c.324C>T	p.Ser108Ser	synonymous_variant	-	-	-	20:14:6:30%	-	-	-	-	-	-	-	14:11:3:21.43%	-	-	-	14:4:10:71.43%	-	20:11:9:45%	-	-	-	-	-	-	-	-	-	-	-
11	59054943		T	Obscn	ENSMUST00000047441.12	c.12441T>A	p.Pro4147Pro	synonymous_variant	-	-	-	-	-	-	-	-	-	-	38:23:15:39.47%	14:9:4:30.77%	-	-	-	-	19:15:4:21.05%	-	-	-	-	-	-	-	-	-	-	-	-
11	59055630	G	A	Obscn	ENSMUST00000052872.12	c.13248C>T	p.Pro4416Pro	synonymous_variant	-	44:34:9:20.93%	-	-	24:19:5:20.83%	-	-	18:12:6:33.33%	-	-	52:39:12:23.53%	17:13:4:23.53%	-	-	77:56:18:24.32%	20:13:7:35%	29:17:12:41.38%	110:83:27:24.55%	-	-	-	72:52:18:25.71%	-	-	376:289:87:23.14%	17:11:6:35.29%	-	-	-
11	59090626	G	T	Obscn	ENSMUST00000052872.12	c.5565C>A	p.Arg1855Arg	synonymous_variant	-	-	-	-	-	-	11:8:3:27.27%	-	-	-	-	15:12:3:20%	-	-	28:22:6:21.43%	-	-	-	-	-	-	-	-	-	-	-	-	-	-
11	71113605	G	A	Nlrp1a	ENSMUST00000048514.9	c.2196C>T	p.Cys732Cys	synonymous_variant	-	-	-	-	-	-	-	-	-	-	-	-	-	-	-	-	-	-	-	-	118:94:24:20.34%	-	-	-	-	-	-	39:31:8:20.51%	51:40:11:21.57%
11	71113608	G	A	Nlrp1a	ENSMUST00000048514.9	c.2193C>T	p.Tyr731Tyr	synonymous_variant	-	-	-	-	-	-	-	-	-	-	-	-	-	-	-	-	-	-	-	-	120:95:25:20.83%	-	-	-	-	-	-	39:31:8:20.51%	47:37:10:21.28%
11	71217545	G	A	Nlrp1b	ENSMUST00000136493.6	c.1129C>T	p.Leu377Leu	synonymous_variant	-	17:2:15:88.24%	-	-	-	22:14:8:36.36%	-	-	-	10:1:9:90%	-	-	-	-	-	-	-	-	51:26:24:48%	11:5:6:54.55%	44:20:23:53.49%	-	-	-	-	-	-	16:5:11:68.75%	-
11	71217888	C	G	Nlrp1b	ENSMUST00000136493.6	c.786G>C	p.Arg262Arg	synonymous_variant	-	-	-	-	-	16:9:6:40%	-	-	-	17:1:16:94.12%	-	-	-	13:5:8:61.54%	15:7:8:53.33%	-	-	-	-	-	20:9:11:55%	-	-	-	18:10:8:44.44%	-	10:5:5:50%	-	-
11	71217893	C	T	Nlrp1b	ENSMUST00000136493.6	c.781G>A	p.Ala261Thr	missense_variant	-	-	-	-	-	-	-	-	10:4:6:60%	20:1:19:95%	-	-	-	14:5:9:64.29%	16:7:9:56.25%	-	-	-	35:22:12:35.29%	-	25:9:16:64%	-	21:13:8:38.1%	-	20:10:10:50%	-	10:4:6:60%	-	-
11	71217907	G	A	Nlrp1b	ENSMUST00000136493.6	c.767C>T	p.Ser256Phe	missense_variant	-	12:0:12:100%	-	-	-	16:7:8:53.33%	-	11:2:9:81.82%	11:4:7:63.64%	27:1:26:96.3%	-	-	-	21:5:16:76.19%	16:5:11:68.75%	-	-	-	37:19:18:48.65%	-	34:7:27:79.41%	15:9:6:40%	20:9:10:52.63%	-	23:10:13:56.52%	-	13:4:9:69.23%	-	-
11	71217935	G	A	Nlrp1b	ENSMUST00000136493.6	c.739C>T	p.Leu247Leu	synonymous_variant	-	12:0:12:100%	-	-	10:4:6:60%	17:7:10:58.82%	-	13:1:12:92.31%	11:3:8:72.73%	37:0:37:100%	10:1:9:90%	10:2:8:80%	11:2:9:81.82%	26:5:21:80.77%	20:5:15:75%	-	12:0:12:100%	-	42:16:26:61.9%	-	38:6:32:84.21%	16:6:10:62.5%	25:9:15:62.5%	12:6:6:50%	25:7:18:72%	-	16:3:13:81.25%	-	-
11	93924497	C	T	Mbtd1	ENSMUST00000063718.9	c.976C>T	p.Arg326*	stop_gained	-	-	-	-	-	-	-	-	-	97:81:16:16.49%	-	-	20:15:5:25%	-	-	-	-	49:38:11:22.45%	107:97:10:9.35%	-	-	-	-	-	72:62:10:13.89%	47:24:23:48.94%	-	-	62:55:7:11.29%
11	97711234	C	T	Psmb3	ENSMUST00000103147.4	c.429C>T	p.Ser143Ser	synonymous_variant	-	-	-	-	12:8:4:33.33%	-	26:20:6:23.08%	-	-	-	-	-	-	-	-	-	42:27:14:34.15%	-	-	-	-	29:22:6:21.43%	-	-	-	-	-	-	-
11	97711239	A	C	Psmb3	ENSMUST00000103147.4	c.434A>C	p.Gln145Pro	missense_variant	-	-	-	57:51:6:10.53%	-	16:14:2:12.5%	523/766	11:7:3:30%	-	-	-	-	-	13:3:10:76.92%	-	-	-	-	282:274:8:2.84%	140:119:21:15%	-	-	98:90:8:8.16%	-	13:8:5:38.46%	144:138:6:4.17%	-	-	116:104:12:10.34%
12	103764778	T	C	Serpina1d	ENSMUST00000078869.5	c.940A>G	p.Asn314Asp	missense_variant	-	-	-	-	-	-	-	-	-	-	-	39:23:16:41.03%	67:52:15:22.39%	-	-	15:0:14:100%	-	-	-	-	-	-	-	-	-	-	-	-	-
12	103855915	C	T	Serpina1a	ENSMUST00000072876.10	c.757G>A	p.Glu253Lys	missense_variant	-	-	-	-	-	-	-	-	16:12:3:20%	-	-	-	13:7:6:46.15%	-	-	12:7:5:41.67%	-	-	-	-	-	-	-	-	-	-	-	-	-
12	103855937	C	T	Serpina1a	ENSMUST00000072876.10	c.735G>A	p.Glu245Glu	synonymous_variant	-	-	-	-	-	-	-	-	13:10:3:23.08%	-	-	-	12:6:6:50%	-	-	12:7:5:41.67%	-	-	18:14:4:22.22%	-	-	-	-	-	-	-	-	-	-
12	104217285	G	A	Serpina3f	ENSMUST00000101080.1	c.405G>A	p.Leu135Leu	synonymous_variant	-	-	-	-	-	-	25:20:5:20%	-	-	44:32:11:25.58%	-	-	41:31:10:24.39%	-	-	-	-	-	-	-	-	-	-	-	-	-	-	-	-
12	104389654	G	C	Serpina3m	ENSMUST00000101078.10	c.579G>C	p.Leu193Leu	synonymous_variant	-	20:16:4:20%	-	-	-	-	14:11:3:21.43%	-	-	-	-	-	-	-	-	-	-	-	-	-	15:12:3:20%	-	-	-	-	-	-	-	-
12	113360218	T	C	Ighg3	ENSMUST00000103423.2	c.549A>G	p.Arg183Arg	synonymous_variant	-	-	-	-	-	-	-	-	-	-	-	-	-	-	29:21:8:27.59%	-	-	-	-	-	23:15:8:34.78%	-	-	-	78:61:16:20.78%	-	-	28:22:6:21.43%	-
12	114538729	C	A	Ighv1-7	ENSMUST00000103496.3	c.117G>T	p.Leu39Leu	synonymous_variant	-	-	26:20:5:20%	-	-	-	-	-	25:20:5:20%	-	-	-	-	-	-	-	31:22:8:26.67%	-	-	-	-	-	-	-	-	-	-	-	16:12:4:25%
12	114538741	G	A	Ighv1-7	ENSMUST00000103496.3	c.105C>T	p.Ala35Ala	synonymous_variant	-	-	-	-	-	-	-	-	23:18:5:21.74%	-	-	-	-	-	-	-	28:20:8:28.57%	-	-	-	21:16:5:23.81%	-	-	-	-	-	-	-	16:12:4:25%
12	114538751	T	C	Ighv1-7	ENSMUST00000103496.3	c.95A>G	p.Lys32Arg	missense_variant	-	-	-	-	-	-	-	-	-	-	-	-	-	-	-	-	29:20:8:28.57%	-	-	-	19:14:5:26.32%	-	-	-	-	-	-	-	15:11:4:26.67%
12	114538759	T	C	Ighv1-7	ENSMUST00000103496.3	c.87A>G	p.Glu29Glu	synonymous_variant	-	-	-	-	-	-	-	-	-	-	-	-	-	-	-	-	26:19:7:26.92%	-	-	-	19:14:5:26.32%	-	-	-	-	-	-	-	14:10:4:28.57%
12	114746573	G	A	Ighv1-22	ENSMUST00000103507.1	c.51C>T	p.Val17Val	synonymous_variant	-	-	-	-	-	-	-	-	18:13:5:27.78%	27:21:6:22.22%	-	18:12:6:33.33%	-	-	-	-	-	-	72:56:16:22.22%	-	-	-	-	113:88:25:22.12%	-	-	-	-	-
12	114829571	G	A	Ighv1-31	ENSMUST00000195735.1	c.47-3C>T		splice_region_variant&intron_variant	-	-	-	-	-	-	-	-	-	-	-	22:15:7:31.82%	-	-	-	-	-	-	-	-	-	-	-	75:57:18:24%	-	-	-	-	10:4:6:60%
12	114851408	C	T	Ighv1-34	ENSMUST00000103512.2	c.133G>A	p.Gly45Ser	missense_variant	-	-	-	-	-	-	-	-	-	-	-	-	-	-	-	-	25:17:8:32%	-	34:22:12:35.29%	-	33:20:13:39.39%	-	-	-	-	-	-	-	-
12	114880021	T	G	Ighv1-36	ENSMUST00000191862.4	c.218A>C	p.Tyr73Ser	missense_variant	-	14:7:7:50%	-	-	-	21:7:12:63.16%	-	20:5:15:75%	22:11:11:50%	18:3:15:83.33%	-	-	-	13:5:8:61.54%	-	-	-	-	55:34:21:38.18%	-	43:27:16:37.21%	-	23:13:10:43.48%	-	-	-	-	-	-
12	114880036	C	T	Ighv1-36	ENSMUST00000191862.4	c.203G>A	p.Gly68Glu	missense_variant	-	14:5:9:64.29%	-	-	-	20:8:12:60%	-	20:4:15:78.95%	22:11:11:50%	18:3:15:83.33%	-	-	-	12:4:8:66.67%	-	-	-	-	56:35:21:37.5%	-	-	-	24:13:11:45.83%	-	-	-	-	-	-
12	114880053	C	T	Ighv1-36	ENSMUST00000191862.4	c.186G>A	p.Lys62Lys	synonymous_variant	-	13:5:8:61.54%	-	-	-	21:10:11:52.38%	-	19:5:14:73.68%	22:11:11:50%	17:3:14:82.35%	-	-	-	12:4:8:66.67%	-	-	-	-	56:35:21:37.5%	-	-	-	23:12:10:45.45%	-	-	-	-	-	-
12	114880079	G	C	Ighv1-36	ENSMUST00000191862.4	c.160C>G	p.His54Asp	missense_variant	-	12:4:8:66.67%	-	-	-	20:9:11:55%	-	15:4:11:73.33%	-	16:3:13:81.25%	-	-	-	10:4:6:60%	-	-	-	-	-	-	-	-	-	-	-	-	-	-	-
12	114914608	G	A	Ighv1-39	ENSMUST00000103515.1	c.342C>T	p.Tyr114Tyr	synonymous_variant	-	10:5:5:50%	-	-	-	-	-	-	-	-	-	-	-	-	18:11:6:35.29%	-	-	-	22:16:6:27.27%	-	-	-	-	43:31:12:27.91%	-	-	-	17:11:6:35.29%	-
12	114914663	C	A	Ighv1-39	ENSMUST00000103515.1	c.287G>T	p.Ser96Ile	missense_variant	-	-	-	-	-	-	-	-	-	-	-	-	-	-	-	-	-	-	22:16:6:27.27%	-	-	-	-	40:28:12:30%	-	-	-	18:12:6:33.33%	-
12	115145524	A	G	Ighv1-52	ENSMUST00000192554.4	c.314T>C	p.Leu105Pro	missense_variant	-	-	-	-	31:19:11:36.67%	-	-	-	-	-	-	-	-	-	-	-	-	34:22:12:35.29%	41:30:11:26.83%	-	42:27:15:35.71%	-	-	-	-	-	-	-	-
12	115145892	A	G	Ighv1-52	ENSMUST00000192554.4	c.28T>C	p.Leu10Leu	synonymous_variant	-	-	-	-	-	-	-	-	-	-	-	50:40:10:20%	-	-	41:31:10:24.39%	22:16:5:23.81%	-	-	-	-	-	-	-	-	-	-	-	-	-
12	115208096	C	A	Ighv1-55	ENSMUST00000103526.2	c.350G>T	p.Arg117Ile	missense_variant&splice_region_variant	-	-	-	-	-	-	-	-	-	-	-	37:29:8:21.62%	-	-	21:16:5:23.81%	-	-	-	-	-	-	-	-	-	-	-	75:55:19:25.68%	-	22:17:5:22.73%
12	115335243	G	A	Ighv1-59	ENSMUST00000195359.4	c.190C>T	p.Leu64Phe	missense_variant	-	-	-	-	-	-	15:11:4:26.67%	-	-	24:15:9:37.5%	-	-	-	-	-	-	-	-	-	40:28:12:30%	-	-	-	52:33:19:36.54%	-	-	-	-	-
12	115335273	G	C	Ighv1-59	ENSMUST00000195359.4	c.160C>G	p.His54Asp	missense_variant	-	-	-	-	-	-	-	-	-	38:17:11:39.29%	-	-	-	-	-	-	-	-	33:17:10:37.04%	82:34:27:44.26%	-	-	-	103:45:37:45.12%	-	-	-	-	-
12	115335278	C	A	Ighv1-59	ENSMUST00000195359.4	c.155G>T	p.Trp52Leu	missense_variant	-	-	-	-	-	-	25:18:7:28%	-	-	43:31:11:26.19%	-	-	-	-	12:7:5:41.67%	-	-	-	34:25:9:26.47%	91:63:28:30.77%	-	-	-	112:75:37:33.04%	-	-	-	-	-
12	115386785	G	T	Ighv1-62-1	ENSMUST00000103503.3	c.261C>A	p.Ala87Ala	synonymous_variant	-	-	-	-	-	-	-	-	-	-	-	-	-	-	-	-	-	38:22:15:40.54%	55:36:19:34.55%	123:75:48:39.02%	-	-	-	117:78:39:33.33%	-	-	-	-	-
12	115386801	T	A	Ighv1-62-1	ENSMUST00000103503.3	c.245A>T	p.Lys82Met	missense_variant	-	-	-	-	-	-	-	-	25:16:9:36%	31:19:12:38.71%	-	-	-	-	-	-	-	41:25:16:39.02%	59:37:22:37.29%	145:86:57:39.86%	-	-	-	132:86:44:33.85%	-	-	-	-	13:6:6:50%
12	115386803	C	T	Ighv1-62-1	ENSMUST00000103503.3	c.243G>A	p.Glu81Glu	synonymous_variant	-	-	-	-	-	-	-	-	25:16:9:36%	32:20:12:37.5%	-	-	-	-	-	-	-	41:25:16:39.02%	60:37:23:38.33%	143:87:56:39.16%	-	-	-	130:87:42:32.56%	-	-	-	-	-
12	115468430	C	T	Ighv8-9	ENSMUST00000197803.1	c.260G>A	p.Arg87Gln	missense_variant	-	-	-	-	-	-	-	17:9:6:40%	17:13:4:23.53%	-	-	-	-	-	-	-	-	-	32:24:6:20%	-	-	-	-	-	-	-	-	-	-
12	115567571	T	C	Ighv8-11	ENSMUST00000103536.3	c.21A>G	p.Ser7Ser	synonymous_variant	-	-	-	16:10:5:33.33%	-	-	-	-	-	-	-	-	-	-	-	-	-	-	-	25:20:5:20%	-	-	-	35:25:10:28.57%	-	-	-	-	-
12	115623235	T	C	Ighv1-69	ENSMUST00000199933.3	c.277A>G	p.Lys93Glu	missense_variant	-	-	-	-	-	-	21:14:7:33.33%	-	-	55:44:11:20%	-	-	-	22:12:9:42.86%	-	-	48:38:10:20.83%	49:36:13:26.53%	73:56:17:23.29%	-	-	-	-	-	-	-	-	-	-
12	115802810	G	A	Ighv1-74	ENSMUST00000196587.3	c.189C>T	p.Gly63Gly	synonymous_variant	-	-	-	-	-	-	-	-	21:13:7:35%	25:19:6:24%	-	-	-	-	-	-	16:10:6:37.5%	-	-	55:42:13:23.64%	49:39:10:20.41%	-	29:19:7:26.92%	-	13:9:4:30.77%	-	-	-	-
12	115833966	A	G	Ighv1-75	ENSMUST00000103544.2	c.335T>C	p.Val112Ala	missense_variant	-	-	-	-	-	-	21:13:7:35%	-	-	-	-	-	-	-	-	-	-	45:35:10:22.22%:31,4,7,3	-	-	-	-	-	-	-	-	-	20:11:9:45%	11:6:5:45.45%
12	115833989	G	A	Ighv1-75	ENSMUST00000103544.2	c.312C>T	p.Ser104Ser	synonymous_variant	-	-	-	11:8:3:27.27%	-	-	-	-	-	-	-	-	-	-	-	-	-	-	-	-	-	-	-	-	-	-	-	20:12:8:40%	12:7:5:41.67%
12	115912378	G	T	Ighv1-80	ENSMUST00000103547.1	c.317C>A	p.Thr106Asn	missense_variant	-	-	-	29:21:8:27.59%	-	-	-	-	-	-	-	12:9:3:25%	-	-	-	-	29:17:12:41.38%	-	-	-	-	16:11:5:31.25%	-	-	-	-	-	-	-
12	115912391	G	T	Ighv1-80	ENSMUST00000103547.1	c.304C>A	p.Leu102Ile	missense_variant	-	-	10:2:8:80%	-	-	-	-	-	-	-	-	-	27:20:7:25.93%	-	-	-	-	-	-	-	-	-	25:20:5:20%	-	-	-	-	-	-
12	115920675	C	A	Ighv1-81	ENSMUST00000103548.2	c.38G>T	p.Gly13Val	missense_variant	-	-	-	30:20:10:33.33%	-	-	-	-	-	-	26:19:7:26.92%	-	-	-	-	-	-	-	-	67:49:17:25.76%	15:10:5:33.33%	34:23:11:32.35%	-	-	-	-	-	-	-
12	115920685		G	Ighv1-81	ENSMUST00000103548.2	c.28A>C	p.Ile10Leu	missense_variant	-	-	-	-	-	-	-	-	-	-	24:17:7:29.17%	-	-	-	-	-	-	-	-	55:44:11:20%9	13:9:4:30.77%	-	-	-	-	-	-	-	-
12	115920689		A	Ighv1-81	ENSMUST00000103548.2	c.24C>T	p.Leu8Leu	synonymous_variant	-	-	-	-	-	-	-	-	-	-	18:11:7:38.89%	-	-	-	-	-	-	-	-	53:42:11:20.75%	-	23:16:6:27.27%	-	-	-	-	-	-	-
12	115952730	C	T	Ighv1-82	ENSMUST00000196991.1	c.159G>A	p.Met53Ile	missense_variant	-	-	-	-	-	-	-	-	-	114:81:30:27.03%	15:11:4:26.67%	-	38:21:17:44.74%	-	39:29:10:25.64%	14:5:9:64.29%	-	-	-	-	53:40:13:24.53%	-	-	-	-	-	-	-	-
12	115952786	C	A	Ighv1-82	ENSMUST00000196991.1	c.103G>T	p.Ala35Ser	missense_variant	-	-	-	46:36:10:21.74%	26:17:9:34.62%	-	33:23:9:28.12%	-	-	53:35:18:33.96%	-	44:32:12:27.27%	31:14:17:54.84%	37:27:10:27.03%	-	-	-	-	-	-	38:26:12:31.58%	49:38:10:20.83%	32:23:7:23.33%	-	-	-	-	-	-
12	115952794	T	C	Ighv1-82	ENSMUST00000196991.1	c.95A>G	p.Lys32Arg	missense_variant	-	-	-	39:29:10:25.64%	20:12:7:36.84%	-	34:25:9:26.47%	-	33:24:9:27.27%	48:32:16:33.33%	-	45:33:12:26.67%	29:12:17:58.62%	29:20:9:31.03%	-	-	-	-	-	-	35:23:11:32.35%	47:37:10:21.28%	23:16:6:27.27%	-	-	-	-	-	-
12	115952826	A	G	Ighv1-82	ENSMUST00000196991.1	c.63T>C	p.Val21Val	synonymous_variant	-	-	-	-	-	-	-	-	-	-	-	-	-	-	-	-	-	-	-	59:47:12:20.34%	34:25:9:26.47%	-	-	-	-	-	-	12:7:5:41.67%	-
12	115964120	G	A	Ighv1-83	ENSMUST00000199643.1	n.48C>T		splice_region_variant&non_coding_exon_variant	-	-	-	-	-	-	-	-	-	21:15:6:28.57%	-	-	-	-	18:11:7:38.89%	-	-	-	-	-	-	-	11:8:3:27.27%	-	-	-	-	-	-
12	115980915	G	A	Ighv1-84	ENSMUST00000103551.1	c.138C>T	p.Tyr46Tyr	synonymous_variant	-	-	-	-	-	-	-	-	-	-	-	-	17:11:6:35.29%	-	-	-	-	-	-	52:41:11:21.15%	-	-	-	85:65:20:23.53%	-	-	-	-	-
12	116000120	C	T	Ighv1-85	ENSMUST00000103552.1	c.259G>A	p.Ala87Thr	missense_variant	-	26:19:7:26.92%	-	52:36:16:30.77%	-	23:16:7:30.43%	38:24:14:36.84%	44:33:11:25%	32:21:11:34.38%	-	22:4:18:81.82%	33:23:10:30.3%	-	-	-	-	28:19:8:29.63%	64:43:21:32.81%	105:82:23:21.9%	-	-	28:19:9:32.14%	44:33:11:25%	182:139:43:23.63%	-	-	-	-	-
12	12912248		G	Rpl36-ps3	ENSMUST00000085720.1	c.227A>G	p.Lys76Arg	missense_variant	-	-	-	-	-	-	-	-	-	-	11:8:3:27.27%	33:26:7:21.21%	-	14:0:14:100%	21:15:6:28.57%	10:0:10:100%	-	-	-	-	-	-	-	-	-	-	-	-	-
12	18854080	G	A	Gm3944	ENSMUST00000101582.3	c.209G>A	p.Arg70His	missense_variant	-	-	-	-	-	-	-	-	-	-	-	-	20:16:4:20%	-	-	-	21:8:11:57.89%	-	-	-	-	-	-	-	45:32:13:28.89%	-	-	-	-
12	18854082	G	A	Gm3944	ENSMUST00000101582.3	c.211G>A	p.Ala71Thr	missense_variant	-	-	-	-	-	-	-	-	-	-	-	-	19:15:4:21.05%	-	-	-	21:9:12:57.14%	-	-	-	-	-	-	-	45:31:13:29.55%	-	-	-	-
12	18854136	T	C	Gm3944	ENSMUST00000101582.3	c.265T>C	p.Ser89Pro	missense_variant	-	11:7:4:36.36%	-	-	-	-	-	14:8:4:33.33%	13:10:3:23.08%	27:18:9:33.33%	-	-	-	-	-	-	-	-	-	-	31:20:11:35.48%	20:14:4:22.22%	-	-	-	-	-	-	-
12	21112148	C	T	Asap2	ENSMUST00000101562.9	c.105C>T	p.Asn35Asn	synonymous_variant	-	-	52:15:36:70.59%	-	-	-	-	-	-	-	-	-	69:38:31:44.93%	-	-	-	-	57:36:21:36.84%	-	-	-	-	-	-	-	14:11:3:21.43%	-	-	-
12	40036166	C	T	Arl4a	ENSMUST00000101472.3	c.581G>A	p.Arg194Gln	missense_variant	-	27:20:7:25.93%	-	-	-	-	-	-	-	-	-	-	-	-	-	-	-	-	-	-	30:25:5:16.67%	36:31:5:13.89%	-	-	15:11:3:21.43%	13:8:5:38.46%	28:22:6:21.43%	-	-
12	40036214	C	A	Arl4a	ENSMUST00000101472.3	c.533G>T	p.Gly178Val	missense_variant	-	-	-	-	-	-	-	-	-	-	-	-	-	-	-	-	-	-	-	-	-	-	-	-	10:6:4:40%	-	-	-	-
12	87464589	C	T	Snw1	ENSMUST00000021428.7	c.291G>A	p.Lys97Lys	synonymous_variant	-	-	-	13:9:4:30.77%	-	-	-	-	28:20:8:28.57%	23:14:8:36.36%	-	24:18:5:21.74%	-	-	-	-	-	-	-	-	-	-	19:15:4:21.05%	41:28:13:31.71%	-	-	-	-	-
12	87464612	C	A	Snw1	ENSMUST00000021428.7	c.268G>T	p.Val90Leu	missense_variant	-	16:12:4:25%	-	15:11:4:26.67%	46:43:3:6.52%	-	-	-	36:25:8:24.24%	21:12:9:42.86%	-	18:13:5:27.78%	12:9:3:25%	-	-	-	-	77:73:4:5.19%	-	89:84:5:5.62%	-	-	18:12:6:33.33%	41:29:11:27.5%	-	-	-	-	-
12	87464701	T	A	Snw1	ENSMUST00000021428.7	c.179A>T	p.Asp60Val	missense_variant	-	11:8:3:27.27%	-	-	-	-	-	-	27:19:7:26.92%	16:7:9:56.25%	-	-	-	-	-	-	-	-	-	-	-	-	-	34:23:10:30.3%	-	-	-	-	-
13	100246137	G	A	Naip5	ENSMUST00000049789.2	c.63C>T	p.Pro21Pro	synonymous_variant	-	-	-	-	74:54:20:27.03%	-	-	-	-	31:18:11:37.93%	93:44:46:51.11%	-	104:39:64:62.14%	-	113:73:39:34.82%	-	57:40:16:28.57%	-	-	-	-	94:69:24:25.81%	76:51:24:32%	-	28:22:6:21.43%	-	-	-	-
13	100423085	C	T	Naip1	ENSMUST00000022142.5	c.3410G>A	p.Arg1137Gln	missense_variant	-	32:10:21:67.74%	-	58:44:14:24.14%	-	-	23:14:8:36.36%	73:56:16:22.22%	29:6:22:78.57%	-	-	-	-	-	165:123:42:25.45%	-	-	-	114:79:35:30.7%	36:22:14:38.89%	-	34:20:14:41.18%	20:12:8:40%	-	-	-	-	-	27:20:7:25.93%
13	17993199	G	A	Yae1d1	ENSMUST00000099735.4	c.108C>T	p.His36His	synonymous_variant	-	-	-	-	-	10:4:6:60%	19:12:7:36.84%	-	-	-	-	-	-	-	-	-	-	-	-	-	-	-	-	24:19:5:20.83%	-	23:17:6:26.09%	-	-	-
13	23761032	C	T	Hist1h4a	ENSMUST00000102964.3	c.126G>A	p.Gly42Gly	synonymous_variant	-	-	-	-	-	-	-	-	-	-	-	-	-	-	-	-	-	-	-	-	-	-	-	35:15:20:57.14%	15:10:5:33.33%	-	20:16:4:20%	-	-
13	3361082	T	C	Gm16505	ENSMUST00000179981.1	c.54T>C	p.Gly18Gly	synonymous_variant	-	-	-	-	-	-	-	-	-	13:2:10:83.33%	-	-	-	-	-	-	15:7:7:50%	-	52:33:18:35.29%	12:0:12:100%	-	-	-	21:10:10:50%	13:2:11:84.62%	-	-	-	25:14:11:44%
13	3361524	C	T	Gm16505	ENSMUST00000179981.1	c.378C>T	p.Cys126Cys	synonymous_variant	-	-	-	-	-	13:5:7:58.33%	-	-	-	-	-	-	-	-	-	-	-	-	-	-	-	-	14:9:5:35.71%	-	35:4:30:88.24%	-	-	-	-
13	48820066		C	Phf2	ENSMUST00000035540.7	c.1122A>G	p.Gly374Gly	synonymous_variant	-	-	-	-	-	-	-	-	-	-	12:8:4:33.33%	-	-	-	23:18:5:21.74%	-	27:21:6:22.22%	-	-	-	-	-	-	-	-	-	-	-	-
13	55323015	T	A	Prelid1	ENSMUST00000021942.6	c.255T>A	p.Ile85Ile	synonymous_variant	-	-	-	27:21:6:22.22%	-	-	35:28:7:20%	-	-	59:47:12:20.34%	-	-	-	-	-	-	-	-	-	-	31:23:7:23.33%	-	-	-	-	-	-	-	-
13	61568422	A	G	Cts3	ENSMUST00000054702.7	c.127-3T>C		splice_region_variant&intron_variant	-	-	-	-	-	42:30:9:23.08%	-	-	-	-	-	-	-	-	-	-	34:24:10:29.41%	-	-	-	-	-	-	-	48:31:17:35.42%	-	-	-	-
13	61568896	C	T	Cts3	ENSMUST00000054702.7	c.-76G>A		splice_region_variant	-	-	-	-	-	27:15:12:44.44%	-	-	21:12:7:36.84%	-	-	-	-	-	-	-	-	-	-	-	-	-	-	-	35:12:23:65.71%	-	-	-	-
13	62172518	T	C	Zfp808	ENSMUST00000099449.3	c.1560T>C	p.Thr520Thr	synonymous_variant	-	-	-	-	-	-	-	-	-	-	-	-	-	-	-	119:82:35:29.91%	-	-	-	-	50:40:10:20%	-	57:42:13:23.64%	-	-	-	-	-	-
13	62369590	T	G	Gm3604	ENSMUST00000187656.5	c.953A>C	p.Asn318Thr	missense_variant	-	-	-	-	-	-	-	-	-	-	-	-	-	-	-	114:76:38:33.33%	-	-	-	-	49:25:24:48.98%	-	-	-	17:11:6:35.29%	-	-	-	-
13	62369592	T	C	Gm3604	ENSMUST00000187656.5	c.951A>G	p.Gln317Gln	synonymous_variant	-	-	-	-	-	-	-	-	-	-	-	-	-	-	-	118:78:39:33.33%	-	-	-	-	49:24:25:51.02%	-	-	-	17:11:6:35.29%	-	-	-	-
13	62369605	T	G	Gm3604	ENSMUST00000187656.5	c.938A>C	p.His313Pro	missense_variant	-	-	-	-	-	-	-	-	-	-	-	-	-	-	-	134:85:49:36.57%	-	-	-	-	48:23:25:52.08%	-	-	-	18:12:6:33.33%	-	-	-	-
13	62369628	T	C	Gm3604	ENSMUST00000187656.5	c.915A>G	p.Gln305Gln	synonymous_variant	-	-	-	-	-	-	-	-	-	-	-	-	-	-	-	139:89:50:35.97%	-	-	-	-	51:24:27:52.94%	-	-	-	18:12:6:33.33%	-	-	-	-
13	62369655	T	G	Gm3604	ENSMUST00000187656.5	c.888A>C	p.Thr296Thr	synonymous_variant	-	-	-	-	-	-	-	-	-	-	-	-	-	-	-	121:74:47:38.84%	-	-	-	-	48:21:27:56.25%	-	-	-	17:11:6:35.29%	-	-	-	-
13	62517773	T	C	Zfp934	ENSMUST00000101547.9	c.1146A>G	p.Lys382Lys	synonymous_variant	-	-	-	-	-	-	-	-	50:40:10:20%	26:20:6:23.08%	-	-	-	-	-	-	-	-	-	-	-	-	-	-	148:113:34:23.13%	-	-	-	-
13	62517792	C	T	Zfp934	ENSMUST00000101547.9	c.1127G>A	p.Arg376Lys	missense_variant	-	-	-	-	-	-	-	-	-	20:14:6:30%	-	-	86:67:19:22.09%	-	-	-	-	-	-	-	-	-	-	-	139:106:33:23.74%	-	-	-	-
13	62517800	T	G	Zfp934	ENSMUST00000101547.9	c.1119A>C	p.Arg373Ser	missense_variant	-	-	-	-	-	-	-	-	-	18:12:6:33.33%	-	-	89:69:19:21.59%	-	-	-	-	-	-	-	-	-	-	-	136:102:33:24.44%	-	-	-	-
13	65512707	T	G	Gm10139	ENSMUST00000081471.2	c.30T>G	p.Gly10Gly	synonymous_variant	-	-	-	-	-	-	-	-	-	-	-	-	-	-	-	-	-	16:7:9:56.25%	-	11:5:6:54.55%	28:20:7:25.93%	-	-	-	19:12:7:36.84%	-	-	-	-
13	66854780	A	C	Gm10323	ENSMUST00000079229.6	c.93T>G	p.Val31Val	synonymous_variant	-	-	-	-	-	-	-	-	-	-	-	-	-	-	-	-	-	-	-	-	13:0:13:100%	-	-	-	-	12:0:12:100%	-	10:2:8:80%	12:5:7:58.33%
13	66854783	A	G	Gm10323	ENSMUST00000079229.6	c.90T>C	p.Asp30Asp	synonymous_variant	-	-	-	-	-	-	-	-	-	-	-	-	-	-	-	-	-	-	-	-	16:2:13:86.67%	-	-	-	-	12:0:12:100%	-	10:2:8:80%	13:5:8:61.54%
13	67620199	T	C	Zfp729a	ENSMUST00000012314.8	c.1910A>G	p.Lys637Arg	missense_variant	-	-	-	64:47:17:26.56%	-	-	-	-	-	77:60:17:22.08%	-	135:92:40:30.3%	-	20:1:19:95%	171:117:52:30.77%	-	-	-	-	-	107:53:52:49.52%	-	-	-	-	-	-	-	-
13	67620202	G	A	Zfp729a	ENSMUST00000012314.8	c.1907C>T	p.Ser636Leu	missense_variant	-	-	-	65:47:17:26.56%	-	-	-	-	-	82:62:19:23.46%	-	141:95:45:32.14%	218:171:46:21.2%	24:1:23:95.83%	182:124:56:31.11%	-	-	-	-	-	110:54:55:50.46%	-	-	-	-	-	-	-	-
13	67724183	T	C	Zfp65	ENSMUST00000127979.6	c.-103+5A>G		splice_region_variant&intron_variant	-	-	15:8:7:46.67%	-	-	-	-	-	-	17:13:4:23.53%	-	-	-	-	23:11:12:52.17%	-	-	-	-	-	-	-	-	-	-	-	-	-	-
13	67724185	T	G	Zfp65	ENSMUST00000127979.6	c.-103+3A>C		splice_region_variant&intron_variant	-	-	15:8:7:46.67%	-	-	-	-	-	-	17:13:4:23.53%	-	-	-	-	23:11:12:52.17%	-	-	-	-	-	-	-	-	-	-	-	-	-	-
13	67825751	T	A	Zfp273	ENSMUST00000181391.6	c.997T>A	p.Tyr333Asn	missense_variant	-	-	-	-	-	-	13:7:6:46.15%	-	-	-	-	-	-	12:6:6:50%	-	-	13:7:6:46.15%	-	-	-	-	-	-	-	-	-	-	-	-
13	93097031	G	A	Cmya5	ENSMUST00000062122.3	c.1548C>T	p.Val516Val	synonymous_variant	-	-	-	-	-	-	-	10:5:5:50%	21:14:6:30%	-	-	28:20:5:20%	-	-	-	-	-	-	-	-	-	-	-	-	-	-	-	-	-
14	41280919	G	A	Gm2832	ENSMUST00000172412.1	c.384G>A	p.Met128Ile	missense_variant	-	-	-	-	-	-	-	-	-	-	-	-	-	-	-	27:17:10:37.04%	-	-	-	-	30:23:7:23.33%	-	-	-	-	18:12:6:33.33%	-	-	20:14:6:30%
14	43258717	A	G	Gm8126	ENSMUST00000169587.1	c.43A>G	p.Asn15Asp	missense_variant	-	-	-	-	-	-	-	-	-	-	-	-	-	-	36:26:10:27.78%	28:22:6:21.43%	-	-	-	-	-	13:8:5:38.46%	-	-	-	-	-	-	-
14	43672735	A	G	Gm8165	ENSMUST00000095981.4	c.634-5T>C		splice_region_variant&intron_variant	-	-	-	-	-	-	-	-	-	-	-	-	-	-	12:8:4:33.33%	-	-	40:32:8:20%	-	-	55:41:14:25.45%	-	-	-	-	-	-	39:23:16:41.03%	-
14	43923194	T	C	Ear10	ENSMUST00000159175.1	c.175A>G	p.Arg59Gly	missense_variant	-	-	-	-	-	-	-	-	-	27:21:6:22.22%	131:89:41:31.54%	-	41:30:11:26.83%	-	-	70:55:14:20.29%	-	-	-	-	-	-	18:14:4:22.22%	-	-	-	-	-	-
14	44722873	G	A	Gm8267	ENSMUST00000165003.6	c.414C>T	p.Asn138Asn	synonymous_variant	-	-	-	-	-	-	-	88:66:21:24.14%	57:43:14:24.56%	71:54:17:23.94%	-	-	84:62:21:25.3%	43:15:28:65.12%	34:25:9:26.47%	-	68:39:29:42.65%	68:41:27:39.71%	-	-	-	-	79:59:20:25.32%	-	76:42:34:44.74%	-	47:35:12:25.53%	33:17:16:48.48%	47:26:21:44.68%
14	51521889	G	C	Gm7247	ENSMUST00000162998.1	c.324G>C	p.Met108Ile	missense_variant	-	-	-	-	19:14:4:22.22%	-	14:9:5:35.71%	-	-	-	-	-	-	-	-	-	43:25:18:41.86%	-	-	-	-	-	-	-	-	-	-	-	-
14	51592075	C	T	Gm17174	ENSMUST00000178962.2	c.30G>A	p.Met10Ile	missense_variant	-	-	-	-	-	-	-	-	-	-	-	-	-	-	-	-	-	17:7:29.17%	-	-	-	-	-	11:7:4:36.36%	-	-	-	-	10:1:9:90%
14	51804660	C	T	AY358078	ENSMUST00000053821.4	c.491C>T	p.Thr164Ile	missense_variant	-	-	-	-	-	-	-	29:21:8:27.59%	-	-	-	-	-	48:37:11:22.92%	-	-	-	56:44:12:21.43%	144:113:30:20.98%	-	-	-	-	-	-	-	-	29:23:6:20.69%	57:38:19:33.33%
14	51804661	C	G	AY358078	ENSMUST00000053821.4	c.492C>G	p.Thr164Thr	synonymous_variant	-	-	-	-	-	-	-	29:21:8:27.59%	20:15:5:25%	-	-	-	-	51:35:16:31.37%	12:7:4:36.36%	39:14:24:63.16%	-	56:44:12:21.43%	143:112:30:21.13%	-	-	-	-	-	-	-	-	29:23:6:20.69%	56:38:18:32.14%
14	53047517	T	G	Trav16d-dv11	ENSMUST00000103606.1	c.53-4T>G		splice_region_variant&intron_variant	-	-	-	-	-	-	-	-	-	19:13:6:31.58%	-	-	-	-	13:8:5:38.46%	-	-	-	-	-	-	-	25:16:8:33.33%	24:15:9:37.5%	-	-	-	-	-
14	53294777	C	T	Trav9n-4	ENSMUST00000103626.2	c.87C>T	p.Arg29Arg	synonymous_variant	-	23:16:7:30.43%	-	-	-	-	-	-	-	-	-	-	-	-	-	-	13:6:7:53.85%	-	37:28:9:24.32%	-	-	-	-	-	-	-	-	-	-
14	53684146	G	A	Trav4-4-dv10	ENSMUST00000103663.5	c.300G>A	p.Glu100Glu	synonymous_variant	-	24:16:8:33.33%	-	-	-	-	-	23:17:6:26.09%	-	30:16:14:46.67%	-	16:12:4:25%	-	44:28:16:36.36%	-	-	-	-	-	-	-	-	-	-	17:12:5:29.41%	-	-	-	-
14	63156708	G	A	Fdft1	ENSMUST00000054963.9	c.553C>T	p.Arg185Cys	missense_variant	-	-	-	18:13:5:27.78%	-	-	-	-	-	5:0:5:100%	-	8:1:6:85.71%	9:4:5:55.56%	-	-	-	-	10:7:3:30%	-	-	-	-	-	20:16:4:20%	-	-	-	-	-
14	63156727	C	T	Fdft1	ENSMUST00000054963.9	c.534G>A	p.Leu178Leu	synonymous_variant	-	-	-	18:13:5:27.78%	-	-	-	-	-	-	-	-	-	-	-	-	-	10:7:3:30%	-	-	-	-	-	20:16:4:20%	-	-	-	-	-
14	76237174	G	A	Rps2-ps6	ENSMUST00000095471.4	c.180C>T	p.Asp60Asp	synonymous_variant	-	-	-	-	-	-	-	-	-	-	-	-	-	-	-	10:5:5:50%	-	33:25:8:24.24%	-	-	-	-	-	-	27:19:8:29.63%	-	-	-	-
14	76237260	C	T	Rps2-ps6	ENSMUST00000095471.4	c.94G>A	p.Asp32Asn	missense_variant	-	-	-	-	-	-	-	-	-	-	-	-	-	-	-	28:20:8:28.57%	-	32:25:7:21.88%	-	-	-	-	-	-	30:23:6:20.69%	-	-	-	-
15	101463383	C	T	Krt81	ENSMUST00000061185.6	c.315G>A	p.Glu105Glu	synonymous_variant	-	25:20:5:20%	-	-	-	-	22:15:7:31.82%	-	19:15:4:21.05%	-	-	28:22:6:21.43%	-	52:23:27:54%	17:12:5:29.41%	-	-	-	-	-	-	-	-	-	-	-	-	-	-
15	101474671	G	A	Krt86	ENSMUST00000088049.3	c.501G>A	p.Glu167Glu	synonymous_variant	-	-	-	-	-	-	28:19:9:32.14%	-	-	-	-	37:23:14:37.84%	-	44:1:43:97.73%	-	-	-	-	74:55:19:25.68%	109:77:32:29.36%	-	-	-	-	-	29:22:7:24.14%	-	-	-
15	101474683	C	G	Krt86	ENSMUST00000088049.3	c.513C>G	p.Ala171Ala	synonymous_variant	-	-	-	-	-	-	-	-	-	-	-	-	-	27:1:24:96%	-	-	-	-	70:52:16:23.53%	100:78:21:21.21%	-	-	-	-	-	-	-	-	-
15	76004655	A	T	Fam83h	ENSMUST00000060807.10	c.832T>A	p.Phe278Ile	missense_variant	-	-	-	-	-	-	-	-	-	13:8:5:38.46%	-	22:17:5:22.73%	7:1:6:85.71%	-	-	-	-	-	30:7:23:76.67%	-	-	-	-	-	-	-	8:6:2:25%	-	-
16	64766556	G	T	4930453N24Rik	ENSMUST00000076991.6	c.804C>A	p.Ile268Ile	synonymous_variant	-	16:12:4:25%	-	-	-	-	-	-	-	-	-	-	-	-	-	-	-	-	-	-	-	-	-	23:18:5:21.74%	13:10:3:23.08%	-	-	-	-
16	64770873	G	A	4930453N24Rik	ENSMUST00000076991.6	c.-10C>T		5_prime_UTR_premature_start_codon_gain_variant	-	-	11:6:4:40%	-	-	-	-	-	-	-	11:0:11:100%	-	-	-	-	-	-	-	-	-	-	-	-	23:13:10:43.48%	-	-	-	-	-
16	88873888	C	A	Krtap19-2	ENSMUST00000076186.2	c.368G>T	p.Gly123Val	missense_variant	-	-	-	-	-	-	-	38:28:9:24.32%	12:9:3:25%	39:29:10:25.64%	-	-	-	-	-	-	-	-	-	-	-	41:30:10:25%	-	-	-	-	-	-	-
17	19812346	C	A	Vmn2r103	ENSMUST00000172203.1	c.2381C>A	p.Pro794His	missense_variant	-	-	-	-	-	-	-	-	-	-	-	-	-	-	19:7:12:63.16%	-	-	-	20:13:7:35%	-	-	-	-	-	-	-	-	12:6:6:50%	-
17	20114170	A	G	Fpr-rs7	ENSMUST00000095637.1	c.57T>C	p.Ser19Ser	synonymous_variant	-	-	-	-	-	35:19:16:45.71%	-	-	-	13:8:5:38.46%	-	-	-	-	-	-	-	-	188:150:38:20.21%	-	-	-	-	-	30:24:6:20%	-	-	-	-
17	21909575	G	A	2210404O09Rik	ENSMUST00000190066.5	c.-188C>T		5_prime_UTR_premature_start_codon_gain_variant	-	14:9:5:35.71%	-	16:10:4:28.57%	-	-	-	-	-	-	-	-	-	-	-	-	-	47:30:17:36.17%	-	10:4:6:60%	-	-	-	-	-	-	-	-	-
17	25125119	C	T	Ptx4	ENSMUST00000054930.6	c.1342C>T	p.Leu448Phe	missense_variant	-	-	-	9:5:4:44.44%	-	-	26:12:14:53.85%	-	14:6:8:57.14%	-	-	-	-	-	6:0:6:100%	-	10:4:5:55.56%	25:12:13:52%	33:2:31:93.94%	14:0:14:100%	-	-	-	-	38:3:34:91.89%	-	10:4:6:60%	-	-
17	25125157	T	C	Ptx4	ENSMUST00000054930.6	c.1380T>C	p.Thr460Thr	synonymous_variant	-	-	-	-	-	-	24:15:9:37.5%	-	16:7:9:56.25%	-	-	-	-	-	-	-	-	25:12:13:52%	31:1:30:96.77%	11:0:11:100%	-	-	-	-	27:3:24:88.89%	-	-	-	-
17	25125222	C	T	Ptx4	ENSMUST00000054930.6	c.1445C>T	p.Pro482Leu	missense_variant	-	-	-	-	-	-	-	-	18:9:9:50%	-	-	-	-	-	-	-	-	15:6:8:57.14%	22:1:21:95.45%	12:0:12:100%	-	-	-	-	20:3:16:84.21%	-	-	-	-
17	27122764	A	G	Uqcc2	ENSMUST00000025045.13	c.360T>C	p.Pro120Pro	synonymous_variant	-	-	-	-	-	-	15:8:7:46.67%	-	-	-	14:0:14:100%	14:9:5:35.71%	-	-	-	-	-	-	16:12:4:25%	-	-	-	-	-	-	-	-	-	-
17	28171189	C	T	Scube3	ENSMUST00000043503.8	c.2833-7C>T		splice_region_variant&intron_variant	-	-	15:7:8:53.33%	-	-	-	-	-	-	-	18:3:15:83.33%	-	-	12:0:12:100%	-	-	-	-	19:14:5:26.32%	13:10:3:23.08%	10:2:8:80%	-	-	-	-	-	-	-	26:18:8:30.77%
17	28171198	C	A	Scube3	ENSMUST00000043503.8	c.2835C>A	p.Asp945Glu	missense_variant&splice_region_variant	9:7:2:22.22%	27:22:5:18.52%	16:8:8:50%	-	10:8:2:20%	8:3:5:62.5%	77:69:8:10.39%	-	31:27:4:12.9%	9:1:8:88.89%	20:4:15:78.95%	65:53:12:18.46%	9:6:3:33.33%	15:0:15:100%	144:124:20:13.89%	-	-	72:67:5:6.94%	19:14:5:26.32%	13:10:3:23.08%	10:2:8:80%	35:30:5:14.29%	-	12:0:12:100%	-	43:40:3:6.98%	10:8:2:20%	-	27:19:8:29.63%
17	28171216	C	G	Scube3	ENSMUST00000043503.8	c.2853C>G	p.Ala951Ala	synonymous_variant	-	-	19:6:13:68.42%	-	-	-	-	-	-	11:1:10:90.91%	25:4:20:83.33%	-	-	17:0:16:100%	-	-	-	-	22:16:6:27.27%	19:12:6:33.33%	14:3:10:76.92%	-	-	14:0:14:100%	-	-	-	-	32:20:10:33.33%
17	30686509	G	A	Dnah8	ENSMUST00000170651.1	c.2979+7G>A		splice_region_variant&intron_variant	-	-	-	-	-	25:13:12:48%	22:2:20:90.91%	-	-	-	-	-	-	-	-	21:2:19:90.48%	13:6:6:50%	28:14:14:50%	25:4:21:84%	29:14:15:51.72%	19:2:17:89.47%	-	-	-	44:26:18:40.91%	-	-	20:6:14:70%	-
17	36080324	C	A	H2-Bl	ENSMUST00000173080.8	c.1004-1G>T		splice_acceptor_variant&intron_variant	-	-	-	-	-	-	-	-	13:9:4:30.77%	-	-	65:47:18:27.69%	-	-	-	-	-	-	-	-	158:123:35:22.15%	-	21:15:6:28.57%	-	-	-	48:34:14:29.17%	-	-
17	45426562	C	T	Cdc5l				missense_variant	-	-	-	-	9:6:3:33.33%	8:1:7:87.5%	11:2:9:81.82%	20:14:5:26.32%	38:32:6:15.79%	14:10:4:28.57%	-	14:10:4:28.57%	44:38:6:13.64%	10:2:8:80%	-	-	15:6:9:60%	52:43:9:17.31%	-	-	19:15:4:21.05%	-	8:4:4:50%	15:2:13:86.67%	-	-	-	-	-
17	47594919	G	A	Ccnd3	ENSMUST00000037333.15	c.384G>A	p.Thr128Thr	synonymous_variant	-	-	-	13:8:5:38.46%	-	-	20:15:5:25%	-	-	14:6:8:57.14%	-	-	-	-	-	-	-	-	-	-	-	-	-	-	-	-	-	-	17:12:5:29.41%
17	78177906	T	C	Gm5229	ENSMUST00000039375.5	n.40-2A>G		splice_acceptor_variant&splice_region_variant&intron_variant	-	-	-	-	-	-	-	-	-	-	-	-	19:15:4:21.05%	16:1:14:93.33%	-	145:111:31:21.83%	-	-	-	-	-	-	-	-	-	-	-	-	-
18	75003226	C	T	Rpl17	ENSMUST00000079716.5	c.540C>T	p.Leu180Leu	synonymous_variant	-	-	11:6:5:45.45%	14:6:8:57.14%	-	-	33:5:27:84.38%	-	-	220:166:53:24.2%	23:5:18:78.26%	-	109:87:22:20.18%	40:23:17:42.5%	11:3:8:72.73%	15:0:15:100%	-	-	-	-	-	-	-	-	-	-	-	-	-
18	84851487	G	A	Cyb5a	ENSMUST00000160180.6	c.9G>A	p.Gly3Gly	synonymous_variant	-	-	-	-	-	-	12:6:6:50%	15:8:6:42.86%	-	-	-	-	-	-	-	-	-	19:9:10:52.63%	-	24:16:8:33.33%	19:11:8:42.11%	-	-	51:29:22:43.14%	-	-	-	-	-
19	17113659	A	G	Prune2				missense_variant	-	10:4:6:60%	-	-	-	-	-	7:5:2:28.57%	-	-	-	-	9:4:5:55.56%	18:0:18:100%	62:53:9:14.52%	-	-	46:24:22:47.83%	-	37:0:36:100%	-	10:7:3:30%	-	-	27:0:27:100%	-	17:5:12:70.59%	-	-
19	39538883	C	T	Cyp2c39	ENSMUST00000025968.4	c.672C>T	p.Asp224Asp	synonymous_variant	-	143:113:29:20.42%	-	-	-	-	-	-	-	-	-	-	25:20:5:20%	-	46:0:46:100%	-	-	-	-	-	368:290:78:21.2%	-	-	-	-	-	-	-	-
19	39807159	A	C	Cyp2c40	ENSMUST00000160476.6	c.568+7T>G		splice_region_variant&intron_variant	-	-	-	-	-	-	-	-	-	-	-	48:31:16:34.04%	-	-	-	-	-	-	-	-	-	11:8:3:27.27%	-	-	-	-	31:24:7:22.58%	-	35:25:9:26.47%
19	42735893	G	C	Pyroxd2	ENSMUST00000076505.3	c.927+3C>G		splice_region_variant&intron_variant	-	23:6:16:72.73%	31:3:28:90.32%	-	19:10:9:47.37%	-	-	23:10:13:56.52%	16:8:8:50%	14:1:13:92.86%	-	16:3:13:81.25%	19:8:11:57.89%	-	-	-	-	18:7:11:61.11%	18:9:9:50%	-	-	-	-	-	22:8:14:63.64%	-	17:4:13:76.47%	14:2:12:85.71%	-
19	9284492	G	A	Pcna-ps2	ENSMUST00000088040.4	c.*328G>A		splice_region_variant	-	-	-	-	-	-	-	47:26:12:31.58%	42:27:7:20.59%	-	-	-	-	-	-	-	-	-	-	-	-	17:9:3:25%	-	-	-	-	-	-	-
X	33399573	C	T	Gm2854	ENSMUST00000177560.1	c.160C>T	p.Gln54*	stop_gained	-	-	-	-	-	-	-	-	-	-	-	-	-	-	-	-	-	-	21:12:9:42.86%	33:21:12:36.36%	-	-	-	19:9:9:50%	-	-	-	-	-

## Sheet: 153PT and 153LMT
CHROM	POS	REF	ALT	GENE	TRANSCRIPT	BASE PAIR CHANGE	AMINO ACID CHANGE	EFFECT	153PT1	153PT2	153PT3	153PT4	153PT5	153PT6	153PT7	153PT8	153PT9	153PT10	153PT11	153PT12	153PT13	153PT14	153PT15	153PT16	153PT17	153PT18	153LMT1	153LMT2	153LMT3	153LMT4	153LMT5	153LMT6	153LMT7	153LMT8	153LMT9	153LMT10	153LMT11	153LMT12	153LMT13	153LMT14	153LMT15	153LMT16	153LMT17	153LMT18	153LMT19	153LMT20
1	67209588	G	T	Cps1	ENSMUST00000027144.7	c.3481-8G>T		splice_region_variant&intron_variant	-	-	-	-	-	-	59:38:10:20.83%	-	47:32:9:21.95%	-	-	-	-	-	-	-	-	-	-	-	-	-	-	65:43:14:24.56%	-	-	-	-	-	-	-	-	-	-	-	-	-	-
1	9545992	C	G	Rrs1	ENSMUST00000072079.8	c.469C>G	p.Leu157Val	missense_variant	-	-	-	-	-	-	-	-	-	-	-	-	-	-	-	-	-	-	-	17:3:14:82.35%	-	-	-	-	-	77:55:21:27.63%	-	-	-	62:37:25:40.32%	-	-	-	-	-	265:165:100:37.74%	-	-
1	9546013	G	T	Rrs1	ENSMUST00000072079.8	c.490G>T	p.Ala164Ser	missense_variant	-	88:82:6:6.82%	-	-	-	353:335:18:5.10%	-	-	87:79:8:9.2%	-	-	275:253:22:8%	281:264:17:6.05%	-	65:57:8:12.31%	12:7:5:41.67%	179:169:10:5.59%	215:202:13:6.34%	-	14:4:10:71.43%	-	-	-	-	-	58:42:16:27.59%	-	-	-	54:31:23:42.59%	270:261:9:3.33%	228:218:10::4.39%	288:266:22:7.64%	-	230:188:42:18.26%	257:155:99:38.98%	70:63:7:10%	233:220:13:5.58%
1	9546016	G	A	Rrs1	ENSMUST00000072079.8	c.493G>A	p.Asp165Asn	missense_variant	-	-	-	-	-	-	-	-	-	-	-	-	-	-	-	12:7:4:36.36%	-	-	-	14:3:9:75%	-	-	-	-	-	56:40:15:27.27%	-	-	-	55:29:23:44.23%	-	-	-	-	-	253:153:99:39.29%	-	-
2	127827478	C	T	Bub1	ENSMUST00000028858.7	c.245G>A	p.Arg82His	missense_variant	-	49:21:28:57.14%	-	17:6:11:64.71%	-	13:5:8:61.54%	20:3:17:85%	9:4:5:55.56%	5:3:2:40%	-	10:3:7:70%	-	14:7:7:50%	-	16:9:7:43.75%	11:0:11:100%	18:6:12:66.67%	-	45:27:18:40%	-	-	64:39:25:39.06%	35:31:4:11.43%	25:9:16:64%	-	69:48:21:30.43%	33:10:23:69.7%	11:0:11:100%	72:47:24:33.8%	-	16:5:11:68.75%	22:6:16:72.73%	35:28:7:20%	28:9:18:66.67%	34:15:19:55.88%	-	10:2:8:80%	22:8:14:63.64%
2	136550056	C	T	Ankef1	ENSMUST00000028726.7	c.1164C>T	p.Gly388Gly	synonymous_variant	106:0:105:100%	185:141:39:21.67%	-	57:21:36:63.16%	47:2:44:95.65%	-	16:12:4:25%	20:15:5:25%	135:17:117:87.31%	-	58:26:31:54.39%	12:0:12:100%	115:76:39:33.91%	53:2:50:96.15%	-	-	140:43:95:68.84%	19:11:8:42.11%	107:15:87:85.29%	-	-	-	151:44:106:70.67%	124:86:35:28.93%	183:41:136:76.84%	185:73:108:59.67%	134:35:94:72.87%	151:113:35:23.65%	57:8:46:85.19%	-	26:19:7:26.92%	189:137:50:26.74%	176:59:117:66.48%	107:29:75:72.12%	116:18:96:84.21%	178:34:139:80.35%	-	226:79:145:64.73%
2	69746050	G	T	Ppig	ENSMUST00000040915.13	c.946G>T	p.Ala316Ser	missense_variant	-	-	-	-	-	93:74:19:20.43%	-	-	-	-	-	-	-	-	-	-	18:9:9:50%	58:43:14:24.56%	-	-	-	-	-	-	-	-	-	-	-	-	-	14:4:10:71.43%	22:14:8:36.36%	-	-	-	28:18:10:35.71%	-
3	151497861	T	C	Adgrl4	ENSMUST00000046977.10	c.357T>C	p.Gly119Gly	synonymous_variant	22:10:12:54.55%	-	-	37:23:14:37.84%	-	-	-	-	-	-	-	-	-	-	-	-	-	-	-	-	-	-	-	-	-	-	-	65:38:27:41.54%	-	-	-	-	-	-	-	-	-	-
3	87725751	C	T	Arhgef11	ENSMUST00000039476.13	c.2090C>T	p.Pro697Leu	missense_variant	45:19:26:57.78%	27:18:9:33.33%	47:40:7:14.89%	21:6:15:71.43%	-	49:15:34:69.39%	21:7:14:66.67%	65:17:48:73.85%	34:18:16:47.06%	-	86:58:27:31.76%	29:7:22:75.86%	40:15:25:62.5%	29:0:29:100%	19:16:3:15.79%	-	29:3:25:89.29%	31:17:13:43.33%	13:4:9:69.23%	28:15:13:46.43%	-	-	37:29:8:21.62%	44:22:22:50%	37:30:7:18.92%	-	51:44:7:13.76%	23:13:9:40.91%	28:6:22:78.57%	29:0:29:100%	28:23:5:17.86%	40:16:24:60%	35:26:9:25.71%	-	-	45:20:24:54.55%	30:1:29:96.67%	37:11:26:70.27%
4	12094598	A	G	Rbm12b2	ENSMUST00000063839.5	c.1456A>G	p.Ile486Val	missense_variant	24:17:7:29.17%	-	-	20:15:5:25%	-	-	-	-	-	-	53:32:20:38.46%	-	-	-	-	-	-	16:6:9:60%	-	-	-	-	-	21:16:5:23.81%	-	-	-	-	-	-	-	-	18:3:15:83.33%	-	-	17:9:8:47.06%	-	-
4	143965862	T	G	Gm13101	ENSMUST00000105763.1	c.568A>C	p.Thr190Pro	missense_variant	13:9:4:30.77%	-	-	11:8:3:27.27%	-	-	-	-	-	-	-	-	-	-	-	-	-	-	-	-	-	-	-	-	-	16:11:5:31.25%	-	-	-	-	-	-	-	-	-	-	-	-
4	145622748	C	T	Gm13212	ENSMUST00000105739.6	c.754C>T	p.His252Tyr	missense_variant	-	-	-	-	-	-	-	-	-	-	-	-	-	-	17:12:5:29.41%	-	-	-	-	-	-	-	-	-	-	-	-	-	-	22:9:13:59.09%	-	-	-	-	-	-	17:13:4:23.53%	-
4	145622786	C	A	Gm13212	ENSMUST00000105739.6	c.792C>A	p.Asn264Lys	missense_variant	-	-	-	-	-	-	-	-	-	-	-	-	-	-	-	-	-	-	-	-	-	-	31:15:16:51.61%	-	-	15:11:4:26.67%	-	-	-	13:4:9:69.23%	-	-	-	-	-	-	-	-
4	145623246	A	G	Gm13212	ENSMUST00000105739.6	c.1252A>G	p.Lys418Glu	missense_variant	-	-	-	-	21:9:12:57.14%	-	-	-	-	-	-	-	-	-	-	-	-	-	-	-	-	-	26:18:8:30.77%	-	-	-	-	-	-	52:35:16:31.37%	-	-	-	-	-	-	-	-
4	145623280	C	A	Gm13212	ENSMUST00000105739.6	c.1286C>A	p.Thr429Lys	missense_variant	-	-	-	-	21:12:9:42.86%	-	-	-	-	-	71:52:19:26.76%	-	-	-	-	-	-	-	-	-	-	16:10:6:37.5%	23:13:10:43.48%	-	24:18:6:25%	32:21:10:32.26%	-	-	-	48:36:12:25%	-	-	-	-	-	-	-	-
4	145623302	T	C	Gm13212	ENSMUST00000105739.6	c.1308T>C	p.Cys436Cys	synonymous_variant	-	-	-	-	-	-	-	-	-	-	37:28:9:24.32%	-	-	-	21:15:6:28.57%	11:4:7:63.64%	-	26:13:12:48%	-	-	-	-	-	-	14:4:10:71.43%	20:14:6:30%	74:56:17:23.29%	-	-	35:3:32:91.43%	-	-	-	54:41:13:24.07%	-	-	-	-
4	145623847	G	A	Gm13212	ENSMUST00000105739.6	c.1853G>A	p.Ser618Asn	missense_variant	-	-	-	-	-	-	-	-	-	-	36:28:8:22.22%	-	-	-	-	-	-	-	-	-	-	-	14:10:4:28.57%	-	-	10:5:5:50%	-	-	-	-	-	-	-	-	-	-	-	-
4	145623985	A	G	Gm13212	ENSMUST00000105739.6	c.1991A>G	p.Asp664Gly	missense_variant	-	-	-	-	-	-	-	-	-	-	60:40:20:33.33%	-	-	-	-	-	-	-	-	-	-	-	41:28:13:31.71%	-	-	12:6:5:45.45%	-	72:52:20:27.78%	-	-	-	-	-	-	-	-	-	-
4	145624018	G	A	Gm13212	ENSMUST00000105739.6	c.2024G>A	p.Ser675Asn	missense_variant	-	17:1:13:92.86%	21:2:15:88.24%	23:12:10:45.45%	-	56:14:38:73.08%	19:0:17:100%	-	-	32:19:11:36.67%	45:3:41:93.18%	-	-	-	-	-	-	-	30:6:12:66.67%	27:0:19:100%	-	14:0:14:100%	34:0:30:100%	65:13:46:77.97%	-	12:0:11:100%	17:9:6:40%	66:21:41:66.13%	35:2:27:93.1%	17:2:15:88.24%	-	-	-	-	-	-	-	-
4	145624029	A	C	Gm13212	ENSMUST00000105739.6	c.2035A>C	p.Ile679Leu	missense_variant	-	16:10:6:37.5%	-	-	-	-	-	-	-	-	41:10:31:75.61%	-	-	-	-	-	-	-	-	-	-	-	32:18:14:43.75%	-	14:9:5:35.71%	11:1:10:90.91%	-	62:43:19:30.65%	-	20:9:11:55%	-	-	-	-	-	-	-	-
4	145624046	A	G	Gm13212	ENSMUST00000119718.6	c.1043A>G	p.Asn348Ser	missense_variant	-	-	-	-	-	-	-	-	-	-	30:6:24:80%	-	-	-	-	-	-	-	-	-	-	-	-	-	-	-	-	65:48:17:26.15%	-	22:11:9:45%	-	-	-	-	-	-	-	-
4	145899615	A	C	Gm13235	ENSMUST00000123460.1	c.844A>C	p.Asn282His	missense_variant	-	-	18:5:11:68.75%	-	-	-	-	-	-	-	12:2:10:83.33%	-	-	-	-	-	-	-	-	-	-	-	41:11:30:73.17%	15:3:8:72.73%	-	-	-	-	-	-	-	-	-	-	-	-	-	-
4	146466870	G	A	Gm13251	ENSMUST00000105733.2	c.1047G>A	p.Glu349Glu	synonymous_variant	-	-	-	-	-	-	-	103:78:24:23.53%	-	-	-	-	-	-	-	-	-	-	189:126:63:33.33%	224:117:107:47.77%	66:50:16:24.24%	-	-	-	176:134:40:22.99%	43:33:10:23.26%	-	261:197:62:23.94%	-	-	-	-	-	-	-	-	-	-
4	147058405	G	T	Rex2	ENSMUST00000075775.5	c.1349G>T	p.Ser450Ile	missense_variant	-	-	-	-	-	28:19:7:26.92%	11:1:10:90.91%	-	10:3:7:70%	-	33:15:18:54.55%	-	-	-	-	-	19:8:11:57.89%	-	-	-	-	-	-	-	-	-	30:14:15:51.72%	25:7:17:70.83%	14:7:7:50%	-	-	-	-	-	-	-	-	-
4	147140033	T	G	Gm13139	ENSMUST00000084149.8	c.-156-5T>G		splice_region_variant&intron_variant	25:2:21:91.3%	-	-	-	-	15:5:7:58.33%	-	-	-	-	-	-	-	-	-	-	19:9:8:47.06%	-	-	-	-	-	-	-	-	-	-	-	-	-	-	-	-	-	-	-	-	-
4	147140058	A	C	Gm13139	ENSMUST00000084149.8	c.-136A>C		5_prime_UTR_premature_start_codon_gain_variant	39:15:16:51.61%	-	-	-	-	20:8:8:50%	-	-	-	-	31:13:10:43.48%	-	-	-	-	-	27:11:14:56%	-	-	-	-	-	-	-	-	-	-	-	-	-	-	-	-	-	-	-	-	-
4	147512846	A	G	Gm13152	ENSMUST00000063704.7	c.659A>G	p.Asp220Gly	missense_variant	19:13:6:31.58%	-	-	-	-	-	-	-	-	-	-	-	-	20:16:4:20%	-	-	-	-	-	-	-	-	52:41:11:21.15%	-	-	-	-	172:126:45:26.32%	89:63:26:29.21%	-	-	-	-	-	-	-	-	-
4	147674703	T	C	Zfp534	ENSMUST00000117638.1	c.1508A>G	p.Glu503Gly	missense_variant	-	-	136:72:51:41.46%	80:51:17:25%	-	-	-	61:40:18:31.03%	-	-	-	-	-	-	-	-	-	-	-	-	-	-	-	-	-	-	-	-	-	-	-	-	-	-	-	-	-	-
4	147674885	G	T	Zfp534	ENSMUST00000117638.1	c.1326C>A	p.Asp442Glu	missense_variant	-	-	-	-	-	-	-	-	-	-	44:32:12:27.27%	-	-	-	-	-	-	-	39:30:8:21.05%	70:55:14:20.29%	14:10:3:23.08%	-	-	-	23:16:7:30.43%	-	19:13:6:31.58%	56:39:17:30.36%	-	-	-	-	-	-	-	-	-	-
4	147755141	T	C	Gm13157	ENSMUST00000105734.8	c.1252A>G	p.Lys418Glu	missense_variant	-	-	-	-	73:54:19:26.03%	-	-	-	-	-	-	-	-	-	-	-	-	-	-	-	104:83:21:20.19%	-	-	-	-	-	-	-	-	517:368:148:28.68%	-	-	-	-	-	-	-	-
4	147755236	C	T	Gm13157	ENSMUST00000105734.8	c.1157G>A	p.Cys386Tyr	missense_variant	-	-	-	-	116:90:26:22.41%	-	-	-	-	-	-	-	-	-	-	-	-	-	-	25:16:9:36%	-	-	-	-	71:13:56:81.16%	-	-	-	-	-	-	-	-	-	-	-	-	-
4	156351146	C	T	Gm20782	ENSMUST00000096794.4	c.818C>T	p.Ala273Val	missense_variant	-	-	13:5:8:61.54%	-	-	-	-	-	-	-	-	-	-	-	-	-	-	-	-	-	16:9:7:43.75%	-	-	-	-	-	-	-	-	-	-	-	-	-	10:5:5:50%	-	-	20:11:9:45%
4	3185050	G	T	Vmn1r3	ENSMUST00000105159.3	c.256C>A	p.Leu86Ile	missense_variant	-	-	-	-	-	-	-	-	-	-	-	-	-	-	-	-	18:9:9:50%	-	-	-	-	-	-	-	-	-	-	-	-	-	-	-	14:8:6:42.86%	28:2:26:92.86%	-	-	10:4:6:60%	28:19:9:32.14%
4	32693432	C	T	Mdn1	ENSMUST00000071642.9	c.3064-8C>T		splice_region_variant&intron_variant	-	-	-	-	-	-	43:25:10:28.57%	32:17:9:34.62%	50:28:15:34.88%	-	84:56:15:21.13%	-	-	-	-	-	-	-	-	-	-	15:8:4:33.33%	-	-	54:20:12:37.5%	-	-	-	-	-	-	-	-	-	-	-	-	-
4	44993856	T	A	Zbtb5	ENSMUST00000055028.8	c.1527A>T	p.Ser509Ser	synonymous_variant	-	-	-	-	-	-	-	-	-	-	-	-	-	-	-	-	-	-	-	-	-	-	-	-	-	-	12:4:8:66.67%	27:7:20:74.07%	-	-	-	-	-	-	-	-	14:3:11:78.57%	-
5	109675684	C	T	5430403G16Rik	ENSMUST00000092720.3	c.1899G>A	p.Lys633Lys	synonymous_variant	-	-	-	-	26:19:7:26.92%	-	-	-	-	-	28:22:6:21.43%	-	-	-	-	-	-	21:16:5:23.81%	-	-	-	-	-	-	-	-	-	-	-	-	-	-	-	-	-	-	-	-
5	116006793	A	T	Cit	ENSMUST00000145363.6	n.5973A>T		splice_region_variant&non_coding_exon_variant	-	-	88:55:24:30.38%	-	-	-	-	-	123:77:28:26.67%	42:29:13:30.95%	148:92:35:27.56%	-	-	-	-	-	-	-	60:37:14:27.45%	-	-	-	57:34:14:29.17%	-	70:46:17:26.98%	236:151:61:28.77%	114:74:25:25.25%	121:64:37:36.63%	163:97:46:32.17%	-	-	-	-	-	-	-	-	-
5	17375717	C	T	Speer4f2	ENSMUST00000166086.2	c.294-3C>T		splice_region_variant&intron_variant	-	-	-	-	-	-	-	-	-	-	-	-	-	-	-	-	11:0:11:100%	-	-	13:0:12:100%	-	-	-	-	-	-	-	-	-	-	-	17:1:16:94.12%	-	-	-	-	-	-
5	17478630	C	T	Speer4f1	ENSMUST00000076099.3	c.294-3C>T		splice_region_variant&intron_variant	-	22:9:13:59.09%	-	-	13:4:9:69.23%	-	11:5:6:54.55%	-	-	-	-	-	-	-	-	-	43:2:41:95.35%	-	-	79:3:75:96.15%	-	-	-	-	-	-	25:12:13:52%	-	-	-	-	72:37:35:48.61%	-	-	-	-	-	-
5	25950710	G	T	Gm21671	ENSMUST00000162387.5	c.627+8C>A		splice_region_variant&intron_variant	-	43:31:12:27.91%	-	37:27:10:27.03%	55:31:24:43.64%	-	-	-	-	-	-	-	-	-	-	25:17:8:32%	-	-	-	-	-	-	-	-	-	-	-	-	-	-	-	-	-	-	-	-	-	-
5	26085719	C	T	Gm10471	ENSMUST00000094946.4	c.453G>A	p.Ala151Ala	synonymous_variant	-	-	-	-	-	-	-	-	-	-	-	-	48:31:17:35.42%	-	-	-	-	30:16:14:46.67%	-	-	-	-	-	-	25:17:7:29.17%	-	-	-	-	-	-	78:58:20:25.64%	-	-	-	-	-	-
5	26121213	G	C	Gm10220	ENSMUST00000088236.4	c.138C>G	p.Cys46Trp	missense_variant&splice_region_variant	-	-	-	-	-	-	-	-	-	-	-	-	-	-	-	-	-	-	-	-	-	-	40:11:29:72.5%	-	-	-	-	-	-	77:38:36:48.65%	-	-	-	-	-	56:34:22:39.29%	-	17:6:11:64.71%
5	26121222	C	G	Gm10220	ENSMUST00000088236.4	c.129G>C	p.Trp43Cys	missense_variant	-	-	-	-	-	-	-	-	-	-	-	-	-	-	-	-	-	-	-	-	-	-	41:11:30:73.17%	-	-	-	-	-	-	81:46:34:42.5%	-	-	-	-	-	56:35:21:37.5%	-	18:7:11:61.11%
5	45450136	G	C	AC092711.4	ENSMUST00000196216.1	n.336G>C		splice_region_variant&non_coding_exon_variant	-	-	-	-	13:0:13:100%	-	-	-	-	-	-	-	-	-	-	-	-	-	-	24:0:23:100%	-	-	-	-	-	-	-	-	-	-	-	-	-	-	25:13:12:48%	-	-	-
5	87353709	A	C	RP23-227D7.7	ENSMUST00000200440.1	n.792-6T>G		splice_region_variant&intron_variant	24:15:9:37.5%	-	-	-	12:7:4:36.36%	12:6:6:50%	-	-	-	-	-	-	-	-	-	-	-	-	-	-	-	23:15:8:34.78%	19:4:15:78.95%	-	-	-	54:42:12:22.22%	40:30:9:23.08%	38:29:9:23.68%	164:118:44:27.16%	-	-	-	-	-	-	-	-
6	124635149	C	T	C1s2	ENSMUST00000068797.2	c.257G>A	p.Arg86Lys	missense_variant	146:102:44:30.14%	113:78:34:30.36%	168:131:36:21.56%	-	-	169:121:48:28.4%	70:46:24:34.29%	-	121:79:42:34.71%	-	126:97:29:23.02%	84:56:28:33.33%	-	-	55:35:20:36.36%	-	-	-	-	-	97:75:22:22.68%	-	-	72:50:22:30.56%	-	-	75:48:26:35.14%	-	126:84:41:32.8%	-	-	-	119:91:27:22.88%	-	-	150:86:63:42.28%	-	-
6	124635154	A	G	C1s2	ENSMUST00000068797.2	c.252T>C	p.Gly84Gly	synonymous_variant	144:98:45:31.47%	115:80:34:29.82%	169:130:35:21.21%	-	-	167:124:43:25.75%	73:48:25:34.25%	-	118:75:43:36.44%	-	121:93:28:23.14%	82:54:28:34.15%	-	-	56:35:21:37.5%	-	-	-	-	-	98:75:22:22.68%	-	-	73:50:23:31.51%	-	-	70:43:26:37.68%	-	127:86:41:32.28%	-	-	-	120:92:28:23.33%	-	-	153:87:64:42.38%	-	-
6	130327116	A	T	Klra3	ENSMUST00000088017.4	c.612T>A	p.Ser204Ser	synonymous_variant	-	-	-	-	-	43:30:12:28.57%	32:23:9:28.12%	16:7:9:56.25%	-	-	-	-	-	-	-	-	-	-	-	-	-	-	21:13:8:38.1%	47:35:12:25.53%	-	-	49:31:18:36.73%	60:47:13:21.67%	-	-	-	-	-	-	-	-	-	-
6	130327135	T	C	Klra3	ENSMUST00000088017.4	c.593A>G	p.Asn198Ser	missense_variant	-	-	-	-	47:35:12:25.53%	44:29:14:32.56%	31:22:9:29.03%	15:6:9:60%	-	-	-	-	-	-	-	-	-	-	74:57:16:21.92%	-	-	-	16:5:11:68.75%	43:29:14:32.56%	-	-	45:13:31:70.45%	61:45:16:26.23%	-	-	-	-	-	-	-	-	-	-
6	132207190	T	A	Prb1	ENSMUST00000087853.3	c.1479A>T	p.Lys493Asn	missense_variant	-	-	-	-	-	-	-	-	-	-	-	-	-	27:14:13:48.15%	-	-	-	-	-	-	-	-	-	-	-	-	-	-	-	-	-	-	60:48:12:20%	-	21:10:11:52.38%	-	-	-
6	132312234	C	T	Prpmp5	ENSMUST00000048686.8	c.626G>A	p.Arg209Lys	missense_variant	-	-	-	-	-	-	-	-	-	-	-	-	-	-	-	-	-	-	-	-	-	-	-	-	-	-	-	32:21:8:27.59%	-	11:5:5:50%	-	60:43:16:27.12%	-	-	-	-	-	-
6	140543743	G	A	Plekha5	ENSMUST00000087622.4	c.872G>A	p.Ser291Asn	missense_variant	-	49:29:20:40.82%	69:36:33:47.83%	50:40:10:20%	17:0:17:100%	-	22:6:16:72.73%	45:32:13:28.89%	-	47:12:35:74.47%	-	39:17:22:56.41%	22:10:11:52.38%	-	-	-	-	23:16:7:30.43%	35:19:16:45.71%	28:0:28:100%	11:0:11:100%	34:23:11:32.35%	36:26:10:27.78%	35:19:16:45.71%	21:11:10:47.62%	25:16:9:36%	13:3:10:76.92%	49:28:21:42.86%	-	44:24:20:45.45%	18:8:10:55.56%	-	-	-	28:19:9:32.14%	35:15:20:57.14%	10:3:7:70%	23:14:9:39.13%
7	106158159	C	A	Gvin1	ENSMUST00000006667.9	c.7102G>T	p.Asp2368Tyr	missense_variant	30:0:30:100%	44:0:44:100%	23:0:23:100%	18:0:18:100%	21:0:19:100%	83:0:83:100%	21:0:21:100%	47:0:47:100%	62:1:61:98.39%	67:0:67:100%	-	33:0:33:100%	20:0:20:100%	-	12:0:12:100%	24:0:24:100%	-	-	116:0:112:100%	17:0:17:100%	-	15:0:15:100%	47:0:47:100%	20:0:20:100%	15:0:15:100%	18:0:18:100%	76:0:74:100%	103:0:102:100%	28:0:27:100%	139:1:135:99.26%	26:0:26:100%	10:0:10:100%	29:0:29:100%	31:0:31:100%	43:0:43:100%	12:0:12:100%	31:0:31:100%	44:0:44:100%
7	127972124	G	A	Fus	ENSMUST00000106251.8	c.346G>A	p.Gly116Ser	missense_variant	-	-	21:13:8:38.1%	-	-	-	-	-	-	-	-	-	-	-	-	-	-	-	-	-	-	-	-	-	23:12:11:47.83%	-	-	-	-	-	-	-	-	-	-	-	-	21:10:11:52.38%
7	127972273	T	C	Fus	ENSMUST00000106251.8	c.495T>C	p.Ser165Ser	synonymous_variant	-	-	16:10:6:37.5%	20:11:8:42.11%:	-	-	-	-	-	-	-	-	-	-	-	-	-	-	-	-	-	-	-	-	35:21:14:40%	-	17:10:7:41.18%	-	-	-	26:17:9:34.62%	-	-	-	-	-	-	21:5:16:76.19%
7	127978152	A	C	Fus	ENSMUST00000106251.8	c.927A>C	p.Lys309Asn	missense_variant	-	-	-	37:26:11:29.73%	-	-	-	-	-	-	80:53:26:32.91%	-	-	-	-	-	-	-	-	-	15:0:15:100%	-	-	-	48:30:17:36.17%	-	52:35:17:32.69%	-	79:51:27:34.62%	-	-	-	-	-	-	-	-	31:12:19:61.29%
7	127978235	C	T	Fus	ENSMUST00000106251.8	c.1010C>T	p.Pro337Leu	missense_variant	-	-	-	-	-	-	-	-	-	-	67:35:32:47.76%	-	-	-	17:8:9:52.94%	-	-	-	-	-	17:0:17:100%	-	-	38:25:13:34.21%	59:39:20:33.9%	-	56:38:18:32.14%	-	83:52:31:37.35%	-	35:23:12:34.29%	-	-	-	-	-	-	31:10:20:66.67%
7	127978239	T	A	Fus	ENSMUST00000106251.8	c.1014T>A	p.Pro338Pro	synonymous_variant	-	-	-	-	-	-	28:18:10:35.71%	-	-	-	61:31:30:49.18%	-	97:63:33:34.38%	-	17:8:9:52.94%	-	-	-	-	-	17:0:17:100%	-	-	37:24:13:35.14%	60:40:20:33.33%	-	-	-	82:51:31:37.8%	-	-	-	-	-	-	-	-	32:10:21:67.74%
7	18427814	G	T	Psg28	ENSMUST00000019291.6	c.763C>A	p.Leu255Ile	missense_variant	-	46:34:12:26.09%	-	-	-	33:24:9:27.27%	-	-	-	-	-	-	-	-	-	-	-	-	-	-	-	-	-	-	-	-	42:31:11:26.19%	-	61:43:18:29.51%	-	-	-	15:9:6:40%	-	-	-	-	-
7	18427827	T	G	Psg28	ENSMUST00000019291.6	c.750A>C	p.Leu250Phe	missense_variant	-	48:36:11:23.4%	-	-	-	32:23:9:28.12%	-	-	-	-	-	-	-	-	18:11:6:35.29%	-	-	-	-	-	-	-	20:13:7:35%	-	-	-	43:32:10:23.81%	-	62:46:16:25.81%	-	-	-	19:10:9:47.37%	-	-	-	-	-
7	18431795	T	C	Psg28	ENSMUST00000019291.6	c.64+7A>G		splice_region_variant&intron_variant	-	-	-	-	-	-	-	-	-	-	-	-	12:5:7:58.33%	-	-	-	13:1:12:92.31%	-	-	-	-	-	-	-	-	10:0:10:100%	-	-	-	-	39:0:39:100%	-	-	18:6:12:66.67%	-	-	-	-
7	18478519	C	T	Psg26	ENSMUST00000094798.3	c.910G>A	p.Ala304Thr	missense_variant	-	10:2:8:80%	-	20:12:8:40%	-	14:6:8:57.14%	-	-	-	-	-	-	-	-	-	-	-	-	-	-	-	-	-	-	-	13:7:6:46.15%	-	-	37:29:8:21.62%	-	-	-	-	-	-	-	-	-
7	18478527	C	T	Psg26	ENSMUST00000094798.3	c.902G>A	p.Gly301Asp	missense_variant	-	14:2:12:85.71%	-	20:11:9:45%	-	17:9:8:47.06%	-	15:11:4:26.67%	-	-	-	-	-	-	-	-	-	-	-	-	-	-	-	-	27:20:7:25.93%	15:7:8:53.33%	-	-	36:25:11:30.56%	-	-	-	-	-	-	-	-	-
7	18478565	C	T	Psg26	ENSMUST00000094798.3	c.864G>A	p.Gly288Gly	synonymous_variant	-	19:2:17:89.47%	-	18:9:9:50%	-	14:7:7:50%	-	-	-	-	-	-	-	-	-	-	-	-	-	-	-	-	-	-	-	13:3:9:75%	-	-	-	-	-	-	-	-	-	-	-	-
7	18478568	T	C	Psg26	ENSMUST00000094798.3	c.861A>G	p.Glu287Glu	synonymous_variant	-	19:2:16:88.89%	-	18:9:9:50%	-	14:7:7:50%	-	-	-	-	-	-	-	-	-	-	-	-	-	-	-	-	-	-	-	14:5:9:64.29%	-	-	-	-	-	-	-	-	-	-	-	-
7	18478577	G	A	Psg26	ENSMUST00000094798.3	c.852C>T	p.His284His	synonymous_variant	-	18:1:17:94.44%	-	19:8:11:57.89%	-	16:9:7:43.75%	-	-	-	-	-	-	-	-	-	-	-	-	-	-	-	-	-	-	-	14:5:9:64.29%	-	-	-	-	-	-	-	-	-	-	-	-
7	18562068	A	T	Psg27	ENSMUST00000094794.3	c.451T>A	p.Phe151Ile	missense_variant	-	18:10:8:44.44%	14:2:12:85.71%	-	-	-	-	-	-	-	-	-	-	-	-	-	-	-	-	-	-	-	-	21:8:13:61.9%	-	-	20:13:7:35%	40:28:11:28.21%	-	-	-	-	-	-	-	-	-	-
7	18616266	A	G	Psg23	ENSMUST00000057810.6	c.42T>C	p.Pro14Pro	synonymous_variant	-	-	-	-	46:36:10:21.74%	-	-	-	-	-	-	-	-	-	-	-	-	-	-	35:13:22:62.86%	-	-	-	51:35:16:31.37%	-	-	-	-	42:30:11:26.83%	-	-	-	-	-	-	-	-	-
7	18652352	T	A	Psg21	ENSMUST00000094793.10	c.708A>T	p.Thr236Thr	synonymous_variant	-	-	-	-	-	-	-	-	-	35:27:8:22.86%	-	-	-	-	-	-	-	-	-	61:20:41:67.21%	-	-	-	-	-	-	-	-	-	-	-	-	-	55:36:19:34.55%	-	-	-	26:19:7:26.92%
7	18674381	G	A	Psg20	ENSMUST00000076677.3	c.1413C>T	p.Ala471Ala	synonymous_variant	-	-	19:11:8:42.11%	-	-	92:32:60:65.22%	-	-	-	58:35:23:39.66%	-	-	-	14:3:11:78.57%	-	-	-	33:16:17:51.52%	-	-	-	-	32:16:16:50%	-	-	-	15:2:13:86.67%	27:15:11:42.31%	-	-	91:59:31:34.44%	-	-	53:21:30:58.82%	-	44:13:31:70.45%	-	38:24:13:35.14%
7	18674522	A	C	Psg20	ENSMUST00000076677.3	c.1272T>G	p.Leu424Leu	synonymous_variant	-	-	16:9:7:43.75%	-	-	84:41:40:49.38%	-	-	-	38:22:16:42.11%	-	-	-	-	-	-	-	32:20:12:37.5%	-	-	-	-	20:10:10:50%	-	-	26:13:10:43.48%	23:7:16:69.57%	40:25:14:35.9%	-	-	-	-	-	63:35:28:44.44%	-	48:20:28:58.33%	-	-
7	18674526	C	T	Psg20	ENSMUST00000076677.3	c.1268G>A	p.Ser423Asn	missense_variant	-	-	16:9:7:43.75%	-	-	84:43:41:48.81%	-	-	-	36:21:15:41.67%	-	-	-	-	-	-	-	32:20:11:35.48%	-	-	-	-	21:11:10:47.62%	-	-	-	22:9:13:59.09%	43:30:13:30.23%	-	-	-	-	-	63:36:26:41.94%	-	47:20:27:57.45%	-	-
7	18674605	T	G	Psg20	ENSMUST00000076677.3	c.1189A>C	p.Arg397Arg	synonymous_variant	-	-	-	-	-	56:35:19:35.19%	-	-	-	-	-	-	-	-	-	-	-	-	-	-	-	-	17:11:6:35.29%	-	-	-	-	-	-	-	-	-	-	-	-	29:21:8:27.59%	-	-
7	18726866	A	G	Psg22	ENSMUST00000108481.6	c.1419A>G	p.Pro473Pro	synonymous_variant	-	-	-	-	27:15:12:44.44%	102:39:63:61.76%	-	-	44:25:19:43.18%	33:10:23:69.7%	19:0:19:100%	-	-	-	-	-	-	-	-	-	-	-	29:14:15:51.72%	40:19:21:52.5%	-	-	-	-	-	24:13:11:45.83%	75:40:34:45.95%	-	-	88:52:36:40.91%	-	41:12:29:70.73%	-	-
7	18798278	A	G	Psg19	ENSMUST00000004657.12	c.40T>C	p.Ser14Pro	missense_variant	-	19:13:6:31.58%	-	-	-	-	-	-	-	-	-	-	-	-	-	-	-	-	-	-	-	-	-	-	15:1:13:92.86%	-	-	-	54:34:19:35.85%	-	33:24:8:25%	-	-	-	27:17:10:37.04%	-	-	-
7	18798296	G	A	Psg19	ENSMUST00000004657.12	c.22C>T	p.Leu8Phe	missense_variant	-	15:7:8:53.33%	-	-	-	69:22:47:68.12%	22:13:9:40.91%	-	-	31:15:16:51.61%	-	-	-	-	-	-	-	18:8:10:55.56%	-	-	25:3:22:88%	-	-	13:4:9:69.23%	-	-	18:9:9:50%	-	54:40:14:25.93%	-	33:12:21:63.64%	-	-	-	25:16:9:36%	28:8:20:71.43%	-	39:28:11:28.21%
7	18798309	C	T	Psg19	ENSMUST00000004657.12	c.9G>A	p.Val3Val	synonymous_variant	-	-	-	-	-	64:25:38:60.32%	21:13:8:38.1%	-	-	27:13:14:51.85%	-	-	-	-	-	-	-	18:9:9:50%	-	-	25:3:22:88%	-	-	13:4:9:69.23%	-	-	16:7:9:56.25%	-	-	-	31:13:18:58.06%	-	-	-	-	27:7:20:74.07%	-	-
7	23321374	T	C	Nlrp4e	ENSMUST00000076470.3	c.1285T>C	p.Ser429Pro	missense_variant	10:5:5:50%	-	-	10:3:7:70%	-	-	-	-	-	21:13:8:38.1%	-	-	-	-	-	18:6:12:66.67%	-	-	-	-	-	-	-	-	-	-	-	74:48:24:33.33%	-	-	-	-	-	-	-	-	74:53:21:28.38%	-
7	23321388	C	T	Nlrp4e	ENSMUST00000076470.3	c.1299C>T	p.Asp433Asp	synonymous_variant	10:5:5:50%	-	-	10:3:7:70%	-	41:29:12:29.27%	-	-	-	21:11:10:47.62%	-	-	-	-	-	16:3:12:80%	-	-	16:10:6:37.5%	-	341:262:78:22.94%	-	-	-	38:23:11:32.35%	-	-	72:45:27:37.5%	-	-	-	-	-	-	-	-	71:52:19:26.76%	-
7	24203470	G	A	Zfp111	ENSMUST00000056683.2	c.45C>T	p.Ala15Ala	synonymous_variant	-	22:13:8:38.1%	-	-	-	-	-	-	-	-	-	-	-	-	-	-	-	-	-	-	145:108:31:22.3%	-	-	39:25:14:35.9%	-	-	-	31:21:10:32.26%	-	-	-	-	-	-	-	16:9:7:43.75%	-	-
7	24203485	T	G	Zfp111	ENSMUST00000056683.2	c.30A>C	p.Thr10Thr	synonymous_variant	-	24:14:10:41.67%	-	-	-	-	-	-	-	-	-	-	-	-	-	-	-	-	-	-	-	-	-	-	-	-	-	31:21:10:32.26%	-	-	-	-	-	-	-	15:8:7:46.67%	-	-
7	24203504	G	A	Zfp111	ENSMUST00000056683.2	c.11C>T	p.Pro4Leu	missense_variant	-	26:11:15:57.69%	-	-	-	29:21:8:27.59%	-	-	-	-	-	-	-	-	-	-	-	-	-	-	161:120:38:24.05%	-	-	45:28:17:37.78%	-	-	21:15:6:28.57%	34:19:15:44.12%	-	-	-	-	-	-	-	13:6:7:53.85%	-	-
7	42708660	G	C	Gm17067	ENSMUST00000166837.1	c.417C>G	p.Ala139Ala	synonymous_variant	-	-	-	-	-	-	-	-	-	12:2:10:83.33%	-	-	-	-	-	-	-	-	-	-	-	-	-	-	-	-	-	-	-	10:3:7:70%	-	-	-	-	-	-	10:5:5:50%	-
7	42708709	A	C	Gm17067	ENSMUST00000166837.1	c.368T>G	p.Ile123Arg	missense_variant	-	-	-	-	-	-	-	-	-	11:0:11:100%	-	-	-	-	-	-	-	-	-	-	-	-	-	-	-	-	-	-	-	11:5:6:54.55%	-	14:7:7:50%	-	-	-	-	10:4:6:60%	11:5:6:54.55%
7	42708713	T	A	Gm17067	ENSMUST00000166837.1	c.364A>T	p.Lys122*	stop_gained	-	-	-	-	-	-	-	-	-	11:0:10:100%	-	-	-	-	-	-	-	-	-	-	-	-	-	-	-	-	-	-	-	11:5:6:54.55%	-	13:7:6:46.15%	-	-	-	-	10:4:6:60%	11:5:6:54.55%
7	43099727	C	T	Gm10351	ENSMUST00000087694.4	c.7C>T	p.Pro3Ser	missense_variant	-	-	-	-	-	-	-	-	-	-	-	-	-	-	-	-	-	-	-	-	-	-	-	19:14:5:26.32%	-	-	-	-	18:13:5:27.78%	29:0:29:100%	-	-	-	-	-	-	-	-
7	47185786	T	C	Mrgpra6	ENSMUST00000073793.4	c.886A>G	p.Arg296Gly	missense_variant	28:15:12:44.44%	19:10:9:47.37%	-	-	-	-	20:12:8:40%	44:35:9:20.45%	-	-	-	120:75:45:37.5%	-	-	-	10:4:6:60%	-	-	66:51:13:20.31%	-	58:25:29:53.7%	37:28:9:24.32%	38:26:12:31.58%	-	-	-	-	-	41:32:9:21.95%	13:5:8:61.54%	-	-	-	42:16:26:61.9%	-	-	-	53:24:29:54.72%
7	47185796	C	T	Mrgpra6	ENSMUST00000073793.4	c.876G>A	p.Val292Val	synonymous_variant	30:18:11:37.93%	22:14:8:36.36%	-	-	-	-	20:11:9:45%	-	-	-	-	127:82:45:35.43%	-	-	20:14:6:30%	12:6:6:50%	-	-	77:59:16:21.33%	-	78:36:41:53.25%	-	44:32:11:25.58%	-	-	-	-	-	45:34:11:24.44%	14:5:9:64.29%	-	-	31:19:12:38.71%	43:17:26:60.47%	-	-	-	55:26:29:52.73%
7	47234976	A	G	Mrgpra9	ENSMUST00000179005.2	c.942T>C	p.Asp314Asp	synonymous_variant	-	12:8:4:33.33%	-	-	-	-	-	-	-	-	-	-	-	-	-	-	-	-	-	-	31:20:11:35.48%	-	-	-	-	-	-	-	-	13:8:5:38.46%	-	-	-	-	-	-	-	25:19:6:24%
7	47235036	T	G	Mrgpra9	ENSMUST00000179005.2	c.882A>C	p.Ser294Ser	synonymous_variant	-	-	-	-	-	-	-	-	-	-	-	-	-	-	-	-	-	-	-	-	47:32:15:31.91%	12:7:5:41.67%	-	-	-	-	-	-	-	16:11:5:31.25%	-	-	-	-	-	-	-	-
7	47464023	G	A	Mrgpra2b	ENSMUST00000119798.2	c.960C>T	p.Asn320Asn	synonymous_variant	-	-	-	-	-	-	-	-	-	-	-	-	-	64:50:14:21.88%	-	-	-	-	-	-	-	-	-	-	-	-	-	-	-	-	32:24:8:25%	26:18:8:30.77%	-	-	-	-	-	-
7	47980917	T	C	Mrgpra4	ENSMUST00000087092.3	c.935A>G	p.Glu312Gly	missense_variant	-	-	-	-	-	-	-	-	-	-	-	-	-	-	-	39:27:12:30.77%	-	-	-	-	-	-	-	-	-	-	-	-	-	50:37:12:24.49%	-	-	167:130:37:22.16%	-	-	-	-	74:42:32:43.24%
7	47980930	T	C	Mrgpra4	ENSMUST00000087092.3	c.922A>G	p.Arg308Gly	missense_variant	-	-	-	-	-	-	-	-	-	-	-	-	-	-	-	42:31:11:26.19%	-	-	-	-	215:171:43:20.09%	-	-	-	-	-	-	-	-	59:41:18:30.51%	-	-	173:134:39:22.54%	-	-	-	-	76:43:33:43.42%
7	47980940	C	T	Mrgpra4	ENSMUST00000087092.3	c.912G>A	p.Val304Val	synonymous_variant	-	-	-	-	-	-	-	-	-	-	-	-	-	-	-	45:33:12:26.67%	-	-	-	-	221:169:48:22.12%	-	-	-	-	-	-	-	-	64:43:21:32.81%	-	-	179:138:40:22.47%	-	-	-	-	77:44:33:42.86%
7	47980992	A	T	Mrgpra4	ENSMUST00000087092.3	c.860T>A	p.Met287Lys	missense_variant	-	-	-	-	-	-	92:71:21:22.83%	-	-	-	-	-	34:27:7:20.59%	-	55:43:11:20.37%	58:45:12:21.05%	-	-	-	-	237:181:53:22.65%	-	118:91:27:22.88%	-	-	-	-	-	-	82:56:24:30%	-	-	-	-	-	-	-	84:48:35:42.17%
7	47981073	G	A	Mrgpra4	ENSMUST00000087092.3	c.779C>T	p.Ser260Phe	missense_variant	-	-	-	-	-	-	-	-	-	-	-	-	-	-	-	-	142:107:34:24.11%	77:55:22:28.57%	-	-	273:214:56:20.74%	-	-	-	-	-	-	-	-	-	-	-	178:139:39:21.91%	-	-	-	-	-
7	47981260	C	T	Mrgpra4	ENSMUST00000087092.3	c.592G>A	p.Ala198Thr	missense_variant	81:63:17:21.25%	-	-	27:18:9:33.33%	-	-	59:42:17:28.81%	-	-	-	101:78:21:21.21%	-	-	-	48:36:12:25%	-	-	85:66:19:22.35%	154:114:35:23.49%	-	344:217:123:36.18%	104:76:28:26.92%	96:75:21:21.88%	-	-	-	-	-	-	58:38:20:34.48%	-	-	155:121:33:21.43%	-	-	-	-	94:58:36:38.3%
7	47981285	G	A	Mrgpra4	ENSMUST00000087092.3	c.567C>T	p.Leu189Leu	synonymous_variant	-	-	-	24:15:8:34.78%	-	-	47:37:10:21.28%	-	-	-	101:80:21:20.79%	-	-	-	47:35:12:25.53%	-	-	-	-	-	298:201:97:32.55%	86:62:22:26.19%	-	-	-	-	-	-	-	48:30:18:37.5%	-	-	144:113:31:21.53%	-	-	-	-	88:57:31:35.23%
7	47981296	A	C	Mrgpra4	ENSMUST00000087092.3	c.556T>G	p.Phe186Val	missense_variant	-	-	-	16:10:5:33.33%	-	-	-	-	-	-	-	-	-	-	42:32:10:23.81%	-	-	-	-	-	241:182:52:22.22%	-	-	-	-	-	-	-	-	38:19:13:40.62%	-	-	-	-	-	-	-	77:49:21:30%
7	47981357	A	T	Mrgpra4	ENSMUST00000087092.3	c.495T>A	p.Tyr165*	stop_gained	-	-	-	21:12:9:42.86%	-	-	-	-	-	-	-	-	-	-	-	-	-	-	-	-	177:119:56:32%	-	-	-	-	-	-	-	69:46:22:32.35%	28:10:17:62.96%	-	-	-	-	-	-	-	-
7	47981376	T	C	Mrgpra4	ENSMUST00000087092.3	c.476A>G	p.His159Arg	missense_variant	-	-	-	-	-	-	-	-	23:11:11:50%	-	-	-	-	-	-	-	-	-	-	-	108:64:40:38.46%	-	44:19:25:56.82%	-	-	-	-	-	-	-	-	-	-	-	-	-	-	33:13:17:56.67%
7	47981653	A	C	Mrgpra4	ENSMUST00000087092.3	c.199T>G	p.Phe67Val	missense_variant	-	-	-	-	-	154:122:32:20.78%	-	-	-	13:2:11:84.62%	-	-	-	-	-	-	-	-	-	-	-	-	145:102:43:29.66%	-	-	-	-	-	-	-	-	-	-	-	-	-	-	77:60:17:22.08%
7	60156044	A	G	Gm7367	ENSMUST00000057611.4	c.436A>G	p.Arg146Gly	missense_variant	-	-	-	-	-	-	-	-	-	-	-	26:20:5:20%	-	-	-	-	23:13:10:43.48%	-	-	54:11:38:77.55%	-	-	-	-	-	-	-	-	-	18:13:5:27.78%	-	-	-	-	-	36:22:14:38.89%	27:19:7:26.92%	-
8	107371152	C	T	Nfat5	ENSMUST00000133026.6	c.*4428-6C>T		splice_region_variant&intron_variant	-	-	-	73:45:16:26.23%	-	22:12:5:29.41%	-	-	-	-	52:34:11:24.44%	-	-	-	-	-	-	-	-	-	-	51:29:11:27.5%	67:38:13:25.49%	177:114:30:20.83%	92:56:17:23.29%	-	-	-	-	-	-	-	-	-	-	-	-	-
8	15042104	A	G	BB014433	ENSMUST00000050493.3	c.748T>C	p.Trp250Arg	missense_variant	-	39:19:17:47.22%	-	-	-	-	62:43:19:30.65%	51:31:19:38%	134:67:63:48.46%	-	-	-	-	-	-	-	-	-	106:63:39:38.24%	-	33:16:16:50%	83:52:25:32.47%	-	81:51:27:34.62%	84:51:26:33.77%	79:50:24:32.43%	-	-	-	-	-	-	-	-	-	-	-	-
8	19693730	A	G	Gm6483	ENSMUST00000153710.6	c.370A>G	p.Lys124Glu	missense_variant	-	-	-	-	-	-	-	-	-	31:15:16:51.61%	-	-	-	-	-	-	-	-	148:116:31:21.09%	-	-	159:118:41:25.79%	-	-	73:43:28:39.44%	-	-	210:162:46:22.12%	-	-	-	-	-	-	-	-	-	-
8	21325887	T	C	Defa-rs1	ENSMUST00000098890.3	c.*112A>G		splice_region_variant	-	-	499:325:174:34.87%	-	-	154:109:43:28.29%	37:21:15:41.67%	92:68:24:26.09%	191:142:46:24.47%	213:158:55:25.82%	67:46:21:31.34%	-	-	-	-	-	-	-	185:146:38:20.65%	13:0:13:100%	51:22:29:56.86%	-	124:84:39:31.71%	119:84:34:28.81%	63:44:19:30.16%	72:35:37:51.39%	74:37:36:49.32%	127:96:31:24.41%	145:101:44:30.34%	-	-	-	-	-	-	-	-	-
8	26162668	C	T	Thap1	ENSMUST00000036807.10	c.502C>T	p.Arg168Trp	missense_variant	-	-	-	-	-	-	-	-	-	-	-	-	-	24:18:6:25%	-	-	34:8:26:76.47%	-	-	-	-	-	-	-	-	-	-	-	-	-	68:55:13:19.12%	-	-	-	-	-	29:21:8:27.59%	64:55:9:14.06%
8	27345251	C	T	Tex24	ENSMUST00000095375.4	c.806C>T	p.Ala269Val	missense_variant	-	-	-	-	-	20:4:16:80%	-	-	-	-	-	-	-	-	-	-	-	-	-	-	-	19:2:17:89.47%	-	-	-	-	-	-	-	-	-	-	-	-	-	-	-	18:8:10:55.56%
8	68296648	C	T	Sh2d4a	ENSMUST00000066594.3	c.339-6C>T		splice_region_variant&intron_variant	-	-	-	26:19:7:26.92%	17:12:5:29.41%	44:27:7:20.59%	-	20:13:4:23.53%	-	-	-	-	-	-	-	-	-	-	-	-	-	-	-	-	-	-	-	14:9:3:25%	-	-	-	-	-	-	-	-	-	-
8	86725369	A	G	Siah1a	ENSMUST00000045296.4	c.486T>C	p.Asp162Asp	synonymous_variant	-	-	-	-	-	-	-	-	-	-	-	-	-	24:4:20:83.33%	-	-	-	-	-	-	149:18:131:87.92%	16:7:9:56.25%	-	-	-	-	-	-	-	74:1:71:98.61%	-	-	-	-	-	-	-	-
8	86725475	G	A	Siah1a	ENSMUST00000045296.4	c.380C>T	p.Ser127Phe	missense_variant	-	-	-	-	-	-	-	-	-	-	-	-	-	35:1:34:97.14%	-	-	-	-	-	-	149:14:134:90.54%	-	-	-	-	-	-	-	-	96:1:93:98.94%	-	-	-	-	-	-	-	-
8	86725477	G	A	Siah1a	ENSMUST00000045296.4	c.378C>T	p.Tyr126Tyr	synonymous_variant	-	-	-	-	-	-	-	-	-	-	-	130:88:42:32.31%	-	35:1:34:97.14%	-	-	-	-	-	-	152:16:136:89.47%	-	-	-	-	-	-	-	-	97:1:95:98.96%	-	-	-	-	-	-	-	-
8	86725490	T	C	Siah1a	ENSMUST00000045296.4	c.365A>G	p.Glu122Gly	missense_variant	-	-	-	-	-	-	-	-	-	-	-	135:92:43:31.85%	-	40:2:38:95%	-	-	-	-	-	-	183:14:167:92.27%	13:6:7:53.85%	-	-	-	-	-	-	-	117:3:114:97.44%	-	-	-	-	-	-	-	-
8	86725504	G	A	Siah1a	ENSMUST00000045296.4	c.351C>T	p.His117His	synonymous_variant	19:12:7:36.84%	-	-	-	-	-	-	-	-	-	26:15:11:42.31%	135:92:43:31.85%	-	44:1:42:97.67%	-	-	-	-	-	-	197:13:183:93.37%	13:6:7:53.85%	-	-	30:18:11:37.93%	-	-	-	-	125:3:119:97.54%	-	-	-	-	-	-	-	-
8	86725540	A	C	Siah1a	ENSMUST00000045296.4	c.315T>G	p.Cys105Trp	missense_variant	-	-	-	-	-	-	-	-	-	-	22:13:9:40.91%	116:78:38:32.76%	-	43:3:40:93.02%	-	-	-	-	-	-	178:18:155:89.6%	-	-	-	-	-	-	-	-	99:3:95:96.94%	-	-	-	-	-	-	-	-
8	86725605	T	A	Siah1a	ENSMUST00000045296.4	c.250A>T	p.Asn84Tyr	missense_variant	-	-	-	-	-	-	-	-	-	-	-	-	-	26:3:22:88%	-	-	-	-	-	-	103:18:85:82.52%	-	-	-	-	-	-	-	-	49:3:46:93.88%	-	-	-	-	-	-	-	-
8	86725610	A	G	Siah1a	ENSMUST00000045296.4	c.245T>C	p.Ile82Thr	missense_variant	-	-	-	-	-	-	-	-	-	-	-	-	-	25:4:21:84%	-	-	-	-	-	-	94:17:77:81.91%	-	-	-	-	-	-	-	-	49:3:46:93.88%	-	-	-	-	-	-	-	-
8	86725620	A	G	Siah1a	ENSMUST00000045296.4	c.235T>C	p.Leu79Leu	synonymous_variant	-	-	-	-	-	-	-	-	-	-	-	-	-	25:4:21:84%	-	-	-	-	-	-	94:17:77:81.91%	-	-	-	-	-	-	-	-	51:3:47:94%	-	-	-	-	-	-	-	-
8	86725628	C	T	Siah1a	ENSMUST00000045296.4	c.227G>A	p.Arg76Gln	missense_variant	-	-	-	-	-	-	-	-	-	-	-	-	-	26:5:20:80%	-	-	-	-	-	-	94:16:76:82.61%	12:3:9:75%	-	-	-	-	-	-	-	53:3:50:94.34%	-	-	-	-	-	-	-	-
8	86725633	A	G	Siah1a	ENSMUST00000045296.4	c.222T>C	p.Thr74Thr	synonymous_variant	-	-	-	-	-	-	-	-	-	-	-	-	-	27:6:21:77.78%	-	-	-	-	-	-	87:16:69:81.18%	-	-	-	-	-	-	-	-	54:3:49:94.23%	-	-	-	-	-	-	-	-
8	86725659	G	A	Siah1a	ENSMUST00000045296.4	c.196C>T	p.Arg66Cys	missense_variant	-	-	-	-	-	-	-	-	-	-	-	-	-	28:6:22:78.57%	-	-	-	-	-	-	78:16:62:79.49%	-	-	-	-	-	-	-	-	56:2:53:96.36%	-	-	-	-	-	-	-	-
8	86725685	C	T	Siah1a	ENSMUST00000045296.4	c.170G>A	p.Ser57Asn	missense_variant	23:16:7:30.43%	-	-	-	-	-	-	-	-	-	-	-	-	30:6:24:80%	-	-	-	-	-	-	98:17:81:82.65%	-	-	-	-	-	-	-	-	67:0:67:100%	-	-	-	-	-	-	-	-
8	86725777	G	A	Siah1a	ENSMUST00000045296.4	c.78C>T	p.Thr26Thr	synonymous_variant	-	-	-	-	-	-	-	-	-	-	-	-	-	27:4:23:85.19%	-	-	-	-	-	-	84:9:75:89.29%	10:3:7:70%	-	-	-	-	-	-	-	53:2:51:96.23%	-	-	-	-	-	-	-	-
9	17030433	G	A	Gm5611	ENSMUST00000164523.2	c.353G>A	p.Gly118Glu	missense_variant	-	-	-	-	-	-	-	-	10:4:6:60%	-	13:8:4:33.33%	-	-	-	-	-	-	-	10:6:4:40%	-	-	-	-	-	-	-	-	-	-	-	-	-	-	-	-	31:18:13:41.94%	-	33:20:13:39.39%
9	3004013	T	A	Gm11168	ENSMUST00000178077.1	c.254T>A	p.Phe85Tyr	missense_variant	-	-	17:10:6:37.5%	-	-	13:7:6:46.15%	-	-	-	30:20:10:33.33%	28:18:10:35.71%	-	-	33:25:8:24.24%	-	-	-	-	33:26:7:21.21%	-	-	-	-	68:50:16:24.24%	62:44:17:27.87%	-	73:47:24:33.8%	100:72:26:26.53%	75:53:20:27.4%	278:208:58:21.8%	-	-	73:53:20:27.4%	98:76:20:20.83%	52:39:13:25%	90:67:21:23.86%	-	-
9	3004042	C	G	Gm11168	ENSMUST00000178077.1	c.283C>G	p.Gln95Glu	missense_variant	-	-	12:8:4:33.33%	-	-	17:12:5:29.41%	-	-	-	26:19:7:26.92%	-	-	-	-	-	-	-	-	27:21:6:22.22%	40:30:9:23.08%	-	-	-	-	38:26:11:29.73%	-	57:38:19:33.33%	79:59:18:23.38%	54:36:15:29.41%	225:173:49:22.07%	-	-	-	-	38:30:8:21.05%	-	-	-
9	3004067	C	A	Gm11168	ENSMUST00000178077.1	c.308C>A	p.Pro103His	missense_variant	-	-	-	-	-	-	-	13:9:4:30.77%	-	-	-	-	-	-	-	-	-	-	-	-	22:12:6:33.33%	-	-	-	-	-	37:26:8:23.53%	-	-	-	-	-	-	60:45:12:21.05%	-	-	-	-
9	3004110	A	G	Gm11168	ENSMUST00000178077.1	c.348+3A>G		splice_region_variant&intron_variant	-	-	-	-	-	-	-	-	-	-	-	-	-	-	-	-	-	-	-	-	-	-	-	-	-	-	40:26:11:29.73%	-	16:11:5:31.25%	91:55:31:36.05%	-	-	-	-	-	-	-	-
9	3004867	G	T	Gm11168	ENSMUST00000178348.1	c.407G>T	p.Cys136Phe	missense_variant	-	-	27:18:6:25%	-	-	-	27:20:7:25.93%	37:28:8:22.22%	65:41:21:33.87%	107:46:60:56.6%	-	86:55:27:32.93%	42:25:17:40.48%	48:33:14:29.79%	37:18:19:51.35%	1189:424:734:63.39%	60:30:28:48.28%	44:23:19:45.24%	-	464:137:290:67.92%	246:117:123:51.25%	166:111:49:30.63%	232:150:70:31.82%	170:109:45:29.22%	-	208:157:42:21.11%	-	163:107:46:30.07%	-	570:254:291:53.39%	106:46:58:55.77%	143:77:60:43.8%	116:58:56:49.12%	159:93:62:40%	79:37:41:52.56%	301:81:201:71.28%	-	143:65:77:54.23%
9	3005101	G	A	Gm11168	ENSMUST00000177722.6	c.591G>A	p.Val197Val	synonymous_variant	18:14:4:22.22%	-	-	-	-	-	-	-	-	-	-	-	-	-	-	202:135:56:29.32%	-	-	-	-	-	-	-	-	-	-	-	-	-	-	-	-	38:26:10:27.78%	-	-	-	-	-
9	3006553	T	A	Gm11168	ENSMUST00000179881.1	c.566+2T>A		splice_donor_variant&intron_variant	-	-	-	-	-	-	-	-	-	-	-	-	-	-	-	-	-	-	-	-	53:29:24:45.28%	5:16:9:36%	44:23:21:47.73%	-	25:10:14:58.33%	-	36:23:13:36.11%	44:26:18:40.91%	-	-	-	-	-	-	-	-	-	-
9	3015812	T	C,A	Gm10720	ENSMUST00000099050.3	c.155T>C	p.Ile52Thr	missense_variant	-	-	22:16:5:23.81%	-	-	-	-	-	-	-	-	-	-	-	-	-	102:67:32:32.32%	-	-	-	-	-	-	-	-	-	-	-	-	-	59:43:13:23.21%	-	-	-	-	-	-	-
9	3017457	C	T	Gm10719	ENSMUST00000099049.3	c.50C>T	p.Pro17Leu	missense_variant	-	-	-	-	-	-	-	-	-	-	-	-	-	-	-	-	63:45:14:23.73%	-	-	-	-	-	-	-	-	134:104:27:20.61%	-	-	-	-	-	-	-	-	-	70:53:14:20.9%	-	-
9	3017484	C	G	Gm10719	ENSMUST00000099049.3	c.73C>G	p.Pro25Ala	missense_variant	-	15:10:5:33.33%	-	-	-	-	-	-	-	-	50:33:13:28.26%	-	-	36:22:9:29.03%	-	-	-	-	-	-	-	-	-	-	-	149:107:30:21.9%	-	-	-	-	-	-	52:35:13:27.08%	-	-	72:46:18:28.12%	-	-
9	3017569	C	T	Gm10719	ENSMUST00000099049.3	c.158C>T	p.Pro53Leu	missense_variant	-	-	-	-	-	-	-	-	-	-	-	-	-	-	-	-	-	-	-	-	-	-	-	-	-	-	-	33:19:13:40.62%	-	-	-	41:24:16:40%	-	36:22:14:38.89%	-	-	-	-
9	3017572	G	T	Gm10719	ENSMUST00000099049.3	c.161G>T	p.Gly54Val	missense_variant	-	-	-	-	-	-	-	-	-	17:10:7:41.18%	-	-	-	-	-	-	-	-	-	-	-	-	-	-	-	-	-	32:15:11:42.31%	-	-	-	41:25:15:37.5%	-	33:19:12:38.71%	22:12:9:42.86%	-	-	-
9	3018778	A	C	Gm10719	ENSMUST00000179272.1	c.26A>C	p.Gln9Pro	missense_variant	-	-	-	-	-	-	-	-	-	-	-	-	-	-	-	1205:919:275:23.03%	-	-	-	-	-	-	-	-	-	-	-	-	-	-	-	196:124:71:36.41%	-	200:139:58:29.44%	-	292:203:85:29.51%	-	-
9	3018799	G	A	Gm10719	ENSMUST00000179272.1	c.47G>A	p.Cys16Tyr	missense_variant	-	-	-	-	-	-	-	-	-	-	-	-	-	-	-	1127:817:266:24.56%	-	-	-	-	-	-	-	-	-	-	-	-	-	-	-	203:120:74:38.14%	-	193:124:64:34.04%	-	155:88:36.21%	-	-
9	3018802	C	T	Gm10719	ENSMUST00000179272.1	c.50C>T	p.Pro17Leu	missense_variant	-	-	-	-	-	-	-	-	-	-	-	-	-	-	-	1114:840:269:24.26%	-	-	-	-	-	351:272:79:22.51%	-	-	-	-	-	-	-	-	-	199:127:72:36.18%	-	189:131:58:30.69%	-	262:176:86:32.82%	-	-
9	3018887	G	A	Gm10719	ENSMUST00000179272.1	c.131G>A	p.Arg44His	missense_variant	-	-	-	-	-	-	-	-	-	-	-	-	-	-	-	116:37:37:50%	12:7:4:36.36%	-	-	15:4:8:66.67%	43:18:15:45.45%	35:11:21:65.62%	33:16:16:50%	-	30:14:13:48.15%	-	28:14:7:33.33%	34:20:13:39.39%	29:17:10:37.04%	116:42:57:57.58%	-	-	-	-	-	-	-	25:17:8:32%
9	3026252	G	A	Gm10717	ENSMUST00000177601.1	c.98G>A	p.Arg33His	missense_variant	-	-	-	-	-	-	-	-	-	-	-	-	15:10:5:33.33%	-	-	205:60:34:36.17%	-	-	-	52:28:17:37.78%	-	-	-	-	21:14:5:26.32%	-	-	-	-	101:47:32:40.51%	-	-	-	-	-	62:43:13:23.21%	-	-
9	3026472	A	G	Gm10717	ENSMUST00000177601.1	c.315+3A>G		splice_region_variant&intron_variant	-	-	-	-	-	-	-	-	-	-	63:42:17:28.81%	-	-	33:24:7:22.58%	-	602:410:140:25.45%	-	-	-	-	-	-	-	-	-	-	-	-	-	-	-	-	-	-	-	-	-	-
9	3027669	T	A	Gm10717	ENSMUST00000177601.1	c.347T>A	p.Phe116Tyr	missense_variant	-	-	-	-	-	-	-	-	-	-	-	-	-	-	-	-	-	-	-	-	520:122:390:76.17%	180:117:59:33.52%	-	-	-	-	-	-	-	919:600:288:32.43%	-	-	-	-	-	-	-	-
9	3027763	C	T	Gm10717	ENSMUST00000177601.1	c.441C>T	p.Phe147Phe	synonymous_variant	-	43:30:13:30.23%	-	-	-	-	-	-	73:53:20:27.4%	-	55:38:15:28.3%	-	-	-	-	-	-	-	110:76:32:29.63%	-	479:177:299:62.82%	217:142:70:33.02%	355:264:91:25.63%	210:164:45:21.53%	173:129:42:24.56%	311:205:104:33.66%	-	-	193:151:42:21.76%	1073:615:441:41.76%	-	-	-	135:107:28:20.74%	-	-	-	-
9	3027772	C	A	Gm10717	ENSMUST00000177601.1	c.450C>A	p.Ser150Ser	synonymous_variant	-	-	-	-	-	-	-	-	-	158:94:64:40.51%	-	95:73:20:21.51%	57:45:12:21.05%	117:84:32:27.59%	-	871:636:211:24.91%	100:69:29:29.59%	-	-	976:292:677:69.87%	-	-	-	-	-	-	-	-	-	-	-	-	-	-	-	-	-	-
9	3027833	C	G	Gm10717	ENSMUST00000177601.1	c.511C>G	p.Pro171Ala	missense_variant	-	-	-	-	35:17:13:43.33%	116:80:25:23.81%	25:17:5:22.73%	-	-	-	-	56:38:13:25.49%	37:23:8:25.81%	-	-	-	-	-	-	-	-	-	-	-	-	-	-	-	-	-	-	-	-	125:84:27:24.32%	-	-	-	92:66:19:22.35%
9	3027842	G	C	Gm10717	ENSMUST00000177601.1	c.519+1G>C		splice_donor_variant&intron_variant	-	-	-	-	-	103:80:21:20.79%	19:12:5:29.41%	-	-	-	-	46:34:12:26.09%	-	-	-	-	-	-	-	-	-	-	-	-	-	-	-	-	-	-	-	-	-	-	-	-	-	87:67:18:21.18%
9	3028078	T	A,G	Gm10717	ENSMUST00000179982.1	c.549+3T>A		splice_region_variant&intron_variant	-	-	-	-	-	28:18:8:30.77%	19:3:15:83.33%	-	30:2:16:88.89%	-	34:19:9:32.14%	-	-	-	-	-	46:33:10:23.26%	-	83:5:54:91.53%	-	543:14:315:95.74%	171:24:101:80.8%	147:43:83:65.87%	82:24:33:57.89%	55:16:23:58.97%	139:33:54:62.07%	78:55:18:24.66%	138:65:53:44.92%	54:24:21:46.67%	514:293:163:35.75%	-	-	-	-	-	-	-	-
9	3028617	T	C	Gm10717	ENSMUST00000179982.1	c.570T>C	p.Tyr190Tyr	synonymous_variant	-	-	-	-	-	-	-	-	-	-	-	-	31:24:7:22.58%	104:82:21:20.39%	-	-	-	-	-	-	-	-	-	-	-	-	-	-	-	-	-	-	-	-	-	306:232:64:21.62%	-	-
9	3028649	T	C	Gm10717	ENSMUST00000179982.1	c.602T>C	p.Phe201Ser	missense_variant	-	27:18:9:33.33%	-	-	-	-	-	-	-	-	-	-	-	-	-	-	-	-	103:66:34:34%	-	540:320:213:39.96%	237:160:71:30.74%	-	-	183:124:48:27.91%	-	-	-	-	2120:1523:492:24.42%	-	79:49:28:36.36%	-	124:88:34:27.87%	-	-	-	-
9	3028813	A	G	Gm10717	ENSMUST00000177875.6	c.354A>G	p.Val118Val	synonymous_variant	-	-	-	-	-	-	-	-	-	-	-	-	-	150:105:32:23.36%	-	1360:849:417:32.94%	179:113:44:28.03%	-	-	1164:722:380:34.48%	986:365:526:59.03%	-	-	-	-	-	-	901:663:188:22.09%	-	2887:1951:713:26.76%	-	-	-	311:182:87:32.34%	138:93:28:23.14%	255:170:64:27.35%	-	-
9	3029554	T	A,C	Gm10717	ENSMUST00000099051.9	c.356T>A	p.Ile119Asn	missense_variant	-	-	-	-	-	-	-	68:47:14:22.95%	-	-	-	-	-	88:60:26:30.23%	-	-	196:123:68:35.6%	-	-	349:185:88:32.23%	402:294:87:22.83%	-	-	-	-	-	320:232:70:23.18%	-	-	-	-	-	-	431:281:122:30.27%	-	371:274:83:23.25%	-	-
9	3032009	T	C	Gm10717	ENSMUST00000179264.1	c.389T>C	p.Ile130Thr	missense_variant	45:29:10:25.64%	-	-	-	-	-	-	-	-	-	-	-	-	-	-	-	-	49:35:11:23.91%	-	-	813:350:325:48.15%	-	-	262:173:66:27.62%	-	-	258:177:51:22.37%	-	-	-	-	-	-	-	-	-	-	-
9	3032012	C	T	Gm10717	ENSMUST00000179264.1	c.392C>T	p.Pro131Leu	missense_variant	-	-	-	-	-	-	-	-	-	-	-	-	-	135:108:27:20%	-	-	-	-	-	-	-	710:531:163:23.49%	-	-	-	-	-	-	-	1759:941:737:43.92%	-	-	-	330:215:108:33.44%	-	249:174:72:29.27%	-	-
9	3032062	T	C	Gm10717	ENSMUST00000179264.1	c.442T>C	p.Ser148Pro	missense_variant	-	-	-	-	-	-	-	-	-	-	-	-	-	-	-	-	-	-	-	91:52:38:42.22%	-	-	-	-	21:15:6:28.57%	-	32:23:7:23.33%	-	-	-	-	-	-	-	-	-	-	-
9	3032795	C	A	Gm10717	ENSMUST00000099056.3	c.642C>A	p.Leu214Leu	synonymous_variant	-	-	-	-	-	-	-	10:6:4:40%	-	-	-	-	-	-	-	-	-	-	-	-	-	27:20:7:25.93%	28:21:7:25%	27:21:6:22.22%	-	-	-	-	-	-	-	-	-	-	-	-	-	-
9	3034733	G	A	Gm17535	ENSMUST00000178641.1	c.131G>A	p.Arg44His	missense_variant	-	-	-	-	-	-	-	-	-	-	-	-	-	-	-	290:125:68:35.23%	-	-	-	25:1:24:96%	-	22:8:13:61.9%	-	-	13:4:8:66.67%	-	-	-	-	113:61:38:38.38%	-	-	-	-	-	-	-	-
9	3034783	C	T	Gm17535	ENSMUST00000178641.1	c.181C>T	p.His61Tyr	missense_variant	29:21:7:25%	15:8:5:38.46%	-	15:12:3:20%	-	-	-	-	-	-	-	-	-	-	-	-	-	-	-	-	61:43:15:25.86%	-	-	-	-	-	-	-	-	-	-	-	-	-	-	-	-	-
9	88957387	T	G	Bcl2a1a	ENSMUST00000098485.3	c.337T>G	p.Cys113Gly	missense_variant	-	-	-	152:112:37:24.83%	-	-	-	-	-	-	-	-	-	-	-	-	-	-	-	-	96:61:35:36.46%	-	-	-	-	-	-	-	19:12:7:36.84%	-	-	-	-	-	-	-	-	-
9	96478453	C	T	Rnf7	ENSMUST00000057500.5	c.130G>A	p.Asp44Asn	missense variant	-	-	89:72:17:19.10%	-	56:47:9:16.07%	-	30:7:23.33%	13:6:7:53.85%	-	94:82:12:12.77%	-	-	84:69:15:17.86%	-	-	-	-	-	-	-	-	-	-	22:12:10:45.45%	-	21:11:10:47.62%	-	-	-	-	34:26:8:23.53%	-	43:37:6:13.95%	-	-	-	-	-
10	22372328	A	G	Raet1d	ENSMUST00000095795.4	c.744A>G	p.Ala248Ala	synonymous_variant	55:18:36:66.67%	-	79:33:44:57.14%	-	36:12:23:65.71%	67:34:31:47.69%	17:8:8:50%	-	-	-	-	43:25:18:41.86%	-	26:9:17:65.38%	24:12:12:50%	-	33:8:25:75.76%	-	-	-	-	-	114:63:51:44.74%	-	-	-	98:46:49:51.58%	-	-	-	-	-	55:31:24:43.64%	51:29:22:43.14%	56:31:24:43.64%	-	16:7:9:56.25%	-
10	53298073	C	G	Cep85l	ENSMUST00000095691.5	c.1573G>C	p.Val525Leu	missense_variant	-	22:20:2:9.09%	24:20:4:16.67%	29:23:6:20.69%	115:79:36:31.3%	31:11:20:64.52%	17:10:7:41.18%	33:18:15:45.45%	18:6:12:66.67%	37:10:26:72.22%	-	-	26:19:7:26.92%	-	-	-	-	36:29:7:19.44%	70:27:42:60.87%	-	-	-	-	-	49:10:39:79.59%	-	61:26:35:57.38%	-	36:28:8:22.22%	62:1:61:98.39%	-	23:6:17:73.91%	19:14:5:26.32%	-	27:13:14:51.85%	33:3:29:90.62%	42:31:11:26.19%	23:21:2:8.7%
10	58223757	C	T	AW822073	ENSMUST00000204003.1	c.1174G>A	p.Glu392Lys	missense_variant	-	28:15:13:46.43%	-	26:15:11:42.31%	62:37:25:40.32%	125:69:54:43.9%	34:20:14:41.18%	62:38:22:36.67%	74:35:38:52.05%	15:8:7:46.67%	49:19:30:61.22%	-	-	41:28:12:30%	-	-	30:20:10:33.33%	-	47:32:14:30.43%	-	226:87:137:61.16%	-	65:35:29:45.31%	10:5:5:50%	22:13:8:38.1%	-	81:34:45:56.96%	117:51:61:54.46%	57:36:19:34.55%	438:180:245:57.65%	-	-	165:107:55:33.95%	-	82:61:21:25.61%	162:104:58:35.8%	-	-
10	58223769	T	C	AW822073	ENSMUST00000204003.1	c.1162A>G	p.Thr388Ala	missense_variant	-	42:19:23:54.76%	-	32:14:18:56.25%	87:42:42:50%	158:84:73:46.5%	43:25:18:41.86%	85:50:32:39.02%	88:39:49:55.68%	20:7:11:61.11%	71:20:47:70.15%	-	-	-	-	-	-	-	54:33:20:37.74%	-	281:87:186:68.13%	-	87:40:45:52.94%	-	30:15:15:50%	26:13:12:48%	102:36:65:64.36%	147:56:87:60.84%	65:39:24:38.1%	539:180:351:66.1%	-	-	164:88:70:44.3%	-	-	162:81:73:47.4%	-	-
10	58223798	A	C	AW822073	ENSMUST00000204003.1	c.1133T>G	p.Met378Arg	missense_variant	-	54:32:22:40.74%	45:34:11:24.44%	32:14:18:56.25%	104:59:45:43.27%	180:105:75:41.67%	61:43:18:29.51%	107:70:37:34.58%	107:58:47:44.76%	31:20:11:35.48%	66:16:50:75.76%	-	-	60:42:16:27.59%	31:23:8:25.81%	-	26:15:10:40%	-	66:37:29:43.94%	-	288:97:186:65.72%	-	108:64:43:40.19%	-	39:23:15:39.47%	23:10:11:52.38%	111:47:62:56.88%	150:62:88:58.67%	92:68:23:25.27%	528:177:348:66.29%	36:25:10:28.57%	-	193:111:74:40%	39:28:10:26.32%	102:71:28:28.28%	172:100:70:41.18%	-	-
10	58223836	A	G	AW822073	ENSMUST00000204003.1	c.1095T>C	p.Asp365Asp	synonymous_variant	-	68:50:16:24.24%	-	28:14:14:50%	116:74:42:36.21%	159:117:42:26.42%	-	106:78:28:26.42%	113:72:38:34.55%	-	37:0:37:100%	-	-	-	34:24:10:29.41%	-	16:6:10:62.5%	23:17:6:26.09%	69:45:22:32.84%	-	218:65:153:70.18%	-	106:74:32:30.19%	-	38:23:15:39.47%	-	95:35:59:62.77%	142:58:79:57.66%	-	378:92:278:75.14%	34:23:11:32.35%	-	156:101:51:33.55%	-	-	128:79:49:38.28%	-	-
10	58231154	T	G	Duxf3	ENSMUST00000176875.3	c.1522A>C	p.Thr508Pro	missense_variant	-	-	-	34:20:13:39.39%	113:73:39:34.82%	-	-	-	111:78:33:29.73%	-	24:0:24:100%	-	-	-	-	-	25:13:12:48%	-	-	-	461:297:154:34.15%	-	-	-	-	21:4:17:80.95%	108:69:38:35.51%	95:54:39:41.94%	108:78:29:27.1%	165:45:116:72.05%	-	-	140:96:41:29.93%	-	-	155:112:42:27.27%	-	-
11	59054870	A	T	Obscn	ENSMUST00000047441.12	c.12514T>A	p.Cys4172Ser	missense_variant	-	-	-	-	-	24:17:7:29.17%	-	20:15:5:25%	-	-	291:267:24:8.25%	-	-	-	-	-	-	-	-	-	-	-	-	10:6:4:40%	132:119:13:9.85%	25:19:6:24%	-	-	-	-	-	-	-	-	-	-	-	-
11	59054873	T	A	Obscn	ENSMUST00000047441.12	c.12511A>T	p.Met4171Leu	missense_variant	-	-	-	-	-	24:17:7:29.17%	-	20:15:5:25%	-	-	-	-	-	-	-	-	-	-	-	-	-	-	-	10:6:4:40%	-	25:19:6:24%	-	-	-	-	-	-	-	-	-	-	-	-
11	59085267	G	T	Obscn	ENSMUST00000052872.12	c.6033C>A	p.Thr2011Thr	synonymous_variant	-	-	-	20:11:8:42.11%	13:4:9:69.23%	-	39:23:16:41.03%	-	-	-	-	33:17:15:46.88%	-	-	-	-	-	-	-	-	-	79:52:27:34.18%	-	-	-	-	-	59:39:20:33.9%	-	-	-	-	-	-	22:6:16:72.73%	-	-	-
11	71092286	G	A	Nlrp1a	ENSMUST00000048514.9	c.3853C>T	p.Leu1285Leu	synonymous_variant	-	-	-	-	-	-	-	16:9:7:43.75%	-	-	-	-	-	-	-	-	-	-	-	-	-	22:11:11:50%	-	-	-	-	-	-	-	-	-	-	-	-	-	-	-	21:11:10:47.62%
11	71099479	T	C	Nlrp1a	ENSMUST00000048514.9	c.3246+3A>G		splice_region_variant&intron_variant	-	-	-	-	72:56:16:22.22%	54:42:11:20.75%	-	15:4:11:73.33%	-	-	-	-	-	-	-	-	-	-	-	-	-	22:14:8:36.36%	34:26:8:23.53%	-	-	-	-	-	-	-	-	-	-	-	-	-	-	-
11	71122687	A	G	Nlrp1a	ENSMUST00000048514.9	c.1736T>C	p.Val579Ala	missense_variant	-	-	-	-	-	-	-	-	-	-	-	-	-	-	-	-	-	-	-	-	-	-	-	-	-	-	-	-	-	-	43:34:9:20.93%	-	33:24:9:27.27%	-	-	18:13:5:27.78%	-	-
11	71122715	T	C	Nlrp1a	ENSMUST00000048514.9	c.1708A>G	p.Ile570Val	missense_variant	-	-	-	-	15:5:8:61.54%	40:26:14:35%	-	-	-	-	25:18:7:28%	-	-	-	23:17:6:26.09%	-	-	-	-	-	-	33:23:10:30.3%	27:11:15:57.69%	49:38:11:22.45%	42:29:12:29.27%	-	-	43:34:9:20.93%	-	-	61:43:18:29.51%	-	41:24:17:41.46%	-	37:27:10:27.03%	26:16:10:38.46%	30:24:6:20%	72:48:24:33.33%
11	71122731	G	A	Nlrp1a	ENSMUST00000048514.9	c.1692C>T	p.Asn564Asn	synonymous_variant	-	-	-	-	20:5:15:75%	46:28:18:39.13%	13:0:13:100%	-	-	-	-	-	-	-	26:19:7:26.92%	-	-	-	-	-	-	40:20:19:48.72%	41:10:31:75.61%	55:38:14:26.92%	49:27:21:43.75%	16:9:5:35.71%	-	47:31:15:32.61%	57:43:14:24.56%	-	63:44:19:30.16%	-	47:27:20:42.55%	-	42:25:17:40.48%	30:16:14:46.67%	-	83:53:28:34.57%
11	73067695	C	T	1200014J11Rik	ENSMUST00000021135.4	c.688-8C>T		splice_region_variant&intron_variant	-	-	-	-	43:29:9:23.68%	-	-	34:26:7:21.21%	-	-	-	-	-	-	-	-	-	-	-	-	-	18:8:6:42.86%	126:87:26:23.01%	-	-	-	-	-	-	-	-	-	-	-	-	-	-	-
12	103732527	C	T	Serpina1b	ENSMUST00000095450.9	c.62G>A	p.Ser21Asn	missense_variant	22:12:10:45.45%	-	-	-	-	-	-	-	-	-	-	-	-	-	-	-	-	-	-	-	-	-	-	-	-	36:22:14:38.89%	-	-	16:4:12:75%	-	-	-	-	-	-	-	-	17:8:9:52.94%
12	104240387	G	T	Serpina3g	ENSMUST00000043315.12	c.446G>T	p.Arg149Ile	missense_variant	11:0:11:100%	-	-	-	11:0:11:100%	-	-	-	-	-	-	-	-	-	-	-	-	-	-	-	-	-	-	-	-	-	-	-	-	-	10:0:10:100%	21:0:21:100%	15:0:15:100%	-	10:0:10:100%	-	-	12:0:12:100%
12	104265460	G	A	Serpina3i	ENSMUST00000109958.2	c.355G>A	p.Asp119Asn	missense_variant	125:94:30:24.19%	-	-	-	-	-	-	-	-	-	30:20:10:33.33%	44:33:11:25%	-	-	-	-	-	-	-	-	-	-	-	-	-	-	-	-	-	-	-	-	-	-	-	-	61:45:15:25%	-
12	104265492	G	A	Serpina3i	ENSMUST00000109958.2	c.387G>A	p.Leu129Leu	synonymous_variant	129:88:39:30.71%	-	-	-	-	-	-	-	-	-	32:19:13:40.62%	-	-	-	-	-	-	-	-	-	-	-	-	-	-	107:79:28:26.17%	-	-	-	-	-	-	-	-	-	-	54:39:15:27.78%	-
12	104391556	T	A	Serpina3m	ENSMUST00000101078.10	c.738T>A	p.Phe246Leu	missense_variant	42:25:16:39.02%	23:7:16:69.57%	-	-	-	-	-	23:10:13:56.52%	-	-	-	-	-	-	-	-	-	-	-	-	-	-	-	-	-	-	-	-	23:15:8:34.78%	-	-	-	-	-	33:24:9:27.27%	-	-	-
12	104391638	T	C	Serpina3m	ENSMUST00000101078.10	c.820T>C	p.Phe274Leu	missense_variant	31:18:13:41.94%	13:8:5:38.46%	-	-	-	-	-	21:10:11:52.38%	-	-	-	-	-	-	-	-	-	-	-	-	-	-	-	-	-	-	-	-	-	-	-	-	-	-	-	-	-	-
12	114746581	T	A	Ighv1-22	ENSMUST00000103507.1	c.47-4A>T		splice_region_variant&intron_variant	-	-	-	-	-	-	-	-	22:13:9:40.91%	-	-	-	-	-	-	14:4:10:71.43%	-	-	-	-	-	-	-	-	-	-	12:5:7:58.33%	-	-	-	-	-	-	-	-	-	-	-
12	114829474	T	A	Ighv1-31	ENSMUST00000195735.1	c.141A>T	p.Ser47Ser	synonymous_variant	-	-	-	-	-	27:18:9:33.33%	-	-	-	-	-	-	-	-	-	-	-	-	11:6:5:45.45%	-	-	-	-	-	-	-	-	-	10:3:7:70%	-	-	-	-	-	-	-	-	-
12	114937397	G	A	Ighv1-42	ENSMUST00000191868.1	c.67C>T	p.Leu23Leu	synonymous_variant	-	-	-	-	-	27:16:11:40.74%	-	-	-	-	-	-	-	-	-	-	-	-	-	-	-	-	18:12:6:33.33%	-	-	33:25:8:24.24%	20:15:5:25%	23:14:9:39.13%	-	-	-	-	-	-	-	-	-	-
12	115119783	T	A	Ighv1-50	ENSMUST00000103521.2	c.316A>T	p.Thr106Ser	missense_variant	-	-	-	-	-	-	-	-	-	-	-	-	-	-	-	-	-	-	-	-	21:12:9:42.86%	-	-	-	-	16:10:6:37.5%	-	22:16:6:27.27%	-	-	-	-	-	-	-	-	-	-
12	115119799	C	A	Ighv1-50	ENSMUST00000103521.2	c.300G>T	p.Met100Ile	missense_variant	-	-	-	-	-	-	-	-	-	-	-	-	-	-	-	-	-	-	-	-	22:12:10:45.45%	-	-	-	-	12:6:6:50%	-	24:17:7:29.17%	-	-	-	-	-	-	-	-	-	-
12	115119834	A	G	Ighv1-50	ENSMUST00000103521.2	c.265T>C	p.Leu89Leu	synonymous_variant	-	-	-	-	-	-	-	-	-	11:7:4:36.36%	-	-	-	-	-	-	-	-	-	-	15:5:10:66.67%	-	-	-	-	14:8:6:42.86%	18:12:6:33.33%	24:15:9:37.5%	-	-	-	-	-	-	-	-	-	-
12	115593496	A	C	Ighv1-66	ENSMUST00000103537.2	c.46+2T>G		splice_donor_variant&intron_variant	51:36:15:29.41%	-	38:26:12:31.58%	-	27:18:9:33.33%	-	-	-	-	-	-	-	-	-	-	-	-	-	-	-	-	-	-	-	-	-	-	-	-	-	-	87:68:19:21.84%	62:46:16:25.81%	-	-	-	-	-
12	115593521	A	T	Ighv1-66	ENSMUST00000103537.2	c.23T>A	p.Leu8His	missense_variant	53:37:16:30.19%	-	31:19:12:38.71%	-	23:17:6:26.09%	-	-	-	-	-	-	-	-	-	-	-	-	-	-	-	-	-	-	-	-	-	-	-	-	-	-	72:54:18:25%	52:37:15:28.85%	-	-	-	-	-
12	115758288	C	T	Ighv1-72	ENSMUST00000103541.2	c.47G>A	p.Gly16Asp	missense_variant&splice_region_variant	-	-	-	-	-	-	-	-	-	10:4:6:60%	-	-	-	-	-	-	-	-	-	47:34:11:24.44%	-	-	-	25:18:7:28%	-	-	20:11:9:45%	-	-	-	-	-	-	-	-	56:43:13:23.21%	-	-
12	115912506	A	T	Ighv1-80	ENSMUST00000103547.1	c.189T>A	p.Gly63Gly	synonymous_variant	-	-	-	-	30:23:7:23.33%	-	-	-	-	-	-	-	-	-	-	-	-	-	-	-	57:43:14:24.56%	-	-	-	-	-	-	-	-	-	-	-	25:18:7:28%	-	-	-	-	-
12	115920372	C	T	Ighv1-81	ENSMUST00000103548.2	c.258G>A	p.Lys86Lys	synonymous_variant	-	-	-	-	-	37:28:9:24.32%	-	-	-	-	-	-	-	-	-	10:4:6:60%	-	-	-	-	-	-	-	-	-	-	-	-	-	-	19:13:6:31.58%	-	-	-	-	-	-	-
12	115920390	A	G	Ighv1-81	ENSMUST00000103548.2	c.240T>C	p.Asn80Asn	synonymous_variant	-	-	10:7:3:30%	-	-	44:32:12:27.27%	-	-	-	-	12:6:6:50%	-	-	-	-	-	-	-	-	-	-	-	-	-	-	-	-	-	-	26:20:5:20%	22:16:6:27.27%	-	-	-	-	-	-	-
12	115952550	G	A	Ighv1-82	ENSMUST00000196991.1	c.339C>T	p.Tyr113Tyr	synonymous_variant	-	-	-	-	-	-	-	-	-	-	-	-	-	-	-	-	-	-	-	-	17:6:11:64.71%	-	-	-	-	-	16:9:7:43.75%	-	-	-	-	-	17:4:12:75%	-	20:13:7:35%	-	-	-
12	115952554	A	G	Ighv1-82	ENSMUST00000196991.1	c.335T>C	p.Val112Ala	missense_variant	10:5:5:50%	-	-	-	-	-	-	-	-	-	-	-	-	-	-	-	-	-	-	-	27:7:20:74.07%	-	-	-	-	-	-	-	-	-	-	-	17:4:13:76.47%	-	20:13:7:35%	-	-	-
12	115952571	T	G	Ighv1-82	ENSMUST00000196991.1	c.318A>C	p.Thr106Thr	synonymous_variant	15:8:7:46.67%	-	-	-	-	-	-	-	-	-	-	-	-	-	-	-	-	-	-	-	28:7:21:75%	-	-	-	-	-	-	-	-	-	-	-	16:3:13:81.25%	-	-	-	-	-
12	115952577	G	A	Ighv1-82	ENSMUST00000196991.1	c.312C>T	p.Ser104Ser	synonymous_variant	15:8:7:46.67%	-	-	-	-	-	-	-	-	-	-	-	-	-	-	-	-	-	-	-	26:6:20:76.92%	-	-	-	-	-	-	-	-	-	-	-	16:3:13:81.25%	-	-	-	-	-
12	14494814	T	C	Gm9847	ENSMUST00000052528.3	c.254T>C	p.Phe85Ser	missense_variant	-	-	-	-	-	-	-	-	-	-	-	47:31:16:34.04%	-	-	-	-	-	-	-	-	-	-	-	-	-	-	-	-	-	-	-	-	44:31:13:29.55%	109:76:33:30.28%	-	-	-	-
12	65020307	A	T	Fam179b	ENSMUST00000066296.7	c.4979-7A>T		splice_region_variant&intron_variant	-	-	127:67:18:21.18%	24:15:4:21.05%	38:19:12:38.71%	-	90:51:17:25%	66:34:15:30.61%	71:42:12:22.22%	115:60:28:31.82%	-	-	-	-	-	-	-	-	-	-	-	259:134:50:27.17%	15:6:6:50%	-	18:10:5:33.33%	105:54:19:26.03%	124:73:19:20.65%	-	80:42:11:20.75%	691:328:140:29.91%	-	-	-	-	-	-	-	-
12	88271622	C	G	Gm5662	ENSMUST00000101168.3	c.367G>C	p.Ala123Pro	missense_variant	-	-	-	20:12:8:40%	-	-	16:6:10:62.5%	-	12:7:5:41.67%	-	-	10:2:8:80%	19:10:9:47.37%	-	-	-	-	-	27:16:10:38.46%	-	-	-	-	29:18:11:37.93%	20:2:17:89.47%	65:26:37:58.73%	-	-	-	-	-	-	-	74:49:25:33.78%	-	-	-	21:9:12:57.14%
13	100316282	C	G	Naip6	ENSMUST00000042220.2	c.270G>C	p.Gly90Gly	synonymous_variant	15:8:7:46.67%	-	-	29:20:9:31.03%	10:2:8:80%	34:23:11:32.35%	34:26:8:23.53%	66:50:16:24.24%	35:24:10:29.41%	-	72:38:33:46.48%	-	-	-	-	-	-	-	-	-	-	-	-	-	28:15:13:46.43%	31:17:14:45.16%	76:59:16:21.33%	36:26:10:27.78%	21:3:18:85.71%	-	-	-	-	-	-	-	-	-
13	66227521	C	A	Gm10772	ENSMUST00000167981.2	c.53G>T	p.Ser18Ile	missense_variant	-	-	-	-	-	-	-	-	-	-	-	-	18:13:5:27.78%	13:8:5:38.46%	-	-	-	-	-	-	-	-	-	-	-	19:13:6:31.58%	-	15:8:7:46.67%	-	-	-	17:12:5:29.41%	-	-	-	-	-	-
13	66670862	C	T	Zfp640	ENSMUST00000071320.4	c.717G>A	p.Glu239Glu	synonymous_variant	-	-	-	-	-	-	14:6:8:57.14%	-	14:3:11:78.57%	-	-	-	-	-	-	-	-	-	-	33:2:31:93.94%	-	-	-	-	-	-	-	15:5:10:66.67%	-	-	-	-	-	-	-	-	-	-
14	41279754	A	T	Gm2832	ENSMUST00000172412.1	c.219A>T	p.Lys73Asn	missense_variant	-	13:4:8:66.67%	-	-	-	15:1:14:93.33%	-	11:0:11:100%	-	-	-	-	-	-	-	-	-	-	45:6:39:86.67%	101:17:84:83.17%	162:1:160:99.38%	19:0:19:100%	-	22:7:15:68.18%	16:5:11:68.75%	12:2:10:83.33%	23:9:14:60.87%	12:5:7:58.33%	-	-	-	-	-	-	-	-	-	-
14	43010495	A	G	Gm10376	ENSMUST00000169756.6	c.533T>C	p.Val178Ala	missense_variant	-	-	-	-	-	-	-	-	13:7:6:46.15%	-	-	-	-	-	-	-	-	-	-	-	-	-	16:9:7:43.75%	-	-	-	-	-	15:10:5:33.33%	10:6:4:40%	-	-	-	-	-	-	-	-
14	43181920	A	G	Gm7233	ENSMUST00000168619.1	c.310A>G	p.Thr104Ala	missense_variant	-	-	-	-	-	29:14:13:48.15%	-	13:3:10:76.92%	-	-	-	-	-	-	-	-	-	-	-	-	26:3:23:88.46%	-	-	-	-	-	-	-	-	-	-	-	-	-	-	-	11:4:7:63.64%	-
14	44170356	G	A	4930503E14Rik	ENSMUST00000100688.2	c.219C>T	p.Ile73Ile	synonymous_variant	-	-	-	-	-	-	-	-	-	-	-	-	-	-	-	-	-	-	-	-	-	-	-	-	-	-	-	-	-	-	-	10:5:5:50%	17:10:7:41.18%	18:11:7:38.89%	-	11:3:8:72.73%	10:4:6:60%	-
14	44170374	A	G	4930503E14Rik	ENSMUST00000100688.2	c.201T>C	p.Asp67Asp	synonymous_variant	-	-	-	-	-	15:5:10:66.67%	-	-	-	-	-	-	-	-	-	-	-	-	-	36:16:19:54.29%	47:5:41:89.13%	-	-	-	-	-	-	-	-	-	-	-	-	-	-	-	-	-
14	44170380	T	A	4930503E14Rik	ENSMUST00000100688.2	c.195A>T	p.Lys65Asn	missense_variant	-	16:11:5:31.25%	-	-	-	21:7:14:66.67%	-	-	-	-	-	-	-	-	-	-	-	-	21:14:6:30%	40:16:23:58.97%	53:6:47:88.68%	-	-	22:14:8:36.36%	-	-	-	-	-	-	-	-	-	-	-	-	-	-
14	44722868	G	T	Gm8267	ENSMUST00000165003.6	c.419C>A	p.Ser140Tyr	missense_variant	-	-	-	12:6:6:50%	-	-	-	-	-	23:14:9:39.13%	-	-	-	-	-	-	-	-	-	-	-	-	-	-	-	-	75:52:22:29.73%	-	-	-	-	-	-	-	-	-	-	-
14	44722933	T	C	Gm8267	ENSMUST00000165003.6	c.354A>G	p.Glu118Glu	synonymous_variant	-	-	-	-	-	-	-	-	-	-	-	-	-	-	-	-	-	13:6:7:53.85%	-	-	-	-	-	-	-	-	57:26:31:54.39%	-	-	-	-	26:12:14:53.85%	-	-	-	-	12:5:7:58.33%	-
14	49773132	G	A	3632451O06Rik	ENSMUST00000036972.11	c.1117C>T	p.Pro373Ser	missense_variant	16:6:10:62.5%	-	-	-	-	-	-	-	-	-	-	-	-	-	-	19:4:15:78.95%	-	-	-	-	-	-	-	-	-	-	-	-	-	-	-	-	-	-	-	-	-	12:5:7:58.33%
14	49773195	T	C	3632451O06Rik	ENSMUST00000036972.11	c.1054A>G	p.Thr352Ala	missense_variant	16:9:7:43.75%	-	-	-	-	-	-	-	-	-	-	100:64:36:36%	-	-	-	24:7:17:70.83%	-	-	-	-	-	-	-	-	-	-	-	-	-	-	-	-	-	-	-	-	-	15:6:8:57.14%
14	49773214	T	G	3632451O06Rik	ENSMUST00000036972.11	c.1035A>C	p.Arg345Ser	missense_variant	-	-	-	-	-	-	-	-	-	-	-	101:68:33:32.67%	-	-	-	26:9:17:65.38%	-	-	-	-	-	-	-	-	-	-	-	-	-	-	-	-	-	-	-	-	-	15:7:8:53.33%
14	49773219	T	C	3632451O06Rik	ENSMUST00000036972.11	c.1030A>G	p.Met344Val	missense_variant	-	-	-	-	-	-	-	-	-	-	-	100:67:33:33%	-	-	-	26:9:17:65.38%	-	-	-	-	-	-	-	-	-	-	-	-	-	-	-	-	-	-	-	-	-	14:7:7:50%
14	49773227	T	C	3632451O06Rik	ENSMUST00000036972.11	c.1022A>G	p.Glu341Gly	missense_variant	-	-	-	-	-	-	-	-	-	-	-	101:68:33:32.67%	-	-	-	26:9:17:65.38%	-	-	-	-	-	-	-	-	-	-	-	-	-	-	-	-	-	-	-	-	-	14:6:7:53.85%
14	52795624	T	C	Trav6d-5	ENSMUST00000180687.2	c.329T>C	p.Val110Ala	missense_variant	-	-	10:0:10:100%	-	-	-	-	-	-	-	-	-	-	-	-	-	-	-	-	10:0:10:100%	-	-	-	-	-	-	-	-	-	-	-	-	-	-	-	-	-	12:0:12:100%
14	52811343	A	G	Trav10d	ENSMUST00000103646.4	c.190A>G	p.Ser64Gly	missense_variant	-	-	14:0:13:100%	-	-	-	-	-	-	-	-	-	-	-	-	-	-	-	-	25:8:16:66.67%	-	-	11:0:11:100%	-	-	-	10:6:4:40%	-	-	-	-	-	-	-	-	-	-	-
14	53133126	C	T	Trav6n-6	ENSMUST00000181793.2	c.333C>T	p.Cys111Cys	synonymous_variant	16:5:11:68.75%	59:17:42:71.19%	31:18:13:41.94%	-	-	44:16:28:63.64%	17:5:12:70.59%	-	24:12:12:50%	-	14:7:7:50%	69:33:36:52.17%	-	28:13:15:53.57%	-	-	-	-	32:12:20:62.5%	-	-	-	66:9:57:86.36%	44:22:21:48.84%	79:29:49:62.82%	-	74:16:56:77.78%	79:23:55:70.51%	103:50:50:50%	-	48:16:31:65.96%	36:14:22:61.11%	-	21:8:13:61.9%	61:14:47:77.05%	11:4:7:63.64%	-	57:32:25:43.86%
14	53294977	A	G	Trav9n-4	ENSMUST00000103626.2	c.287A>G	p.Gln96Arg	missense_variant	-	-	-	-	-	-	-	-	-	-	-	-	-	11:0:11:100%	-	-	-	-	-	-	-	-	-	-	-	-	-	-	-	-	15:0:15:100%	14:0:14:100%	-	39:0:39:100%	21:0:21:100%	-	-	18:0:18:100%
14	53294987	T	C	Trav9n-4	ENSMUST00000103626.2	c.297T>C	p.Ser99Ser	synonymous_variant	-	-	-	-	-	-	-	-	-	-	-	-	-	10:0:10:100%	-	-	-	-	-	-	-	-	-	-	-	-	-	-	-	-	13:0:13:100%	-	-	31:0:30:100%	19:0:19:100%	-	-	15:0:15:100%
14	53370291	A	G	Trav14n-3	ENSMUST00000103652.4	c.77A>G	p.His26Arg	missense_variant	-	26:18:8:30.77%	40:26:14:35%	-	-	-	-	25:17:8:32%	28:21:7:25%	-	-	-	-	11:6:5:45.45%	-	-	-	-	29:23:6:20.69%	-	-	-	29:20:9:31.03%	18:10:8:44.44%	-	31:19:12:38.71%	-	21:0:21:100%	49:36:11:23.4%	-	-	66:47:19:28.79%	-	16:4:12:75%	-	-	-	-
14	53470076	A	G	Trav8-1	ENSMUST00000103643.3	c.172A>G	p.Lys58Glu	missense_variant	-	-	-	-	-	-	-	-	-	-	-	-	-	-	-	-	-	-	-	-	-	-	-	-	-	-	-	-	-	-	-	18:0:17:100%	13:0:13:100%	-	13:0:13:100%	-	12:0:12:100%	-
14	53488444	A	G	Trav9-1	ENSMUST00000103581.5	c.214A>G	p.Asn72Asp	missense_variant	-	20:5:15:75%	-	-	21:10:11:52.38%	-	-	-	-	-	-	-	-	-	-	-	-	-	-	-	-	-	-	-	-	-	-	-	23:16:7:30.43%	-	-	-	-	-	36:26:10:27.78%	-	-	-
14	53488467	C	T	Trav9-1	ENSMUST00000103581.5	c.237C>T	p.Asn79Asn	synonymous_variant	-	26:17:9:34.62%	-	-	-	-	-	-	-	-	-	39:30:9:23.08%	37:25:12:32.43%	-	-	-	-	-	-	-	-	-	-	-	-	-	-	-	33:19:14:42.42%	-	-	-	-	-	-	-	-	-
14	53491509	G	A	Trav6-5	ENSMUST00000181210.2	c.225G>A	p.Lys75Lys	synonymous_variant	-	-	-	-	-	-	-	-	17:13:4:23.53%	-	-	-	-	11:7:4:36.36%	-	-	-	-	-	-	-	-	-	-	-	10:7:3:30%	-	-	26:17:9:34.62%	-	-	-	-	-	55:42:12:22.22%	-	23:15:8:34.78%	-
14	53491611	T	C	Trav6-5	ENSMUST00000181210.2	c.327T>C	p.Cys109Cys	synonymous_variant	-	-	-	-	11:6:5:45.45%	31:24:7:22.58%	-	-	28:17:11:39.29%	-	-	33:17:16:48.48%	30:8:22:73.33%	13:5:8:61.54%	11:3:8:72.73%	-	-	41:17:23:57.5%	-	29:19:10:34.48%	-	-	-	26:19:7:26.92%	-	-	-	-	50:27:23:46%	-	-	22:9:13:59.09%	45:36:9:20%	-	-	-	21:10:11:52.38%	111:87:24:21.62%
14	53560139	G	A	Trav15-1-dv6-1	ENSMUST00000200101.1	c.244G>A	p.Gly82Ser	missense_variant	-	-	-	-	-	10:4:6:60%	-	-	-	-	-	-	-	-	-	-	-	-	-	41:2:39:95.12%	-	-	-	-	-	-	11:6:5:45.45%	11:2:8:80%	10:3:7:70%	-	-	-	-	-	-	-	-	-
14	53591246	G	A	Trav9-2	ENSMUST00000103654.2	c.72G>A	p.Thr24Thr	synonymous_variant	-	-	-	-	26:9:17:65.38%	-	-	-	-	-	11:6:5:45.45%	-	-	-	-	-	-	-	-	-	-	-	-	-	45:36:9:20%	-	-	-	-	-	-	-	-	-	-	-	-	-
14	53640999	A	C	Trav14-2	ENSMUST00000179267.3	c.138A>C	p.Thr46Thr	synonymous_variant	13:0:13:100%	33:0:31:100%	25:3:21:87.5%	18:0:18:100%	-	16:0:16:100%	26:0:26:100%	-	-	-	-	-	-	-	-	-	-	-	-	90:2:86:97.73%	-	15:0:15:100%	28:0:28:100%	30:0:30:100%	43:0:42:100%	10:0:10:100%	25:0:25:100%	-	38:0:37:100%	18:0:18:100%	-	-	-	-	-	-	-	-
14	53641000	G	A	Trav14-2	ENSMUST00000179267.3	c.139G>A	p.Ala47Thr	missense_variant	13:0:13:100%	33:0:32:100%	26:3:23:88.46%	18:0:18:100%	-	16:0:16:100%	26:0:26:100%	-	-	-	-	-	-	-	-	-	-	-	-	90:1:89:98.89%	-	16:0:16:100%	30:0:30:100%	30:0:30:100%	43:0:43:100%	10:0:10:100%	26:1:25:96.15%	-	38:0:37:100%	18:0:18:100%	-	-	-	-	-	-	-	-
14	53641055	A	G	Trav14-2	ENSMUST00000179267.3	c.194A>G	p.His65Arg	missense_variant	35:0:34:100%	41:0:39:100%	44:8:35:81.4%	33:0:31:100%	14:0:14:100%	43:0:43:100%	22:0:22:100%	-	-	-	16:0:15:100%	-	-	-	-	-	-	-	-	155:0:150:100%	-	20:0:20:100%	45:0:42:100%	62:0:62:100%	62:3:57:95%	21:0:21:100%	59:2:57:96.61%	15:0:14:100%	75:1:74:98.67%	29:1:27:96.43%	-	12:0:10:100%	-	-	10:0:10:100%	-	-	12:0:10:100%
14	53641162	T	C	Trav14-2	ENSMUST00000179267.3	c.301T>C	p.Phe101Leu	missense_variant	-	-	-	-	-	-	-	-	-	-	-	-	-	-	-	-	-	-	-	18:0:18:100%	-	-	10:0:10:100%	-	10:0:10:100%	-	-	-	-	-	-	-	-	-	-	-	-	-
14	53641177	G	A	Trav14-2	ENSMUST00000179267.3	c.316G>A	p.Ala106Thr	missense_variant	-	-	-	-	-	23:0:23:100%	-	-	-	-	-	-	-	-	-	-	-	-	-	38:0:38:100%	-	-	11:0:11:100%	-	-	-	21:1:20:95.24%	-	25:0:25:100%	-	-	-	-	-	-	-	-	-
14	53684081	T	C	Trav4-4-dv10	ENSMUST00000103663.5	c.235T>C	p.Leu79Leu	synonymous_variant	-	-	-	-	-	-	-	-	-	-	-	13:6:7:53.85%	-	-	-	-	-	-	-	-	-	-	-	-	-	-	-	-	-	-	-	-	-	-	21:6:15:71.43%	-	-	14:5:9:64.29%
14	53684090	A	G	Trav4-4-dv10	ENSMUST00000103663.5	c.244A>G	p.Thr82Ala	missense_variant	-	-	-	-	-	-	-	-	-	-	-	10:6:4:40%	-	-	-	-	-	-	-	-	-	-	-	-	-	-	-	-	-	-	-	-	-	-	11:6:5:45.45%	-	-	10:5:5:50%
14	53710274	C	T	Trav6-7-dv9	ENSMUST00000103638.5	c.232C>T	p.Leu78Phe	missense_variant	-	-	-	-	15:0:15:100%	24:0:24:100%	-	17:0:17:100%	-	-	10:0:10:100%	-	-	-	-	-	-	-	-	11:0:11:100%	-	-	13:0:13:100%	11:2:9:81.82%	23:2:20:90.91%	-	23:4:19:82.61%	41:1:39:97.5%	34:1:31:96.88%	-	-	-	-	-	-	-	-	-
14	53710321	T	G	Trav6-7-dv9	ENSMUST00000103638.5	c.279T>G	p.Gly93Gly	synonymous_variant	-	-	-	-	18:0:18:100%	25:0:23:100%	-	17:0:17:100%	-	-	10:0:10:100%	-	-	-	-	-	-	-	-	13:0:12:100%	-	-	14:0:14:100%	10:0:10:100%	24:2:22:91.67%	-	22:2:19:90.48%	46:1:44:97.78%	38:2:36:94.74%	-	-	-	-	-	-	-	-	-
14	53710408	T	C	Trav6-7-dv9	ENSMUST00000103638.5	c.366T>C	p.Cys122Cys	synonymous_variant	-	14:5:9:64.29%	-	-	18:0:18:100%	30:7:23:76.67%	-	15:4:11:73.33%	-	-	10:1:9:90%	-	11:2:9:81.82%	-	-	-	-	-	-	14:0:14:100%	-	15:0:15:100%	18:9:9:50%	13:3:10:76.92%	29:11:18:62.07%	-	26:13:13:50%	57:16:40:71.43%	40:8:31:79.49%	-	-	-	-	-	-	-	-	-
15	101474635	C	T	Krt86	ENSMUST00000088049.3	c.465C>T	p.Phe155Phe	synonymous_variant	-	-	-	-	-	-	-	-	-	-	11:2:9:81.82%	-	-	-	-	35:11:21:65.62%	-	-	-	51:0:51:100%	-	20:7:13:65%	-	-	-	-	-	-	-	-	-	-	-	-	-	-	-	-
15	101474638	G	A	Krt86	ENSMUST00000088049.3	c.468G>A	p.Glu156Glu	synonymous_variant	-	-	-	-	-	-	-	-	-	-	11:2:9:81.82%	-	-	-	-	36:15:21:58.33%	-	-	-	51:0:51:100%	-	20:7:13:65%	-	-	-	-	-	-	-	-	-	-	-	-	-	-	-	-
15	101487900	A	G	5430421N21Rik	ENSMUST00000023718.7	c.813T>C	p.Cys271Cys	synonymous_variant	18:9:9:50%	-	-	-	-	-	-	-	-	-	12:1:11:91.67%	-	-	-	-	24:2:18:90%	-	-	-	27:0:25:100%	-	-	-	-	-	-	14:7:7:50%	-	26:13:13:50%	-	-	33:13:20:60.61%	-	33:19:14:42.42%	-	-	-	-
15	101487918	C	T	5430421N21Rik	ENSMUST00000023718.7	c.795G>A	p.Arg265Arg	synonymous_variant	19:10:9:47.37%	11:4:7:63.64%	-	-	-	-	-	-	-	-	13:1:12:92.31%	-	-	-	-	27:2:25:92.59%	-	-	-	27:0:27:100%	-	-	-	-	-	-	16:7:9:56.25%	-	24:12:12:50%	-	-	34:14:19:57.58%	-	34:19:14:42.42%	-	-	-	-
15	101487948	T	G	5430421N21Rik	ENSMUST00000023718.7	c.765A>C	p.Thr255Thr	synonymous_variant	19:10:9:47.37%	12:4:8:66.67%	-	-	-	-	-	-	-	-	13:1:12:92.31%	-	-	-	-	27:3:24:88.89%	-	-	-	26:0:25:100%	-	-	-	-	-	-	20:9:11:55%	-	26:10:16:61.54%	-	-	38:17:21:55.26%	-	33:18:15:45.45%	-	-	-	-
15	47755472	A	C	Csmd3	ENSMUST00000100670.8	c.5519T>G	p.Leu1840Arg	missense_variant	-	-	-	-	-	-	-	-	-	-	-	-	-	-	-	-	-	-	-	-	-	-	-	-	34:26:8:23.53%	-	-	22:10:12:54.55%	24:8:16:66.67%	-	-	17:10:7:41.18%	-	-	-	-	-	-
15	77423648	T	C	Apol7b	ENSMUST00000089469.5	c.646A>G	p.Lys216Glu	missense_variant	-	-	-	-	-	-	-	-	-	43:27:16:37.21%	-	-	-	-	-	-	-	-	-	-	-	-	-	-	37:17:18:51.43%	-	-	-	39:21:18:46.15%	-	-	-	-	-	-	-	-	-
15	77423650	G	T	Apol7b	ENSMUST00000089469.5	c.644C>A	p.Ala215Asp	missense_variant	-	-	33:22:11:33.33%	-	-	-	-	-	-	42:26:16:38.1%	-	-	-	-	-	-	-	-	-	-	-	-	29:20:9:31.03%	-	33:15:18:54.55%	-	-	-	40:22:18:45%	-	-	-	-	-	-	45:28:17:37.78%	-	-
15	77423659	A	G	Apol7b	ENSMUST00000089469.5	c.635T>C	p.Phe212Ser	missense_variant	-	-	29:18:11:37.93%	-	43:27:14:34.15%	-	-	-	-	36:23:13:36.11%	-	-	-	-	-	-	-	-	-	-	-	-	31:21:10:32.26%	-	37:21:16:43.24%	-	-	-	33:19:14:42.42%	-	-	-	-	-	-	47:33:14:29.79%	-	-
15	8247033	T	A	2410089E03Rik	ENSMUST00000110617.1	c.8160T>A	p.Cys2720*	stop_gained	-	-	-	-	-	-	-	-	-	-	-	-	-	-	-	68:53:15:22.06%	64:28:36:56.25%	-	-	-	-	-	-	-	19:3:16:84.21%	-	-	-	-	-	-	78:59:19:24.36%	-	-	-	-	-	-
15	82760297	G	A	Cyp2d40	ENSMUST00000055721.4	c.726C>T	p.Ser242Ser	synonymous_variant	-	-	-	-	-	28:19:9:32.14%	-	26:17:9:34.62%	40:29:11:27.5%	-	-	-	-	-	-	-	-	-	-	18:5:13:72.22%	-	91:69:22:24.18%	-	-	-	-	-	-	-	-	-	-	-	-	-	-	-	-
15	82760318	G	A	Cyp2d40	ENSMUST00000055721.4	c.705C>T	p.Thr235Thr	synonymous_variant	16:10:6:37.5%	-	-	73:55:18:24.66%	-	23:14:9:39.13%	-	29:18:9:33.33%	42:29:12:29.27%	-	-	-	-	-	-	-	-	-	-	19:6:13:68.42%	-	-	-	-	-	-	-	-	-	-	-	-	-	-	-	-	-	-
16	22468461	C	T	Dgkg	ENSMUST00000089925.8	c.*788G>A		splice_region_variant	-	-	-	13:7:4:36.36%	-	-	-	-	-	-	-	-	-	-	-	-	-	-	-	-	-	-	-	-	-	-	-	50:31:10:24.39%	-	122:78:23:22.77%	-	-	-	-	-	-	-	-
16	32753282	A	C	Muc4	ENSMUST00000096106.8	c.3159A>C	p.Pro1053Pro	synonymous_variant	-	-	-	-	-	30:23:7:23.33%	-	43:33:10:23.26%	68:49:19:27.94%	-	-	-	-	-	-	-	-	-	-	-	-	-	-	-	-	63:49:14:22.22%	-	-	106:82:23:21.9%	-	-	-	-	-	-	-	-	-
16	32753288	C	A	Muc4	ENSMUST00000096106.8	c.3165C>A	p.Thr1055Thr	synonymous_variant	-	-	-	-	-	30:23:7:23.33%	-	43:31:12:27.91%	57:44:13:22.81%	-	-	-	-	-	-	-	-	-	23:17:6:26.09%	-	-	-	-	-	-	58:43:15:25.86%	-	-	104:81:22:21.36%	-	-	-	-	-	-	-	-	-
16	88873956	G	A	Krtap19-2	ENSMUST00000076186.2	c.300C>T	p.Gly100Gly	synonymous_variant	-	-	-	-	99:69:27:28.12%	105:82:23:21.9%	112:88:24:21.43%	-	-	-	-	-	-	-	-	-	-	-	-	-	-	-	37:22:15:40.54%	-	-	-	-	-	-	73:53:17:24.29%	-	-	-	-	-	-	-	-
17	13370257	T	G	Tcp10c	ENSMUST00000097403.3	c.1116T>G	p.Val372Val	synonymous_variant	-	-	-	-	-	-	-	-	-	-	-	-	-	-	-	-	-	-	-	-	54:29:25:46.3%	-	-	-	-	-	-	-	26:6:18:75%	-	-	97:52:45:46.39%	111:66:44:40%	-	-	133:82:50:37.88%	-	-
17	17088116	C	A	Zfp960	ENSMUST00000127027.1	c.1091C>A	p.Thr364Asn	missense_variant	-	-	-	-	-	-	-	-	-	-	-	-	-	-	-	-	-	-	49:38:11:22.45%	-	-	-	-	-	-	-	-	-	-	26:15:10:40%	-	-	-	-	-	-	32:21:11:34.38%	-
17	17088125	G	C	Zfp960	ENSMUST00000127027.1	c.1100G>C	p.Arg367Thr	missense_variant	-	-	-	-	-	-	-	-	-	-	-	-	-	-	-	-	-	-	44:33:11:25%	-	-	-	-	-	-	-	-	-	-	26:15:11:42.31%	-	-	-	-	-	-	31:19:11:36.67%	-
17	17088215	A	T	Zfp960	ENSMUST00000127027.1	c.1190A>T	p.Lys397Ile	missense_variant	-	-	-	-	14:2:12:85.71%	-	-	-	-	-	-	-	-	65:22:43:66.15%	-	-	-	-	-	-	-	-	-	-	-	-	-	-	-	-	33:21:9:30%	-	36:25:11:30.56%	-	-	25:11:13:54.17%	-	-
17	17144748	A	C	Zfp97	ENSMUST00000147630.1	c.508A>C	p.Asn170His	missense_variant	-	-	-	-	-	-	-	-	-	-	-	-	-	-	-	-	-	-	-	-	-	-	-	-	-	23:13:10:43.48%	62:48:14:22.58%	12:0:11:100%	-	-	-	20:7:13:65%	-	-	-	-	-	40:18:22:55%
17	21587109	G	A	Zfp948	ENSMUST00000088787.5	c.562G>A	p.Gly188Arg	missense_variant	-	-	36:8:28:77.78%	-	-	14:0:14:100%	-	-	-	-	-	25:4:21:84%	-	-	-	-	-	-	-	17:0:17:100%	-	13:0:13:100%	-	-	-	-	-	-	-	-	-	-	-	-	-	-	-	-
17	33996845	C	T	H2-K1	ENSMUST00000025181.15	c.1021G>A	p.Asp341Asn	missense_variant	-	-	-	32:25:7:21.88%	-	-	-	36:26:10:27.78%	38:25:13:34.21%	142:108:34:23.94%	-	-	-	-	-	17:12:5:29.41%	-	-	-	-	-	-	-	-	-	-	-	-	-	-	-	-	-	-	-	-	-	-
17	34147689	A	G	H2-DMb2	ENSMUST00000041982.7	c.94A>G	p.Asn32Asp	missense_variant	-	-	-	-	-	16:1:15:93.75%	-	-	-	-	-	-	17:6:11:64.71%	-	-	-	-	-	-	-	-	-	-	-	-	16:0:16:100%	-	-	-	-	-	-	-	-	-	-	-	-
17	34469455	G	C	Btnl4	ENSMUST00000065841.4	c.1348C>G	p.Leu450Val	missense_variant	-	-	-	24:14:10:41.67%	-	-	-	22:12:10:45.45%	-	-	-	-	-	45:16:29:64.44%	-	-	43:24:19:44.19%	-	-	-	-	-	-	-	-	21:10:11:52.38%	-	-	55:33:22:40%	-	-	-	-	-	-	-	-	-
17	34474113	T	A	Btnl4	ENSMUST00000065841.4	c.327A>T	p.Thr109Thr	synonymous_variant	-	-	-	-	-	-	-	-	-	-	-	-	-	-	-	-	-	-	-	-	-	-	-	-	-	81:45:35:43.75%	-	44:26:18:40.91%	68:35:33:48.53%	-	-	-	-	-	-	-	-	-
17	34475853	G	T	Btnl4	ENSMUST00000065841.4	c.85C>A	p.Gln29Lys	missense_variant&splice_region_variant	-	-	-	-	-	-	-	-	-	-	-	-	-	31:16:14:46.67%	-	-	-	-	-	-	-	-	-	-	-	27:17:10:37.04%	-	11:5:6:54.55%	-	-	-	-	-	-	-	-	-	-
17	34517294	A	G	Btnl6	ENSMUST00000075483.4	c.59T>C	p.Ile20Thr	missense_variant	-	-	-	-	-	-	-	-	-	-	-	-	-	-	-	-	-	-	26:13:13:50%	-	-	16:3:13:81.25%	-	-	-	43:17:26:60.47%	-	32:17:15:46.88%	86:49:35:41.67%	-	-	-	-	-	-	-	-	-
17	34540842	A	G	Btnl7-ps	ENSMUST00000023469.7	n.932T>C		splice_region_variant&non_coding_exon_variant	-	-	-	-	-	-	-	-	-	-	-	-	-	102:73:29:28.43%	-	-	-	-	-	-	-	-	20:10:10:50%	-	-	78:42:36:46.15%	-	46:23:23:50%	169:117:51:30.36%	-	-	-	-	-	-	-	-	-
17	35263533	G	A	H2-D1	ENSMUST00000172785.6	c.228G>A	p.Met76Ile	missense_variant	-	-	-	-	-	-	-	-	-	13:9:4:30.77%	12:3:9:75%	-	-	-	-	-	-	-	-	-	-	-	-	-	-	-	85:65:19:22.62%	37:29:8:21.62%	-	-	-	-	-	-	-	-	-	-
17	35383013	C	T	H2-Q4	ENSMUST00000081435.4	c.850C>T	p.Pro284Ser	missense_variant	-	17:9:8:47.06%	-	-	-	55:41:14:25.45%	26:19:7:26.92%	-	-	-	-	-	-	-	-	18:5:13:72.22%	-	-	-	-	-	-	-	-	-	-	-	-	-	-	-	-	-	-	-	-	-	-
17	35394822	C	A	H2-Q5	ENSMUST00000172979.3	c.346C>A	p.Leu116Ile	missense_variant	-	-	-	-	-	-	10:0:10:100%	-	-	-	-	-	29:13:15:53.57%	45:1:44:97.78%	-	-	-	44:26:16:38.1%	-	-	-	-	-	-	-	-	-	-	-	-	-	-	-	-	-	-	-	-
17	35394927	C	A	H2-Q5	ENSMUST00000172979.3	c.451C>A	p.Leu151Met	missense_variant	-	-	-	-	-	-	14:4:10:71.43%	-	-	-	-	-	32:18:14:43.75%	43:0:43:100%	-	-	-	51:36:15:29.41%	-	-	-	-	-	-	-	-	-	-	-	-	-	-	-	-	-	-	-	-
17	35439920	C	A,T	H2-Q7	ENSMUST00000071951.11	c.346C>A	p.Leu116Ile	missense_variant	-	-	-	-	-	-	-	-	-	-	-	-	-	26:7:13:65%	-	-	12:9:3:25%	-	-	-	-	15:8:7:46.67%	-	-	-	-	-	-	-	-	-	-	-	-	-	-	-	-
17	35928770	T	C	Ppp1r10	ENSMUST00000087210.6	c.1380T>C	p.Pro460Pro	synonymous_variant	-	-	-	31:22:9:29.03%	-	-	-	-	-	-	-	-	-	16:8:8:50%	-	-	21:15:6:28.57%	-	-	12:6:5:45.45%	-	-	-	-	-	67:47:19:28.79%	-	-	12:5:6:54.55%	-	-	-	-	-	-	-	-	-
17	35928777	T	C	Ppp1r10	ENSMUST00000087210.6	c.1387T>C	p.Cys463Arg	missense_variant	-	63:53:10:15.87%	56:48:8:14.29%	30:22:8:26.67%	-	88:75:13:14.77%	43:35:8:18.6%	-	40:30:10:25%	-	-	-	-	14:8:6:42.86%	-	43:35:8:22.86%	-	-	-	11:6:5:45.45%	-	99:76:23:23.23%	85:74:11:12.94%	-	-	65:50:15:23.08%	-	-	10:6:4:40%	-	-	-	-	-	-	-	-	79:70:9:11.39%
17	36032293	C	T	H2-T23	ENSMUST00000102678.4	c.191G>A	p.Arg64Lys	missense_variant	-	-	-	-	-	19:7:12:63.16%	-	10:4:6:60%	-	-	-	-	-	24:13:11:45.83%	-	-	22:12:10:45.45%	-	-	-	-	-	-	-	-	11:0:11:100%	11:6:5:45.45%	-	25:18:7:28%	-	-	-	-	-	-	-	-	-
17	36032306	C	A	H2-T23	ENSMUST00000102678.4	c.178G>T	p.Ala60Ser	missense_variant	-	-	-	12:6:6:50%	-	26:15:11:42.31%	-	15:6:9:60%	-	-	-	-	-	-	-	-	27:16:11:40.74%	-	-	-	-	-	-	-	-	14:3:11:78.57%	-	-	-	-	-	-	-	-	-	-	-	-
17	36032321	G	T	H2-T23	ENSMUST00000102678.4	c.163C>A	p.Arg55Ser	missense_variant	-	-	-	15:8:7:46.67%	-	41:25:16:39.02%	-	21:11:10:47.62%	-	-	-	-	-	-	-	-	38:22:16:42.11%	-	-	-	-	-	-	-	-	22:6:14:70%	20:15:5:25%	-	-	-	-	-	-	-	-	-	-	-
17	36032369	C	T	H2-T23	ENSMUST00000102678.4	c.115G>A	p.Glu39Lys	missense_variant	-	-	-	-	-	-	-	-	-	38:12:26:68.42%	26:16:10:38.46%	-	-	-	-	-	-	-	-	-	-	60:43:17:28.33%	86:67:19:22.09%	-	-	-	-	-	-	-	-	-	-	-	-	-	-	-
17	36040727	G	C	H2-T22	ENSMUST00000077960.6	c.610C>G	p.His204Asp	missense_variant	-	-	-	-	-	27:16:11:40.74%	45:34:11:24.44%	-	-	-	-	-	-	-	-	-	-	-	-	-	-	19:9:10:52.63%	-	-	-	11:6:5:45.45%	-	-	-	-	-	-	-	-	-	-	-	-
17	36056572	T	A	Gm11127	ENSMUST00000113742.2	c.873A>T	p.Pro291Pro	synonymous_variant	-	-	-	-	-	-	-	14:7:5:41.67%	-	-	52:35:17:32.69%	-	-	-	-	-	30:19:10:34.48%	-	-	-	-	14:8:6:42.86%	-	-	-	-	-	-	-	-	-	15:4:9:69.23%	-	-	-	-	-	-
17	36083228	T	A	H2-Bl	ENSMUST00000173080.8	c.610+5A>T		splice_region_variant&intron_variant	-	-	-	-	-	-	-	-	-	-	-	-	48:33:14:29.79%	45:22:23:51.11%	-	-	43:29:14:32.56%	-	-	-	-	-	-	-	-	11:2:9:81.82%	-	-	-	-	-	-	-	-	-	-	-	-
17	36161807	C	T	Gm17782	ENSMUST00000174345.2	n.65G>A		splice_region_variant&non_coding_exon_variant	14:6:8:57.14%	-	-	-	-	-	-	-	-	-	-	-	-	-	-	-	-	-	-	-	-	-	14:8:6:42.86%	-	-	-	-	-	-	-	51:29:22:43.14%	-	33:22:11:33.33%	-	-	-	-	-
17	36167970	C	T	Gm8909	ENSMUST00000040467.13	c.302G>A	p.Gly101Glu	missense_variant	-	-	22:6:16:72.73%	13:4:9:69.23%	-	23:4:19:82.61%	19:11:8:42.11%	26:16:10:38.46%	27:7:20:74.07%	-	17:7:10:58.82%	24:14:10:41.67%	-	-	-	-	15:9:5:35.71%	-	-	-	-	15:10:5:33.33%	15:2:13:86.67%	24:4:20:83.33%	-	-	24:9:14:60.87%	12:0:12:100%	-	-	-	-	-	11:3:7:70%	-	-	-	-
17	36168025	C	T	Gm8909	ENSMUST00000040467.13	c.247G>A	p.Glu83Lys	missense_variant	-	-	19:11:8:42.11%	11:7:4:36.36%	-	17:10:6:37.5%	-	23:17:6:26.09%	27:16:11:40.74%	-	15:11:4:26.67%	-	-	-	-	-	-	-	-	-	-	-	-	-	-	-	-	-	-	-	-	-	-	-	-	-	-	-
17	36168041	C	T	Gm8909	ENSMUST00000040467.13	c.231G>A	p.Met77Ile	missense_variant	-	-	16:8:8:50%	11:7:4:36.36%	-	12:4:8:66.67%	-	-	17:10:7:41.18%	-	11:7:4:36.36%	31:24:7:22.58%	-	-	-	-	24:17:7:29.17%	-	-	-	-	-	-	18:8:10:55.56%	-	-	20:15:5:25%	-	-	-	-	-	10:1:9:90%	22:5:16:76.19%	-	-	-	15:8:7:46.67%
17	36168048	G	C	Gm8909	ENSMUST00000040467.13	c.224C>G	p.Pro75Arg	missense_variant	-	-	-	-	-	-	-	-	-	-	-	-	-	-	-	-	22:16:6:27.27%	-	-	-	-	-	-	-	-	-	-	-	-	-	-	-	10:2:8:80%	18:5:13:72.22%	-	-	-	14:8:6:42.86%
17	36168068	C	A	Gm8909	ENSMUST00000040467.13	c.204G>T	p.Pro68Pro	synonymous_variant	-	-	-	-	-	-	-	-	-	-	-	30:23:7:23.33%	-	-	-	-	-	-	-	-	-	-	-	-	-	-	-	-	-	-	-	-	10:2:8:80%	15:5:10:66.67%	-	-	-	18:10:8:44.44%
17	36187035	T	C	H2-T3	ENSMUST00000102675.8	c.985A>G	p.Ser329Gly	missense_variant	-	-	-	-	-	66:32:30:48.39%	-	51:21:28:57.14%	-	-	-	-	-	-	-	-	61:37:24:39.34%	-	-	-	-	-	-	-	-	-	-	-	-	-	-	-	-	-	-	-	-	-
17	36189647	G	T	H2-T3	ENSMUST00000102675.8	c.303C>A	p.Arg101Arg	synonymous_variant	75:41:30:42.25%	-	-	-	-	-	-	-	-	-	-	-	-	-	-	-	-	-	-	-	-	-	-	-	-	-	-	-	57:34:22:39.29%	-	51:30:21:41.18%	61:35:23:39.66%	-	-	-	-	22:12:10:45.45%	-
17	36874283	T	G	Trim10	ENSMUST00000060524.10	c.895+2T>G		splice_donor_variant&intron_variant	-	-	24:12:5:29.41%	-	-	28:15:5:25%	-	49:30:10:25%	-	-	-	-	-	-	-	-	-	-	-	-	-	-	-	-	-	-	-	-	-	-	-	-	-	-	-	-	-	-
17	68314369	C	T	L3mbtl4	ENSMUST00000150573.6	n.95-4C>T		splice_region_variant&intron_variant	-	-	-	47:30:9:23.08%	-	-	-	37:21:9:30%	16:11:3:21.43%	-	-	-	-	-	-	-	-	-	-	-	-	-	-	17:11:3:21.43%	-	-	-	-	-	37:23:7:23.33%	-	-	-	-	-	-	-	-
17	8924183	T	G	Pde10a	ENSMUST00000149440.6	c.-41T>G		5_prime_UTR_premature_start_codon_gain_variant	81:11:69:86.25%	-	74:4:70:94.59%	-	-	-	34:6:28:82.35%	22:4:18:81.82%	18:2:16:88.89%	-	49:0:49:100%	-	-	13:4:9:69.23%	-	-	-	-	37:9:28:75.68%	20:0:20:100%	-	106:2:103:98.1%	-	-	42:18:24:57.14%	-	-	-	-	-	-	-	-	-	-	50:1:49:98%	-	-
17	89910308	C	T	Gm10184	ENSMUST00000086423.4	c.9G>A	p.Thr3Thr	synonymous_variant	-	-	-	-	-	-	-	-	-	-	-	-	-	-	-	-	-	-	-	-	-	-	-	-	-	-	-	-	-	-	53:27:25:48.08%	64:34:27:44.26%	-	-	-	67:42:24:36.36%	-	50:31:19:38%
17	94876818	A	T	Gm20939	ENSMUST00000108007.4	c.893A>T	p.Tyr298Phe	missense_variant	-	-	-	-	-	19:11:8:42.11%	-	-	-	-	-	-	-	-	-	-	-	-	-	19:0:19:100%	-	-	-	-	-	-	-	-	-	16:9:7:43.75%	-	-	-	-	-	-	-	-
17	94876859	G	C	Gm20939	ENSMUST00000108007.4	c.934G>C	p.Glu312Gln	missense_variant	-	-	-	-	-	11:3:8:72.73%	-	-	-	-	-	-	-	-	-	-	-	-	-	20:1:19:95%	-	-	-	-	-	-	-	27:20:7:25.93%	-	14:7:7:50%	-	-	-	-	-	-	-	-
17	94876861	G	T	Gm20939	ENSMUST00000108007.4	c.936G>T	p.Glu312Asp	missense_variant	-	-	-	-	-	11:3:8:72.73%	-	-	-	-	-	-	-	-	-	-	-	-	-	20:1:19:95%	-	-	-	-	-	-	-	-	-	14:6:7:53.85%	-	-	-	-	-	-	-	-
17	94876870	G	C	Gm20939	ENSMUST00000108007.4	c.945G>C	p.Met315Ile	missense_variant	-	-	-	-	-	11:3:8:72.73%	-	-	-	-	-	-	-	-	-	-	-	-	-	20:1:19:95%	-	-	-	-	-	-	-	-	-	13:6:6:50%	-	-	-	-	-	-	-	-
18	51865587	G	A	Gm4950	ENSMUST00000091905.2	c.295C>T	p.Arg99Trp	missense_variant	-	-	-	-	-	-	-	-	-	-	-	39:27:12:30.77%	-	-	-	-	-	-	-	-	-	-	26:9:17:65.38%	-	-	-	-	-	-	-	-	60:34:25:42.37%	-	-	-	-	-	-
19	40072052	T	C	Cyp2c54	ENSMUST00000048959.3	c.481+3A>G		splice_region_variant&intron_variant	-	-	31:22:9:29.03%	-	-	-	28:19:9:32.14%	-	-	-	-	-	-	-	-	-	-	-	-	-	-	-	25:11:13:54.17%	-	-	20:8:10:55.56%	-	-	-	-	-	-	-	-	-	-	-	-
19	40072095	C	T	Cyp2c54	ENSMUST00000048959.3	c.441G>A	p.Glu147Glu	synonymous_variant	-	-	37:28:8:22.22%	-	-	-	34:24:9:27.27%	-	-	-	-	-	-	-	-	-	-	-	-	-	-	-	28:15:13:46.43%	-	-	25:15:10:40%	-	-	-	-	-	-	-	-	-	-	-	-
19	40072104	A	G	Cyp2c54	ENSMUST00000048959.3	c.432T>C	p.Arg144Arg	synonymous_variant	-	-	-	-	-	-	31:24:7:22.58%	-	-	-	-	-	-	-	-	-	-	-	-	-	-	-	25:15:10:40%	-	-	25:15:10:40%	-	-	-	-	-	-	-	-	-	-	-	-
19	5422828	T	A	Drap1	ENSMUST00000113674.6	c.*92A>T		splice_region_variant	-	-	-	-	-	-	74:49:16:24.62%	118:88:22:20%	80:50:15:23.08%	170:112:35:23.81%	-	-	-	-	-	-	-	-	-	-	-	-	-	-	-	-	-	-	-	-	-	-	-	-	-	-	-	-
19	7926453	G	T	Slc22a27	ENSMUST00000075619.4	c.318C>A	p.Ser106Ser	synonymous_variant	-	-	-	-	-	31:17:14:45.16%	-	-	-	-	-	-	-	-	-	-	-	-	-	-	-	-	-	-	-	-	-	-	55:34:21:38.18%	18:5:13:72.22%	-	-	-	-	-	-	-	-
19	8386809	A	G	Slc22a30	ENSMUST00000096269.9	c.507-5T>C		splice_region_variant&intron_variant	78:56:22:28.21%	-	-	68:54:14:20.59%	-	-	-	30:23:7:23.33%	-	-	-	-	-	-	-	-	-	-	-	-	-	68:47:19:28.79%	-	106:79:26:24.76%	-	-	-	-	-	-	-	-	-	-	-	-	-	-
X	152222975	A	C	Iqsec2	ENSMUST00000168786.6	c.3528A>C	p.Pro1176Pro	synonymous_variant	-	-	-	-	-	-	-	-	-	-	-	14:7:7:50%	-	-	-	-	-	-	-	-	-	-	-	-	-	-	-	-	-	-	-	-	-	-	13:6:6:50%	34:15:12:44.44%	-	-
X	164071833	T	A	Siah1b	ENSMUST00000037928.7	c.250A>T	p.Asn84Tyr	missense_variant	-	-	-	-	-	-	-	-	-	-	-	30:12:18:60%	-	12:0:12:100%	-	-	-	-	-	-	68:0:68:100%	-	-	-	-	-	-	-	-	48:0:46:100%	-	-	-	-	-	-	-	-
X	164072003	T	C	Siah1b	ENSMUST00000037928.7	c.80A>G	p.Asp27Gly	missense_variant	-	-	-	-	-	-	-	-	-	-	-	38:18:20:52.63%	-	16:2:14:87.5%	-	-	-	-	-	-	63:1:62:98.41%	-	-	-	-	-	-	-	-	54:0:53:100%	-	-	-	-	-	-	-	-
