# Supplementary material for: Characterization of BRCA1-deficient premalignant tissues and cancers identifies Plekha5 as a tumor metastasis suppressor
Source: Nat Commun. 2020 Sep 25;11:4875. doi: 10.1038/s41467-020-18637-9 (PMC7519681; doi:10.1038/s41467-020-18637-9)
Supplement: Supplementary file 9 — Supplementary Data 6 [file 41467_2020_18637_MOESM9_ESM.xlsx]

## Sheet: ddPCR-Probe
Table S7. Probes and primers for ddPCR
Name of probe	Sequence	Length	5'-Fluorescent Dye	3'-Fluorescent Dye
mPpm1d	CCCTTGTTCGCAGTAATGCCTTCTCA	26	5'-FAM	3'-MGB
mCxcr4	ATGGCAACACTCGCTCTACAGCC	23	5'-FAM	3'-MGB
mArhgef11	CAGCATGGCTTTGGCTTCACAGTT	24	5'-FAM	3'-MGB
mRpp30	TGGTCCTGCTATCAGAGATGCAACG	25	5'-VIC	3'-MGB
hPPM1D	CCACACTCTTGACCCTCAGAAGCA	24	5'-FAM	3'-MGB
hARHGEF11	CCATCCAGGTCCAGCAGGTCAT	22	5'-FAM	3'-MGB
hRPP30	CTGACCTGAAGGCTCT	16	5'-VIC	3'-MGB

## Sheet: ddPCR-Primer
Table S7. Probes and primers for ddPCR
Name of probe	Primer-F	Primer-R
mPpm1d	GCTGAGCTCTAAGGACCATATAC	TATCTCAGCTGGGACCTCTAA
mCxcr4	CACTCACACTGATCGGTTCC	GCAGCAGGTAGCAGTGAAA
mArhgef11	TTCAGCGCTGTGTCATCAT	ACCAGCACAATGCGATCT
mRpp30	CCTGGGCTTTGAACTTGTCTA	TGAGGGCATTGGAGATTGTG
hPPM1D	TCACCTGAACCAGACACAAG	GGTCCTGGCACATTGAGAT
hARHGEF11	GCTGCTTCTCAGCCACTT	GGCAGCCTGTATGGTGAAA
hRPP30	GATTTGGACCTGCGAGCG	GCGGCTGTCTCCACAAGT
